# Supplementary material for: Molecular mechanism of a potassium channel gating through activation gate-selectivity filter coupling
Source: Nat Commun. 2019 Nov 26;10:5366. doi: 10.1038/s41467-019-13227-w (PMC6879586; doi:10.1038/s41467-019-13227-w)
Supplement: Supplementary file 6 — Supplementary Software [file 41467_2019_13227_MOESM6_ESM.tar]

Archive with 162 entries (159 files):
- ./._XTCK-README
- XTCK-README
- XTCK-README/._traj.xtc
- XTCK-README/traj.xtc
- XTCK-README/._O_filter_zrel.dat
- XTCK-README/O_filter_zrel.dat
- XTCK-README/._O_filter.dat
- XTCK-README/O_filter.dat
- XTCK-README/._perm_water_up.dat
- XTCK-README/perm_water_up.dat
- XTCK-README/._stdout
- XTCK-README/stdout
- XTCK-README/._k_in_filter.dat
- XTCK-README/k_in_filter.dat
- XTCK-README/._wat_around_filter.dat
- XTCK-README/wat_around_filter.dat
- XTCK-README/._start.gro
- XTCK-README/start.gro
- XTCK-README/._xtc.gfortran
- XTCK-README/xtc.gfortran
- XTCK-README/._perm_up.dat
- XTCK-README/perm_up.dat
- XTCK-README/._perm_down.dat
- XTCK-README/perm_down.dat
- XTCK-README/._wat_SF_occ.dat
- XTCK-README/wat_SF_occ.dat
- XTCK-README/._xtck.f
- XTCK-README/xtck.f
- XTCK-README/._xtck
- XTCK-README/xtck
- XTCK-README/._wat_in_filter.dat
- XTCK-README/wat_in_filter.dat
- XTCK-README/._perm_water_down.dat
- XTCK-README/perm_water_down.dat
- XTCK-README/._readme.txt
- XTCK-README/readme.txt
- XTCK-README/._k_SF_occ.dat
- XTCK-README/k_SF_occ.dat
- XTCK-README/._k_in_filter_zrel.dat
- XTCK-README/k_in_filter_zrel.dat
- XTCK-README/._wat_in_filter_zrel.dat
- XTCK-README/wat_in_filter_zrel.dat
- XTCK-README/xtc.gfortran/._libxdrf.m4
- XTCK-README/xtc.gfortran/libxdrf.m4
- XTCK-README/xtc.gfortran/._ftocstr.c
- XTCK-README/xtc.gfortran/ftocstr.c
- XTCK-README/xtc.gfortran/._Makefile.Linux
- XTCK-README/xtc.gfortran/Makefile.Linux
- XTCK-README/xtc.gfortran/._Intro.txt
- XTCK-README/xtc.gfortran/Intro.txt
- XTCK-README/xtc.gfortran/._libxdrf.o
- XTCK-README/xtc.gfortran/libxdrf.o
- XTCK-README/xtc.gfortran/._libxdrf.a
- XTCK-README/xtc.gfortran/libxdrf.a
- XTCK-README/xtc.gfortran/._xtc2tra.f
- XTCK-README/xtc.gfortran/xtc2tra.f
- XTCK-README/xtc.gfortran/._tra2xtc.f
- XTCK-README/xtc.gfortran/tra2xtc.f
- XTCK-README/xtc.gfortran/._xdrf.h
- XTCK-README/xtc.gfortran/xdrf.h
- XTCK-README/xtc.gfortran/._xtciof.f
- XTCK-README/xtc.gfortran/xtciof.f
- XTCK-README/xtc.gfortran/._Makefile.Linux~
- XTCK-README/xtc.gfortran/Makefile.Linux~
- XTCK-README/xtc.gfortran/._xtciof.o
- XTCK-README/xtc.gfortran/xtciof.o
- XTCK-README/xtc.gfortran/._ctest.c
- XTCK-README/xtc.gfortran/ctest.c
- XTCK-README/xtc.gfortran/._ftocstr.o
- XTCK-README/xtc.gfortran/ftocstr.o
- XTCK-README/xtc.gfortran/._Makefile.SGI
- XTCK-README/xtc.gfortran/Makefile.SGI
- XTCK-README/xtc.gfortran/._ftest.f
- XTCK-README/xtc.gfortran/ftest.f
- XTCK-README/xtc.gfortran/._ftest
- XTCK-README/xtc.gfortran/ftest
- XTCK-README/xtc.gfortran/._ctest
- XTCK-README/xtc.gfortran/ctest
- XTCK-README/xtc.gfortran/._libxdrf.c
- XTCK-README/xtc.gfortran/libxdrf.c
- XTCK-README/xtc.gfortran/._Makefile.OSF1
- XTCK-README/xtc.gfortran/Makefile.OSF1
- XTCK-README/xtc.gfortran/._xdrf.man
- XTCK-README/xtc.gfortran/xdrf.man
- XTCK-README/xtc.gfortran/._Makefile.IRIX
- XTCK-README/xtc.gfortran/Makefile.IRIX
- XTCK-README/xtc.gfortran/._README.txt
- XTCK-README/xtc.gfortran/README.txt
- XTCK-README/xtc.gfortran/._xtc2tra
- XTCK-README/xtc.gfortran/xtc2tra
- XTCK-README/xtc.gfortran/._conf
- XTCK-README/xtc.gfortran/conf
- XTCK-README/xtc.gfortran/._tra2xtc
- XTCK-README/xtc.gfortran/tra2xtc
- XTCK-README/xtc.gfortran/._Makefile~
- XTCK-README/xtc.gfortran/Makefile~
- XTCK-README/xtc.gfortran/._xtcio.c
- XTCK-README/xtc.gfortran/xtcio.c
- XTCK-README/xtc.gfortran/._Makefile.
- XTCK-README/xtc.gfortran/Makefile.
- XTCK-README/xtc.gfortran/conf/._HPPA.m4
- XTCK-README/xtc.gfortran/conf/HPPA.m4
- XTCK-README/xtc.gfortran/conf/._ALPHA.m4
- XTCK-README/xtc.gfortran/conf/ALPHA.m4
- XTCK-README/xtc.gfortran/conf/._CNVXN.m4
- XTCK-README/xtc.gfortran/conf/CNVXN.m4
- XTCK-README/xtc.gfortran/conf/._PGON.m4
- XTCK-README/xtc.gfortran/conf/PGON.m4
- XTCK-README/xtc.gfortran/conf/._TITN.m4
- XTCK-README/xtc.gfortran/conf/TITN.m4
- XTCK-README/xtc.gfortran/conf/._IPSC2.m4
- XTCK-README/xtc.gfortran/conf/IPSC2.m4
- XTCK-README/xtc.gfortran/conf/._BSD386.m4
- XTCK-README/xtc.gfortran/conf/BSD386.m4
- XTCK-README/xtc.gfortran/conf/._SUN3.m4
- XTCK-README/xtc.gfortran/conf/SUN3.m4
- XTCK-README/xtc.gfortran/conf/._SGI.m4
- XTCK-README/xtc.gfortran/conf/SGI.m4
- XTCK-README/xtc.gfortran/conf/._CM5.m4
- XTCK-README/xtc.gfortran/conf/CM5.m4
- XTCK-README/xtc.gfortran/conf/._NEXT.m4
- XTCK-README/xtc.gfortran/conf/NEXT.m4
- XTCK-README/xtc.gfortran/conf/._KSR1.m4
- XTCK-README/xtc.gfortran/conf/KSR1.m4
- XTCK-README/xtc.gfortran/conf/._CRAY.m4
- XTCK-README/xtc.gfortran/conf/CRAY.m4
- XTCK-README/xtc.gfortran/conf/._UVAX.m4
- XTCK-README/xtc.gfortran/conf/UVAX.m4
- XTCK-README/xtc.gfortran/conf/._README
- XTCK-README/xtc.gfortran/conf/README
- XTCK-README/xtc.gfortran/conf/._HP300.m4
- XTCK-README/xtc.gfortran/conf/HP300.m4
- XTCK-README/xtc.gfortran/conf/._MASPAR.m4
- XTCK-README/xtc.gfortran/conf/MASPAR.m4
- XTCK-README/xtc.gfortran/conf/._CM2.m4
- XTCK-README/xtc.gfortran/conf/CM2.m4
- XTCK-README/xtc.gfortran/conf/._SUN4.m4
- XTCK-README/xtc.gfortran/conf/SUN4.m4
- XTCK-README/xtc.gfortran/conf/._RS6K.m4
- XTCK-README/xtc.gfortran/conf/RS6K.m4
- XTCK-README/xtc.gfortran/conf/._PMAX.m4
- XTCK-README/xtc.gfortran/conf/PMAX.m4
- XTCK-README/xtc.gfortran/conf/._BAL.m4
- XTCK-README/xtc.gfortran/conf/BAL.m4
- XTCK-README/xtc.gfortran/conf/._CRAY2.m4
- XTCK-README/xtc.gfortran/conf/CRAY2.m4
- XTCK-README/xtc.gfortran/conf/._SYMM.m4
- XTCK-README/xtc.gfortran/conf/SYMM.m4
- XTCK-README/xtc.gfortran/conf/._RT.m4
- XTCK-README/xtc.gfortran/conf/RT.m4
- XTCK-README/xtc.gfortran/conf/._CNVX.m4
- XTCK-README/xtc.gfortran/conf/CNVX.m4
- XTCK-README/xtc.gfortran/conf/._U370.m4
- XTCK-README/xtc.gfortran/conf/U370.m4
- XTCK-README/xtc.gfortran/conf/._I860.m4
- XTCK-README/xtc.gfortran/conf/I860.m4
- XTCK-README/xtc.gfortran/conf/._CRAYSMP.m4
- XTCK-README/xtc.gfortran/conf/CRAYSMP.m4
- XTCK-README/xtc.gfortran/conf/._BFLY.m4
- XTCK-README/xtc.gfortran/conf/BFLY.m4
- XTCK-README/xtc.gfortran/conf/._SUN4SOL2.m4
- XTCK-README/xtc.gfortran/conf/SUN4SOL2.m4
