# Supplementary material for: Molecular mechanism of a potassium channel gating through activation gate-selectivity filter coupling
Source: Nat Commun. 2019 Nov 26;10:5366. doi: 10.1038/s41467-019-13227-w (PMC6879586; doi:10.1038/s41467-019-13227-w)
Supplement: Supplementary file 6 — Supplementary Software [file 41467_2019_13227_MOESM6_ESM.tar › XTCK-README/O_filter_zrel.dat]

  214500.000   0.00000  -0.32250  -0.58775  -0.89550  -1.20650
  214560.000   0.00000  -0.32850  -0.59875  -0.92225  -1.22325
  214620.000   0.00000  -0.32900  -0.58850  -0.90000  -1.20650
  214680.000   0.00000  -0.33625  -0.60175  -0.92025  -1.20725
  214740.000   0.00000  -0.33850  -0.60025  -0.91100  -1.22250
  214800.000   0.00000  -0.33125  -0.60675  -0.93425  -1.23800
  214860.000   0.00000  -0.32825  -0.59775  -0.94700  -1.23850
  214920.000   0.00000  -0.34125  -0.62150  -0.95150  -1.25175
  214980.000   0.00000  -0.33450  -0.59875  -0.92800  -1.22000
  215040.000   0.00000  -0.34275  -0.60500  -0.90875  -1.21400
  215100.000   0.00000  -0.32150  -0.59050  -0.94400  -1.22925
  215160.000   0.00000  -0.34375  -0.62175  -0.94500  -1.24350
  215220.000   0.00000  -0.33875  -0.62525  -0.94450  -1.24225
  215280.000   0.00000  -0.33325  -0.59975  -0.92850  -1.22150
  215340.000   0.00000  -0.33975  -0.60800  -0.93025  -1.23200
  215400.000   0.00000  -0.33575  -0.60325  -0.92225  -1.23350
  215460.000   0.00000  -0.32850  -0.61325  -0.92425  -1.22250
  215520.000   0.00000  -0.35300  -0.61725  -0.92625  -1.22575
  215580.000   0.00000  -0.33400  -0.61125  -0.93625  -1.23875
  215640.000   0.00000  -0.33525  -0.60550  -0.93950  -1.23825
  215700.000   0.00000  -0.35050  -0.61975  -0.93900  -1.24200
  215760.000   0.00000  -0.33525  -0.61050  -0.93950  -1.24450
  215820.000   0.00000  -0.34025  -0.60850  -0.92800  -1.23975
  215880.000   0.00000  -0.32475  -0.59625  -0.91325  -1.21675
  215940.000   0.00000  -0.33775  -0.61175  -0.94025  -1.24500
  216000.000   0.00000  -0.32625  -0.60500  -0.93175  -1.23550
  216060.000   0.00000  -0.32175  -0.59675  -0.94575  -1.24250
  216120.000   0.00000  -0.32775  -0.60125  -0.92775  -1.23100
  216180.000   0.00000  -0.32525  -0.59825  -0.93200  -1.24225
  216240.000   0.00000  -0.34650  -0.61875  -0.93800  -1.23450
  216300.000   0.00000  -0.32125  -0.58850  -0.90250  -1.19650
  216360.000   0.00000  -0.32950  -0.59600  -0.89875  -1.20050
  216420.000   0.00000  -0.33600  -0.60200  -0.90900  -1.22075
  216480.000   0.00000  -0.35075  -0.62425  -0.94800  -1.24700
  216540.000   0.00000  -0.33525  -0.60075  -0.93250  -1.22750
  216600.000   0.00000  -0.33225  -0.59700  -0.94975  -1.23425
  216660.000   0.00000  -0.32725  -0.59150  -0.91050  -1.20425
  216720.000   0.00000  -0.32925  -0.61925  -0.90525  -1.22525
  216780.000   0.00000  -0.32950  -0.62025  -0.93050  -1.24050
  216840.000   0.00000  -0.32450  -0.61450  -0.90675  -1.22725
  216900.000   0.00000  -0.32150  -0.59625  -0.89400  -1.21450
  216960.000   0.00000  -0.31875  -0.60725  -0.89950  -1.23750
  217020.000   0.00000  -0.31075  -0.59825  -0.88825  -1.19750
  217080.000   0.00000  -0.30475  -0.58350  -0.87875  -1.20175
  217140.000   0.00000  -0.32050  -0.58500  -0.88050  -1.21050
  217200.000   0.00000  -0.32425  -0.60200  -0.91675  -1.22725
  217260.000   0.00000  -0.33500  -0.60175  -0.92100  -1.21725
  217320.000   0.00000  -0.33925  -0.60625  -0.91950  -1.22175
  217380.000   0.00000  -0.32525  -0.59375  -0.90125  -1.20750
  217440.000   0.00000  -0.35175  -0.62775  -0.97725  -1.27375
  217500.000   0.00000  -0.34225  -0.61300  -0.91950  -1.22700
  217560.000   0.00000  -0.34425  -0.61200  -0.92425  -1.23875
  217620.000   0.00000  -0.31775  -0.59100  -0.93950  -1.22325
  217680.000   0.00000  -0.33175  -0.60450  -0.91100  -1.21425
  217740.000   0.00000  -0.32975  -0.59775  -0.91900  -1.22250
  217800.000   0.00000  -0.32450  -0.59475  -0.92075  -1.20975
  217860.000   0.00000  -0.31025  -0.58050  -0.89475  -1.20150
  217920.000   0.00000  -0.32950  -0.59275  -0.91500  -1.21975
  217980.000   0.00000  -0.33350  -0.60575  -0.95025  -1.23825
  218040.000   0.00000  -0.32650  -0.61375  -0.92175  -1.21850
  218100.000   0.00000  -0.33475  -0.59825  -0.92750  -1.22500
  218160.000   0.00000  -0.33475  -0.60925  -0.93650  -1.23675
  218220.000   0.00000  -0.31400  -0.58550  -0.90050  -1.20350
  218280.000   0.00000  -0.32325  -0.61375  -0.91000  -1.23300
  218340.000   0.00000  -0.33875  -0.62200  -0.92350  -1.24650
  218400.000   0.00000  -0.32500  -0.61525  -0.90525  -1.23700
  218460.000   0.00000  -0.32350  -0.59975  -0.91675  -1.23300
  218520.000   0.00000  -0.31700  -0.59850  -0.89300  -1.24525
  218580.000   0.00000  -0.33000  -0.63425  -0.93125  -1.26575
  218640.000   0.00000  -0.32650  -0.61475  -0.90650  -1.23250
  218700.000   0.00000  -0.29950  -0.59125  -0.89825  -1.23450
  218760.000   0.00000  -0.33750  -0.62250  -0.92450  -1.25375
  218820.000   0.00000  -0.31200  -0.59525  -0.88525  -1.21725
  218880.000   0.00000  -0.31175  -0.60325  -0.90025  -1.22425
  218940.000   0.00000  -0.31025  -0.59275  -0.88825  -1.21600
  219000.000   0.00000  -0.31925  -0.59425  -0.89900  -1.19375
  219060.000   0.00000  -0.32000  -0.60375  -0.91250  -1.21650
  219120.000   0.00000  -0.32350  -0.59325  -0.91975  -1.22475
  219180.000   0.00000  -0.33075  -0.60875  -0.94150  -1.23975
  219240.000   0.00000  -0.33050  -0.59275  -0.93575  -1.22950
  219300.000   0.00000  -0.35500  -0.61275  -0.92050  -1.22150
  219360.000   0.00000  -0.32800  -0.60675  -0.92350  -1.23200
  219420.000   0.00000  -0.32875  -0.60100  -0.91450  -1.20850
  219480.000   0.00000  -0.32250  -0.60175  -0.92425  -1.21650
  219540.000   0.00000  -0.32325  -0.59975  -0.91175  -1.22225
  219600.000   0.00000  -0.32800  -0.58625  -0.89350  -1.20200
  219660.000   0.00000  -0.31475  -0.59100  -0.88975  -1.21025
  219720.000   0.00000  -0.33225  -0.59875  -0.91975  -1.22175
  219780.000   0.00000  -0.33125  -0.60100  -0.92150  -1.22800
  219840.000   0.00000  -0.29950  -0.57975  -0.87925  -1.21050
  219900.000   0.00000  -0.32400  -0.59400  -0.89975  -1.20400
  219960.000   0.00000  -0.33625  -0.61075  -0.93325  -1.23425
  220020.000   0.00000  -0.33000  -0.61375  -0.95425  -1.24475
  220080.000   0.00000  -0.32100  -0.59875  -0.91975  -1.20950
  220140.000   0.00000  -0.33225  -0.60800  -0.93125  -1.22675
  220200.000   0.00000  -0.35025  -0.61475  -0.94250  -1.24650
  220260.000   0.00000  -0.33975  -0.61225  -0.94825  -1.25875
  220320.000   0.00000  -0.30425  -0.58250  -0.89650  -1.21675
  220380.000   0.00000  -0.31175  -0.59600  -0.88125  -1.21075
  220440.000   0.00000  -0.32425  -0.59975  -0.90400  -1.22250
  220500.000   0.00000  -0.30275  -0.59100  -0.89425  -1.21125
  220560.000   0.00000  -0.31975  -0.60650  -0.90500  -1.22475
  220620.000   0.00000  -0.32450  -0.59825  -0.91200  -1.23325
  220680.000   0.00000  -0.30175  -0.59125  -0.87350  -1.19425
  220740.000   0.00000  -0.32025  -0.60225  -0.91625  -1.20575
  220800.000   0.00000  -0.34350  -0.62950  -0.96025  -1.24925
  220860.000   0.00000  -0.33700  -0.60675  -0.92375  -1.21975
  220920.000   0.00000  -0.32975  -0.59850  -0.91275  -1.21025
  220980.000   0.00000  -0.32275  -0.59925  -0.90250  -1.21275
