# Supplementary material for: Molecular mechanism of a potassium channel gating through activation gate-selectivity filter coupling
Source: Nat Commun. 2019 Nov 26;10:5366. doi: 10.1038/s41467-019-13227-w (PMC6879586; doi:10.1038/s41467-019-13227-w)
Supplement: Supplementary file 6 — Supplementary Software [file 41467_2019_13227_MOESM6_ESM.tar › XTCK-README/O_filter.dat]

  214500.000   5.01750   4.69500   4.42975   4.12200   3.81100
  214560.000   4.93100   4.60250   4.33225   4.00875   3.70775
  214620.000   4.96200   4.63300   4.37350   4.06200   3.75550
  214680.000   4.96400   4.62775   4.36225   4.04375   3.75675
  214740.000   4.97025   4.63175   4.37000   4.05925   3.74775
  214800.000   4.96100   4.62975   4.35425   4.02675   3.72300
  214860.000   4.97575   4.64750   4.37800   4.02875   3.73725
  214920.000   5.03400   4.69275   4.41250   4.08250   3.78225
  214980.000   4.99400   4.65950   4.39525   4.06600   3.77400
  215040.000   4.99625   4.65350   4.39125   4.08750   3.78225
  215100.000   4.94350   4.62200   4.35300   3.99950   3.71425
  215160.000   4.93700   4.59325   4.31525   3.99200   3.69350
  215220.000   4.97050   4.63175   4.34525   4.02600   3.72825
  215280.000   4.99375   4.66050   4.39400   4.06525   3.77225
  215340.000   4.99475   4.65500   4.38675   4.06450   3.76275
  215400.000   4.98450   4.64875   4.38125   4.06225   3.75100
  215460.000   4.97200   4.64350   4.35875   4.04775   3.74950
  215520.000   4.89150   4.53850   4.27425   3.96525   3.66575
  215580.000   4.89350   4.55950   4.28225   3.95725   3.65475
  215640.000   4.93450   4.59925   4.32900   3.99500   3.69625
  215700.000   4.93075   4.58025   4.31100   3.99175   3.68875
  215760.000   4.90875   4.57350   4.29825   3.96925   3.66425
  215820.000   4.96650   4.62625   4.35800   4.03850   3.72675
  215880.000   4.88200   4.55725   4.28575   3.96875   3.66525
  215940.000   4.89600   4.55825   4.28425   3.95575   3.65100
  216000.000   4.91075   4.58450   4.30575   3.97900   3.67525
  216060.000   4.92775   4.60600   4.33100   3.98200   3.68525
  216120.000   4.87175   4.54400   4.27050   3.94400   3.64075
  216180.000   4.91850   4.59325   4.32025   3.98650   3.67625
  216240.000   4.94050   4.59400   4.32175   4.00250   3.70600
  216300.000   4.95200   4.63075   4.36350   4.04950   3.75550
  216360.000   4.90950   4.58000   4.31350   4.01075   3.70900
  216420.000   4.89550   4.55950   4.29350   3.98650   3.67475
  216480.000   4.95950   4.60875   4.33525   4.01150   3.71250
  216540.000   5.00200   4.66675   4.40125   4.06950   3.77450
  216600.000   4.90400   4.57175   4.30700   3.95425   3.66975
  216660.000   5.03875   4.71150   4.44725   4.12825   3.83450
  216720.000   4.93825   4.60900   4.31900   4.03300   3.71300
  216780.000   4.86600   4.53650   4.24575   3.93550   3.62550
  216840.000   4.82325   4.49875   4.20875   3.91650   3.59600
  216900.000   4.90925   4.58775   4.31300   4.01525   3.69475
  216960.000   4.93050   4.61175   4.32325   4.03100   3.69300
  217020.000   5.02225   4.71150   4.42400   4.13400   3.82475
  217080.000   4.97075   4.66600   4.38725   4.09200   3.76900
  217140.000   4.87925   4.55875   4.29425   3.99875   3.66875
  217200.000   4.92125   4.59700   4.31925   4.00450   3.69400
  217260.000   4.96675   4.63175   4.36500   4.04575   3.74950
  217320.000   4.91675   4.57750   4.31050   3.99725   3.69500
  217380.000   4.92050   4.59525   4.32675   4.01925   3.71300
  217440.000   4.89100   4.53925   4.26325   3.91375   3.61725
  217500.000   4.91250   4.57025   4.29950   3.99300   3.68550
  217560.000   4.92675   4.58250   4.31475   4.00250   3.68800
  217620.000   4.93675   4.61900   4.34575   3.99725   3.71350
  217680.000   4.96700   4.63525   4.36250   4.05600   3.75275
  217740.000   5.01125   4.68150   4.41350   4.09225   3.78875
  217800.000   4.96750   4.64300   4.37275   4.04675   3.75775
  217860.000   4.90750   4.59725   4.32700   4.01275   3.70600
  217920.000   4.96000   4.63050   4.36725   4.04500   3.74025
  217980.000   4.86275   4.52925   4.25700   3.91250   3.62450
  218040.000   5.00475   4.67825   4.39100   4.08300   3.78625
  218100.000   5.00050   4.66575   4.40225   4.07300   3.77550
  218160.000   5.00825   4.67350   4.39900   4.07175   3.77150
  218220.000   4.92400   4.61000   4.33850   4.02350   3.72050
  218280.000   4.93775   4.61450   4.32400   4.02775   3.70475
  218340.000   4.92025   4.58150   4.29825   3.99675   3.67375
  218400.000   4.90825   4.58325   4.29300   4.00300   3.67125
  218460.000   4.89825   4.57475   4.29850   3.98150   3.66525
  218520.000   4.95525   4.63825   4.35675   4.06225   3.71000
  218580.000   4.94025   4.61025   4.30600   4.00900   3.67450
  218640.000   4.99750   4.67100   4.38275   4.09100   3.76500
  218700.000   4.93275   4.63325   4.34150   4.03450   3.69825
  218760.000   4.98750   4.65000   4.36500   4.06300   3.73375
  218820.000   4.94025   4.62825   4.34500   4.05500   3.72300
  218880.000   4.98125   4.66950   4.37800   4.08100   3.75700
  218940.000   4.99550   4.68525   4.40275   4.10725   3.77950
  219000.000   4.96250   4.64325   4.36825   4.06350   3.76875
  219060.000   5.04775   4.72775   4.44400   4.13525   3.83125
  219120.000   4.97825   4.65475   4.38500   4.05850   3.75350
  219180.000   4.92225   4.59150   4.31350   3.98075   3.68250
  219240.000   4.91250   4.58200   4.31975   3.97675   3.68300
  219300.000   4.92175   4.56675   4.30900   4.00125   3.70025
  219360.000   4.91500   4.58700   4.30825   3.99150   3.68300
  219420.000   4.85225   4.52350   4.25125   3.93775   3.64375
  219480.000   4.87875   4.55625   4.27700   3.95450   3.66225
  219540.000   4.90375   4.58050   4.30400   3.99200   3.68150
  219600.000   4.94175   4.61375   4.35550   4.04825   3.73975
  219660.000   4.95150   4.63675   4.36050   4.06175   3.74125
  219720.000   5.01700   4.68475   4.41825   4.09725   3.79525
  219780.000   4.90200   4.57075   4.30100   3.98050   3.67400
  219840.000   4.94850   4.64900   4.36875   4.06925   3.73800
  219900.000   4.97375   4.64975   4.37975   4.07400   3.76975
  219960.000   4.98400   4.64775   4.37325   4.05075   3.74975
  220020.000   4.94525   4.61525   4.33150   3.99100   3.70050
  220080.000   4.88000   4.55900   4.28125   3.96025   3.67050
  220140.000   4.98300   4.65075   4.37500   4.05175   3.75625
  220200.000   4.88725   4.53700   4.27250   3.94475   3.64075
  220260.000   4.86600   4.52625   4.25375   3.91775   3.60725
  220320.000   4.92650   4.62225   4.34400   4.03000   3.70975
  220380.000   4.86550   4.55375   4.26950   3.98425   3.65475
  220440.000   5.06725   4.74300   4.46750   4.16325   3.84475
  220500.000   5.08725   4.78450   4.49625   4.19300   3.87600
  220560.000   5.01725   4.69750   4.41075   4.11225   3.79250
  220620.000   4.98775   4.66325   4.38950   4.07575   3.75450
  220680.000   4.87925   4.57750   4.28800   4.00575   3.68500
  220740.000   4.96225   4.64200   4.36000   4.04600   3.75650
  220800.000   4.94950   4.60600   4.32000   3.98925   3.70025
  220860.000   5.02850   4.69150   4.42175   4.10475   3.80875
  220920.000   5.02025   4.69050   4.42175   4.10750   3.81000
  220980.000   5.11650   4.79375   4.51725   4.21400   3.90375
