# Supplementary material for: Molecular mechanism of a potassium channel gating through activation gate-selectivity filter coupling
Source: Nat Commun. 2019 Nov 26;10:5366. doi: 10.1038/s41467-019-13227-w (PMC6879586; doi:10.1038/s41467-019-13227-w)
Supplement: Supplementary file 6 — Supplementary Software [file 41467_2019_13227_MOESM6_ESM.tar › XTCK-README/stdout]

 Selectivity filter detection:
         678           4           1          59 THR      O
         694           3           1          60 VAL      O
         701           2           1          61 GLY      O
         722           1           1          62 TYR      O
        1981           4           2          59 THR      O
        1997           3           2          60 VAL      O
        2004           2           2          61 GLY      O
        2025           1           2          62 TYR      O
        3284           4           3          59 THR      O
        3300           3           3          60 VAL      O
        3307           2           3          61 GLY      O
        3328           1           3          62 TYR      O
        4587           4           4          59 THR      O
        4603           3           4          60 VAL      O
        4610           2           4          61 GLY      O
        4631           1           4          62 TYR      O
         671           5           1          59 THR    OG1
        1974           5           2          59 THR    OG1
        3277           5           3          59 THR    OG1
        4580           5           4          59 THR    OG1
 Nr. of K ions in input:         148
 Nr. of waters in input:           0
   214500.000               3           0           1 0KK0K0 F F F F
   214560.000               2           0           0 K0K0K0 F F F F
   214620.000               2           0           0 K0K0K0 F F F F
   214680.000               2           0           0 K0K0K0 F F F F
   214740.000               2           0           0 K0K0K0 F F F F
   214800.000               2           0           1 K0K0KK F F F F
   214860.000               2           0           0 K0K0K0 F F F F
   214920.000               2           0           0 K0K0K0 F F F F
   214980.000               2           0           0 K0K0K0 F F F F
   215040.000               2           0           0 K0K0K0 F F F F
   215100.000               2           0           0 K0K0K0 F F F F
   215160.000               2           0           0 K0K0K0 F F F F
   215220.000               2           0           0 K0K0K0 F F F F
   215280.000               2           0           0 K0K0K0 F F F F
   215340.000               2           0           0 K0K0K0 F F F F
   215400.000               2           0           0 K0K0K0 F F F F
   215460.000               2           0           0 K0K0K0 F F F F
   215520.000               2           0           0 K0K0K0 F F F F
   215580.000               2           0           0 K0K0K0 F F F F
   215640.000               2           0           0 K0K0K0 F F F F
   215700.000               2           0           0 K0K0K0 F F F F
   215760.000               2           0           0 K0K0K0 F F F F
   215820.000               2           0           1 K0K0KK F F F F
   215880.000               2           0           0 K0K0K0 F F F F
   215940.000               2           0           0 K0K0K0 F F F F
   216000.000               2           0           1 K0K0KK F F F F
   216060.000               2           0           0 K0K0K0 F F F F
   216120.000               2           0           0 K0K0K0 F F F F
   216180.000               2           0           0 K0K0K0 F F F F
   216240.000               2           0           0 K0K0K0 F F F F
   216300.000               3           0           1 0KK0K0 F F F F
   216360.000               3           0           1 0KK0K0 F F F F
   216420.000               2           0           0 K0K0K0 F F F F
   216480.000               2           0           0 K0K0K0 F F F F
   216540.000               2           0           0 K0K0K0 F F F F
   216600.000               2           0           0 K0K0K0 F F F F
   216660.000               2           0           0 K0K0K0 F F F F
   216720.000               2           0           1 K0KK00 F F F F
   216780.000               2           0           1 K0KK00 F F F F
   216840.000               2           0           1 K0KK0K F F F F
   216900.000               2           0           2 KK0K0K F F F F
   216960.000               2           0           2 KK0K0K F F F F
   217020.000               2           0           1 KK0K0K F F F F
   217080.000               2           0           2 KK0K0K F F F F
   217140.000               2           0           0 0K0K0K F F F F
   217200.000               3           0           1 0KK0K0 F F F F
   217260.000               3           0           1 0KK0K0 F F F F
   217320.000               3           0           1 0KK0K0 F F F F
   217380.000               3           0           1 0KK0K0 F F F F
   217440.000               2           0           0 K0K0K0 F F F F
   217500.000               2           0           0 K0K0K0 F F F F
   217560.000               2           0           0 K0K0K0 F F F F
   217620.000               2           0           0 K0K0K0 F F F F
   217680.000               2           0           0 K0K0K0 F F F F
   217740.000               3           0           1 0KK0K0 F F F F
   217800.000               3           0           1 0KK0K0 F F F F
   217860.000               3           0           1 0KK0K0 F F F F
   217920.000               3           0           1 0KK0K0 F F F F
   217980.000               2           0           0 K0K0K0 F F F F
   218040.000               2           0           0 K0K0K0 F F F F
   218100.000               2           0           0 K0K0K0 F F F F
   218160.000               2           0           0 K0K0K0 F F F F
   218220.000               2           0           0 K0K0K0 F F F F
   218280.000               2           0           1 K0KK00 F F F F
   218340.000               2           0           1 K0KK00 F F F F
   218400.000               2           0           1 K0KK00 F F F F
   218460.000               2           0           1 K0KK00 F F F F
   218520.000               2           0           1 KK0K00 F F F F
   218580.000               2           0           1 K0KK00 F F F F
   218640.000               2           0           1 K0KK00 F F F F
   218700.000               2           0           1 KK0K00 F F F F
   218760.000               2           0           1 K0KK00 F F F F
   218820.000               2           0           2 KK0K0K F F F F
   218880.000               2           0           1 KK0K0K F F F F
   218940.000               2           0           0 0K0K0K F F F F
   219000.000               3           0           1 0KK0K0 F F F F
   219060.000               3           0           1 0KK0K0 F F F F
   219120.000               3           0           1 0KK0K0 F F F F
   219180.000               2           0           0 K0K0K0 F F F F
   219240.000               2           0           0 K0K0K0 F F F F
   219300.000               2           0           0 K0K0K0 F F F F
   219360.000               2           0           0 K0K0K0 F F F F
   219420.000               2           0           0 K0K0K0 F F F F
   219480.000               3           0           1 0KK0K0 F F F F
   219540.000               3           0           1 0KK0K0 F F F F
   219600.000               3           0           1 0KK0K0 F F F F
   219660.000               3           0           1 0KK0K0 F F F F
   219720.000               3           0           1 0KK0K0 F F F F
   219780.000               3           0           1 0KK0K0 F F F F
   219840.000               2           0           0 0K0K0K F F F F
   219900.000               3           0           1 0KK0K0 F F F F
   219960.000               2           0           0 K0K0K0 F F F F
   220020.000               2           0           0 K0K0K0 F F F F
   220080.000               3           0           1 0KK0K0 F F F F
   220140.000               2           0           0 K0K0K0 F F F F
   220200.000               2           0           0 K0K0K0 F F F F
   220260.000               2           0           1 K0K0KK F F F F
   220320.000               2           0           1 KK0K0K F F F F
   220380.000               2           0           2 KK0K0K F F F F
   220440.000               2           0           1 KK0K0K F F F F
   220500.000               2           0           1 KK0K0K F F F F
   220560.000               2           0           2 KK0K0K F F F F
   220620.000               2           0           1 KK0K0K F F F F
   220680.000               2           0           1 KK0K0K F F F F
   220740.000               3           0           1 0KK0K0 F F F F
   220800.000               2           0           0 K0K0K0 F F F F
   220860.000               2           0           0 K0K0K0 F F F F
   220920.000               2           0           0 K0K0K0 F F F F
   220980.000               3           0           2 0KK0K0 F F F F
 Nr. of K+ permeation up        :           3
 Nr. of K+ permeation down      :           0
 Nr. of water permeation events :           0           0           0
