# Supplementary material for: Molecular mechanism of a potassium channel gating through activation gate-selectivity filter coupling
Source: Nat Commun. 2019 Nov 26;10:5366. doi: 10.1038/s41467-019-13227-w (PMC6879586; doi:10.1038/s41467-019-13227-w)
Supplement: Supplementary file 6 — Supplementary Software [file 41467_2019_13227_MOESM6_ESM.tar › XTCK-README/k_in_filter.dat]

   214500.000            5237   1.86300004       3.47300005       4.47300005    
   214500.000            5261   1.90200007       3.46800017       3.95200014    
   214500.000            5335   1.87000012       3.50400019       4.86000013    
   214560.000            5237   1.77600014       3.56400013       4.45100021    
   214560.000            5261   1.85300004       3.48600006       3.88900018    
   214560.000            5335   1.78100014       3.63300014       4.99400043    
   214620.000            5237   1.89500010       3.55000019       4.49200010    
   214620.000            5261   1.90600014       3.50700021       3.92700028    
   214620.000            5335   1.82800007       3.58600020       5.08400011    
   214680.000            5237   1.88600004       3.53400016       4.48100042    
   214680.000            5261   1.90100014       3.47900009       3.91000009    
   214680.000            5335   1.87200010       3.57300019       5.07300043    
   214740.000            5237   1.91800010       3.44500017       4.48100042    
   214740.000            5261   1.94000006       3.43500018       3.90400028    
   214740.000            5335   1.90200007       3.50800014       5.08900023    
   214800.000            5237   1.93100011       3.42900014       4.50200033    
   214800.000            5250   1.95700014       3.26200008       3.49200010    
   214800.000            5261   1.95400012       3.42800021       3.90600014    
   214800.000            5335   1.95300007       3.43800020       5.07400036    
   214860.000            5237   1.99500012       3.49700022       4.49900007    
   214860.000            5261   1.98300004       3.47800016       3.87900019    
   214860.000            5335   1.97100008       3.53500009       5.08800030    
   214920.000            5237   1.93400013       3.58000016       4.55800009    
   214920.000            5261   1.94200015       3.52800012       3.92700028    
   214920.000            5335   1.91000009       3.60500026       5.14400005    
   214980.000            5237   1.99500012       3.49200010       4.50600004    
   214980.000            5261   2.03000021       3.45500016       3.91900015    
   214980.000            5335   1.96400011       3.53200006       5.06400013    
   215040.000            5237   1.99100006       3.55800009       4.50500011    
   215040.000            5261   1.99400008       3.50500011       3.92900014    
   215040.000            5335   1.96400011       3.60600019       5.07400036    
   215100.000            5237   2.01800013       3.58400011       4.50500011    
   215100.000            5261   2.08500004       3.52200007       3.83500028    
   215100.000            5335   2.00000000       3.58000016       5.02500010    
   215160.000            5237   2.00400019       3.52900028       4.44700003    
   215160.000            5261   2.01999998       3.51900005       3.85100007    
   215160.000            5335   1.99000013       3.52800012       5.05200005    
   215220.000            5237   2.00700021       3.51400018       4.45600033    
   215220.000            5261   2.02800012       3.49800014       3.87300014    
   215220.000            5335   1.99000013       3.53000021       5.06100035    
   215280.000            5237   2.02700019       3.50200009       4.51900005    
   215280.000            5261   2.03100014       3.48600006       3.88600016    
   215280.000            5335   2.04299998       3.54400015       5.09100008    
   215340.000            5237   2.05700016       3.48800015       4.53299999    
   215340.000            5261   2.05900002       3.46900010       3.91800022    
   215340.000            5335   2.07800007       3.46000028       5.10800028    
   215400.000            5237   1.99600005       3.51600027       4.50100040    
   215400.000            5261   2.02800012       3.51900005       3.90800023    
   215400.000            5335   2.03200006       3.50100017       5.10400009    
   215460.000            5237   2.01600003       3.49800014       4.47900009    
   215460.000            5261   2.01200008       3.51400018       3.89700007    
   215460.000            5335   2.00600004       3.54900026       5.06200027    
   215520.000            5237   1.98100007       3.51800013       4.38400030    
   215520.000            5261   2.01300001       3.51800013       3.79100013    
   215520.000            5335   1.97100008       3.51700020       5.03400040    
   215580.000            5237   1.98000014       3.50200009       4.41300011    
   215580.000            5261   2.00500011       3.48200011       3.80400014    
   215580.000            5335   1.97300005       3.48300028       5.00800037    
   215640.000            5237   1.99800014       3.50000024       4.45600033    
   215640.000            5261   1.98100007       3.47100019       3.86700010    
   215640.000            5335   1.96900010       3.48800015       5.05600023    
   215700.000            5237   1.98300004       3.48500013       4.43000031    
   215700.000            5261   2.01999998       3.49500012       3.85600019    
   215700.000            5335   1.97000015       3.48600006       5.08500004    
   215760.000            5237   2.06500006       3.46400023       4.40000010    
   215760.000            5261   2.05100012       3.44900012       3.82400012    
   215760.000            5335   2.08100009       3.41600013       5.03600025    
   215820.000            5237   2.04100013       3.55200028       4.49000025    
   215820.000            5253   1.83600008       3.55300021       3.48800015    
   215820.000            5261   2.04600000       3.53300023       3.89600015    
   215820.000            5335   2.05800009       3.55000019       5.08000040    
   215880.000            5237   2.05700016       3.52000022       4.43100023    
   215880.000            5261   2.01200008       3.51400018       3.87700009    
   215880.000            5335   2.08300018       3.51200008       4.97300005    
   215940.000            5237   2.08000016       3.55400014       4.38700008    
   215940.000            5261   2.08000016       3.55400014       3.80000019    
   215940.000            5335   2.05800009       3.56600022       5.00000000    
   216000.000            5237   2.01900005       3.48500013       4.42500019    
   216000.000            5257   2.24200010       3.50600028       3.43400025    
   216000.000            5261   2.02600002       3.49000025       3.84800029    
   216000.000            5335   2.00000000       3.45300007       5.00400019    
   216060.000            5237   2.02600002       3.49300027       4.47000027    
   216060.000            5261   2.04900002       3.48600006       3.83000016    
   216060.000            5335   2.05800009       3.49900007       5.01600027    
   216120.000            5237   1.94900012       3.54400015       4.40400028    
   216120.000            5261   1.99100006       3.54800010       3.81100011    
   216120.000            5335   1.97200012       3.56000018       4.98800039    
   216180.000            5237   2.00600004       3.55700016       4.45700026    
   216180.000            5261   2.03000021       3.56200027       3.84600019    
   216180.000            5335   1.98700011       3.55300021       5.03700018    
   216240.000            5237   2.03000021       3.54000020       4.43300009    
   216240.000            5261   2.03800011       3.51800013       3.83200026    
   216240.000            5335   2.03200006       3.51700020       5.04100037    
   216300.000            5237   2.00100017       3.56400013       4.46100044    
   216300.000            5261   2.00200009       3.53600025       3.90100026    
   216300.000            5335   2.00200009       3.59000015       4.79600000    
   216360.000            5237   1.93700004       3.48500013       4.35600042    
   216360.000            5261   1.96400011       3.44500017       3.83300018    
   216360.000            5335   1.90500009       3.48400021       4.74900007    
   216420.000            5237   2.00100017       3.61400008       4.42300034    
   216420.000            5261   1.99200010       3.55900025       3.86700010    
   216420.000            5335   1.98700011       3.62600017       4.99900007    
   216480.000            5237   1.98300004       3.54000020       4.45100021    
   216480.000            5261   2.03400016       3.50000024       3.86700010    
   216480.000            5335   1.97300005       3.59300017       5.03500032    
   216540.000            5237   2.10000014       3.50600028       4.54700041    
   216540.000            5261   2.05200005       3.47100019       3.92200017    
   216540.000            5335   2.08899999       3.51100016       5.12900019    
   216600.000            5237   2.00700021       3.52800012       4.41000032    
   216600.000            5261   2.03100014       3.47400022       3.79700017    
   216600.000            5335   2.01999998       3.55000019       4.99500036    
   216660.000            5237   2.07600021       3.50400019       4.58500004    
   216660.000            5261   2.06500006       3.46800017       3.97700024    
   216660.000            5335   2.05800009       3.52700019       5.13800001    
   216720.000            5237   2.01800013       3.50900006       4.48699999    
   216720.000            5261   2.02500010       3.50600028       4.08599997    
   216720.000            5335   1.96900010       3.52100015       5.04900026    
   216780.000            5237   2.02300000       3.57800007       4.43900013    
   216780.000            5261   2.04400015       3.56200027       4.04800034    
   216780.000            5335   2.02500010       3.59000015       5.01100016    
   216840.000            5237   2.08800006       3.50800014       4.38800001    
   216840.000            5250   2.33100009       3.50100017       3.41700006    
   216840.000            5261   2.10900021       3.50500011       3.96700025    
   216840.000            5335   2.08500004       3.49500012       4.94300032    
   216900.000            5237   2.07600021       3.59800029       4.68700027    
   216900.000            5250   2.11400008       3.49100018       3.59200025    
   216900.000            5261   2.08500004       3.54700017       4.20200014    
   216900.000            5335   2.07200003       3.57800007       5.09700012    
   216960.000            5237   2.03100014       3.63300014       4.70200014    
   216960.000            5250   2.04299998       3.50600028       3.63400006    
   216960.000            5261   2.02500010       3.57100010       4.21800041    
   216960.000            5335   2.07200003       3.62400007       5.08800030    
   217020.000            5237   2.09000015       3.67300010       4.84100008    
   217020.000            5250   2.07900000       3.54200006       3.79500008    
   217020.000            5261   2.11100006       3.60200024       4.29700041    
   217020.000            5335   2.11700010       3.70600009       5.24400043    
   217080.000            5237   2.03299999       3.50100017       4.74300003    
   217080.000            5250   2.07300019       3.47100019       3.70900011    
   217080.000            5261   2.04000020       3.47300005       4.26900005    
   217080.000            5335   2.05599999       3.55500007       5.16200018    
   217140.000            5237   2.06500006       3.52400017       4.67600012    
   217140.000            5250   2.06500006       3.48200011       3.58900023    
   217140.000            5261   2.04800010       3.49800014       4.16499996    
   217200.000            5237   1.95400012       3.51400018       4.78200006    
   217200.000            5250   2.00200009       3.51100016       3.84500027    
   217200.000            5261   1.97000015       3.52800012       4.42100000    
   217260.000            5237   1.99800014       3.48800015       4.80500031    
   217260.000            5250   2.01100016       3.43900013       3.86900020    
   217260.000            5261   2.00100017       3.46800017       4.40799999    
   217320.000            5237   2.01500010       3.54400015       4.79100037    
   217320.000            5250   2.04900002       3.51200008       3.84900022    
   217320.000            5261   2.00999999       3.51000023       4.37200022    
   217380.000            5237   2.00700021       3.46200013       4.76600027    
   217380.000            5250   2.07200003       3.46500015       3.85400009    
   217380.000            5261   2.01600003       3.46500015       4.37100029    
   217440.000            5237   2.01999998       3.64100027       5.03400040    
   217440.000            5250   2.03299999       3.55900025       3.76400018    
   217440.000            5261   1.98200011       3.58800006       4.38100004    
   217500.000            5237   1.98200011       3.53500009       5.04900026    
   217500.000            5250   2.02700019       3.46300006       3.87300014    
   217500.000            5261   2.00500011       3.48600006       4.40200043    
   217560.000            5237   1.97800004       3.59000015       5.04200029    
   217560.000            5250   1.95800006       3.52600026       3.89000010    
   217560.000            5261   1.93800008       3.55700016       4.43800020    
   217620.000            5237   1.99300015       3.55100012       5.07700014    
   217620.000            5250   2.00100017       3.51100016       3.85500026    
   217620.000            5261   1.98200011       3.52600026       4.50000000    
   217680.000            5237   1.98200011       3.54600024       5.05600023    
   217680.000            5250   2.00900006       3.52000022       3.90500021    
   217680.000            5261   1.99500012       3.55300021       4.51400042    
   217740.000            5237   2.05599999       3.52300024       4.86100006    
   217740.000            5250   2.01400018       3.48100019       3.91900015    
   217740.000            5261   2.01999998       3.54300022       4.45300007    
   217800.000            5237   2.06500006       3.51100016       4.81000042    
   217800.000            5250   2.07600021       3.45900011       3.88000011    
   217800.000            5261   2.05500007       3.46000028       4.44900036    
   217860.000            5237   2.07800007       3.56300020       4.76800013    
   217860.000            5250   2.07400012       3.48400021       3.86900020    
   217860.000            5261   2.09500003       3.50800014       4.40500021    
   217920.000            5237   1.99200010       3.47900009       4.79200029    
   217920.000            5250   2.00300002       3.49500012       3.89500022    
   217920.000            5261   2.00000000       3.48400021       4.43000031    
   217980.000            5237   2.01700020       3.52700019       4.93900013    
   217980.000            5250   2.02300000       3.51300025       3.75500011    
   217980.000            5261   2.02400017       3.52900028       4.37000036    
   218040.000            5237   2.01400018       3.49600005       5.07400036    
   218040.000            5250   2.04500008       3.50600028       3.96500015    
   218040.000            5261   1.99800014       3.51000023       4.52200031    
   218100.000            5237   1.96500015       3.53400016       5.11100006    
   218100.000            5250   2.05800009       3.48500013       3.93300009    
   218100.000            5261   2.01400018       3.50500011       4.53200006    
   218160.000            5237   2.01800013       3.43300009       5.13600016    
   218160.000            5250   2.03600001       3.43600011       3.91900015    
   218160.000            5261   2.04400015       3.43200016       4.52200031    
   218220.000            5237   2.02600002       3.48300028       5.05900002    
   218220.000            5250   2.00500011       3.49200010       3.87300014    
   218220.000            5261   2.03100014       3.52000022       4.48699999    
   218280.000            5237   1.95700014       3.47300005       5.04900026    
   218280.000            5250   1.99800014       3.47700024       4.08400011    
   218280.000            5261   2.00200009       3.51000023       4.51400042    
   218340.000            5237   1.94100010       3.49300027       5.05000019    
   218340.000            5250   1.99600005       3.50300026       4.07200003    
   218340.000            5261   2.01400018       3.48500013       4.47900009    
   218400.000            5237   2.07400012       3.50300026       5.02900028    
   218400.000            5250   2.06100011       3.48000026       4.09500027    
   218400.000            5261   2.03100014       3.51400018       4.50400019    
   218460.000            5237   2.02500010       3.37400007       5.06900024    
   218460.000            5250   1.99300015       3.44600010       4.03299999    
   218460.000            5261   2.00800014       3.43000007       4.49000025    
   218520.000            5237   1.84800005       3.40400004       5.13500023    
   218520.000            5250   1.91000009       3.40900016       4.23000002    
   218520.000            5261   1.88900006       3.38700008       4.73200035    
   218580.000            5237   1.88100004       3.45200014       5.06800032    
   218580.000            5250   1.94700015       3.47500014       4.09899998    
   218580.000            5261   1.91800010       3.45500016       4.49400043    
   218640.000            5237   1.86400008       3.40100026       5.15100002    
   218640.000            5250   1.93700004       3.42100024       4.18400002    
   218640.000            5261   1.92200005       3.40800023       4.58800030    
   218700.000            5237   1.88900006       3.42600012       5.12200022    
   218700.000            5250   1.93100011       3.42100024       4.21200037    
   218700.000            5261   1.92100012       3.41100025       4.74600029    
   218760.000            5237   1.87800014       3.45900011       5.11100006    
   218760.000            5250   1.92100012       3.43700027       4.14900017    
   218760.000            5261   1.92400014       3.42400026       4.53400040    
   218820.000            5237   1.92000008       3.45300007       5.12500048    
   218820.000            5250   1.96500015       3.49600005       4.27500010    
   218820.000            5261   1.93700004       3.47600007       4.73900032    
   218820.000            5332   1.99600005       3.45900011       3.62500024    
   218880.000            5237   2.01400018       3.35600019       5.19100046    
   218880.000            5250   2.02700019       3.36300015       4.28800011    
   218880.000            5261   2.06000018       3.34500027       4.80000019    
   218880.000            5332   1.93300009       3.43600011       3.57400012    
   218940.000            5250   1.98400009       3.43100023       4.28299999    
   218940.000            5261   1.95200014       3.39100027       4.78100014    
   218940.000            5332   1.98000014       3.43400025       3.70300007    
   219000.000            5250   2.01999998       3.40400004       4.40400028    
   219000.000            5261   2.04200006       3.42200017       4.81400013    
   219000.000            5332   2.03800011       3.36300015       3.89600015    
   219060.000            5250   1.99500012       3.39800024       4.56900024    
   219060.000            5261   2.00900006       3.40700006       5.04000044    
   219060.000            5332   1.99800014       3.41800022       3.97800016    
   219120.000            5250   2.05900002       3.49900007       4.48400021    
   219120.000            5261   2.04900002       3.45800018       4.86100006    
   219120.000            5332   1.99700010       3.49000025       3.91200018    
   219180.000            5250   2.00999999       3.39700007       4.46700001    
   219180.000            5261   2.00700021       3.38400006       5.01200008    
   219180.000            5332   2.02900004       3.39800024       3.85400009    
   219240.000            5250   2.03700018       3.43100023       4.42799997    
   219240.000            5261   2.04900002       3.43300009       5.00900030    
   219240.000            5332   2.03100014       3.43900013       3.81200027    
   219300.000            5250   1.98500013       3.45800018       4.42200041    
   219300.000            5261   2.00000000       3.44500017       5.03900003    
   219300.000            5332   1.95700014       3.49600005       3.83700013    
   219360.000            5250   2.01999998       3.52300024       4.43700027    
   219360.000            5261   2.05500007       3.45100021       5.00900030    
   219360.000            5332   2.02600002       3.48200011       3.80000019    
   219420.000            5250   2.04000020       3.39200020       4.38000011    
   219420.000            5261   2.02100015       3.36100006       4.98100042    
   219420.000            5332   2.03000021       3.43500018       3.82500029    
   219480.000            5250   2.07300019       3.50000024       4.34600019    
   219480.000            5261   2.07200003       3.46300006       4.75600004    
   219480.000            5332   2.07500005       3.49900007       3.79700017    
   219540.000            5250   2.04200006       3.46300006       4.35600042    
   219540.000            5261   2.05900002       3.45300007       4.75500011    
   219540.000            5332   2.02900004       3.51000023       3.82500029    
   219600.000            5250   2.00800014       3.42700005       4.41100025    
   219600.000            5261   2.02900004       3.43700027       4.79800034    
   219600.000            5332   2.05700016       3.43600011       3.90100026    
   219660.000            5250   1.92000008       3.42200017       4.39200020    
   219660.000            5261   1.86700010       3.39300013       4.79500008    
   219660.000            5332   1.96200013       3.44800019       3.88500023    
   219720.000            5250   2.03400016       3.43800020       4.49800014    
   219720.000            5261   2.07300019       3.40800023       4.98000002    
   219720.000            5332   2.06700015       3.39200020       3.93700027    
   219780.000            5250   2.02200007       3.52200007       4.38700008    
   219780.000            5261   2.03800011       3.53200006       4.76400042    
   219780.000            5332   2.02400017       3.52600026       3.82900023    
   219840.000            5250   1.97900009       3.44500017       4.22900009    
   219840.000            5261   1.99900007       3.45300007       4.76600027    
   219840.000            5332   1.97400010       3.44600010       3.63900018    
   219900.000            5250   1.99600005       3.44100022       4.44700003    
   219900.000            5261   1.98900008       3.43900013       4.83700037    
   219900.000            5332   2.03200006       3.44800019       3.94500017    
   219960.000            5250   1.97900009       3.53100014       4.48900032    
   219960.000            5261   1.96500015       3.51400018       5.09500027    
   219960.000            5332   1.98400009       3.48700023       3.87800026    
   220020.000            5250   1.98300004       3.49500012       4.47100019    
   220020.000            5261   1.97500014       3.51700020       5.04700041    
   220020.000            5332   1.96900010       3.45300007       3.84800029    
   220080.000            5250   2.02400017       3.49600005       4.30900002    
   220080.000            5261   2.05700016       3.46200013       4.70900011    
   220080.000            5332   2.02200007       3.42800021       3.77900028    
   220140.000            5250   1.98900008       3.44500017       4.49700022    
   220140.000            5261   2.00400019       3.47700024       5.06200027    
   220140.000            5332   2.01300001       3.45900011       3.88400030    
   220200.000            5250   2.02800012       3.43000007       4.39400005    
   220200.000            5261   2.03800011       3.39000010       5.00500011    
   220200.000            5332   2.04700017       3.43300009       3.80700016    
   220260.000            5246   1.98000014       3.60900021       3.41000009    
   220260.000            5250   1.98300004       3.42500019       4.41000032    
   220260.000            5261   1.96300006       3.41300011       4.96000004    
   220260.000            5332   1.98900008       3.45400023       3.79800010    
   220320.000            5246   1.94900012       3.50400019       3.62600017    
   220320.000            5250   1.98900008       3.46900010       4.69500017    
   220320.000            5261   1.95000005       3.44300008       5.13200045    
   220320.000            5332   1.96600008       3.46300006       4.19099998    
   220380.000            5246   1.83300006       3.34100008       3.50700021    
   220380.000            5250   1.91400003       3.42000008       4.65799999    
   220380.000            5261   1.95900011       3.38900018       5.04900026    
   220380.000            5332   1.87500012       3.39100027       4.16100025    
   220440.000            5246   1.98900008       3.35500026       3.75500011    
   220440.000            5250   1.95400012       3.35300016       4.87000036    
   220440.000            5261   1.94300008       3.30000019       5.26900005    
   220440.000            5332   1.99100006       3.36600018       4.34400034    
   220500.000            5246   1.96800005       3.35200024       3.81600022    
   220500.000            5250   1.93100011       3.33400011       4.89200020    
   220500.000            5261   1.95100009       3.34100008       5.29900026    
   220500.000            5332   1.94200015       3.33300018       4.35700035    
   220560.000            5246   2.07400012       3.35000014       3.75300026    
   220560.000            5250   2.08100009       3.37200022       4.78800011    
   220560.000            5261   2.03500009       3.42500019       5.24500036    
   220560.000            5332   2.05599999       3.39400005       4.31500006    
   220620.000            5246   2.03000021       3.44000006       3.67500019    
   220620.000            5250   2.01700020       3.45000005       4.74700022    
   220620.000            5261   1.99000013       3.38700008       5.18500042    
   220620.000            5332   2.01200008       3.42600012       4.23600006    
   220680.000            5246   2.06800008       3.46700025       3.65100026    
   220680.000            5250   2.07800007       3.45600009       4.69099998    
   220680.000            5261   2.12000012       3.47000027       5.07200003    
   220680.000            5332   2.07100010       3.45600009       4.17600012    
   220740.000            5246   2.09100008       3.43300009       3.89900017    
   220740.000            5250   2.18900013       3.38900018       4.86100006    
   220740.000            5332   2.13700008       3.39000010       4.45300007    
   220800.000            5246   2.06200004       3.39100027       3.86300015    
   220800.000            5250   2.08800006       3.26500010       5.08700037    
   220800.000            5332   2.08400011       3.33200026       4.44200039    
   220860.000            5246   2.04299998       3.39900017       3.97000027    
   220860.000            5250   2.08100009       3.32100010       5.13900042    
   220860.000            5332   2.07400012       3.34400010       4.55300045    
   220920.000            5246   1.98300004       3.41100025       3.98400021    
   220920.000            5250   1.99300015       3.35800028       5.11100006    
   220920.000            5332   1.96800005       3.39400005       4.57200003    
   220980.000            5246   2.00900006       3.32300019       4.09600019    
   220980.000            5250   2.00999999       3.26400018       4.95000029    
   220980.000            5332   2.03600001       3.29300022       4.59300041    
