# Supplementary material for: Molecular mechanism of a potassium channel gating through activation gate-selectivity filter coupling
Source: Nat Commun. 2019 Nov 26;10:5366. doi: 10.1038/s41467-019-13227-w (PMC6879586; doi:10.1038/s41467-019-13227-w)
Supplement: Supplementary file 6 — Supplementary Software [file 41467_2019_13227_MOESM6_ESM.tar › XTCK-README/start.gro]

MthK
 5360
   17ACE    CH3    1   1.984   2.579   2.281  0.3963 -0.1659  0.3942
   17ACE   HH31    2   2.095   2.581   2.269 -1.4822  2.0864 -1.4385
   17ACE   HH32    3   1.936   2.648   2.208 -0.8177  0.5229 -1.1251
   17ACE   HH33    4   1.962   2.625   2.380  1.7802  2.7568  0.4189
   17ACE      C    5   1.926   2.444   2.260  0.1120  0.1534  0.2135
   17ACE      O    6   1.822   2.441   2.198  0.4288  0.5829  0.3476
   18VAL      N    7   1.989   2.334   2.311  0.1094 -0.4326  0.1497
   18VAL     HN    8   2.080   2.339   2.351 -0.5723  0.7126 -1.4380
   18VAL     CA    9   1.946   2.189   2.317 -0.4955  0.3479  0.1133
   18VAL     HA   10   2.014   2.144   2.247  1.1249  1.6294  0.4532
   18VAL     CB   11   1.993   2.116   2.441  0.1645 -0.3860  0.1956
   18VAL     HB   12   1.946   2.166   2.528  2.6877 -1.5459 -0.3055
   18VAL    CG1   13   1.975   1.967   2.428  0.1417  0.2197  0.3353
   18VAL   HG11   14   1.869   1.943   2.406 -0.6685 -0.9936  0.9866
   18VAL   HG12   15   1.983   1.921   2.529 -2.5390  0.4004 -1.0822
   18VAL   HG13   16   2.046   1.911   2.363  2.5983  1.2120 -2.2062
   18VAL    CG2   17   2.140   2.137   2.453  0.5180 -0.3422 -0.3445
   18VAL   HG21   18   2.192   2.126   2.356  2.6834  1.9118  0.8086
   18VAL   HG22   19   2.186   2.065   2.524 -0.6680 -0.5549  1.1348
   18VAL   HG23   20   2.156   2.239   2.494 -0.0820  1.4001 -0.2696
   18VAL      C   21   1.801   2.161   2.299 -0.7047  0.5839 -0.4114
   18VAL      O   22   1.715   2.225   2.355 -0.3613 -0.3807  0.4249
   19PRO      N   23   1.773   2.077   2.194  0.6856  0.1614  0.4380
   19PRO     CD   24   1.867   2.044   2.082  0.1416 -0.0042 -0.2024
   19PRO    HD1   25   1.945   1.969   2.109 -1.6996  1.8706 -2.4187
   19PRO    HD2   26   1.916   2.135   2.043  0.5560  1.5559  2.1840
   19PRO     CA   27   1.644   2.024   2.174 -0.0057  1.2195  0.7882
   19PRO     HA   28   1.580   2.106   2.146 -0.4529 -0.6705 -0.9010
   19PRO     CB   29   1.668   1.926   2.057  0.4103 -0.2224  0.0749
   19PRO    HB1   30   1.572   1.902   2.006 -1.6514 -0.5228 -0.4611
   19PRO    HB2   31   1.708   1.831   2.099 -1.7099 -1.0870 -0.8582
   19PRO     CG   32   1.779   1.989   1.973  0.4374  0.2607  0.0322
   19PRO    HG1   33   1.821   1.911   1.906 -0.2710 -1.4806 -4.5743
   19PRO    HG2   34   1.753   2.078   1.913  1.0786  0.0407 -1.5910
   19PRO      C   35   1.575   1.961   2.293 -0.5398 -0.6741 -0.4343
   19PRO      O   36   1.641   1.917   2.389  0.1289 -0.0157 -0.6115
   20ALA      N   37   1.445   1.972   2.286 -0.3937 -0.1861 -0.0472
   20ALA     HN   38   1.410   1.995   2.196 -1.4185 -0.2184 -2.9639
   20ALA     CA   39   1.343   1.948   2.391 -0.0905  0.3991  0.2924
   20ALA     HA   40   1.360   2.013   2.476  1.3744 -1.9697  0.0255
   20ALA     CB   41   1.196   1.966   2.349 -0.1671 -0.4463 -0.6504
   20ALA    HB1   42   1.193   2.066   2.300  0.2653  0.8707  3.9886
   20ALA    HB2   43   1.137   1.961   2.443  1.3225 -1.9097 -0.5214
   20ALA    HB3   44   1.175   1.882   2.280  2.1987  0.7354 -2.6193
   20ALA      C   45   1.343   1.807   2.458 -0.6707  0.1936 -0.3040
   20ALA      O   46   1.329   1.807   2.582 -0.3106  0.1835 -0.2121
   21THR      N   47   1.347   1.698   2.381 -0.0849  0.3280  0.1142
   21THR     HN   48   1.355   1.709   2.282  0.6838 -1.7995  0.2161
   21THR     CA   49   1.368   1.565   2.444 -0.5453 -0.3576 -0.2822
   21THR     HA   50   1.291   1.567   2.520  0.5402 -0.2630 -1.0373
   21THR     CB   51   1.356   1.444   2.355 -0.2471 -0.6426 -0.5725
   21THR     HB   52   1.425   1.444   2.267 -2.1607 -2.0549 -6.1497
   21THR    OG1   53   1.217   1.431   2.319 -0.1631 -0.0936 -0.3636
   21THR    HG1   54   1.202   1.513   2.271 -0.5557 -0.7604 -0.6362
   21THR    CG2   55   1.372   1.314   2.444  0.0706 -0.1885  0.6359
   21THR   HG21   56   1.473   1.305   2.490 -0.6155  1.5871 -0.2394
   21THR   HG22   57   1.345   1.225   2.383 -0.9934  2.7908  2.5304
   21THR   HG23   58   1.298   1.318   2.526  0.6206 -0.9491 -1.9453
   21THR      C   59   1.495   1.555   2.521 -0.0529 -0.4663 -0.3437
   21THR      O   60   1.495   1.511   2.637  0.0052  0.1222  0.3561
   22ARG      N   61   1.604   1.600   2.455  0.0025  0.2873 -0.2327
   22ARG     HN   62   1.589   1.634   2.362 -1.7796 -0.2700  1.2654
   22ARG     CA   63   1.739   1.600   2.504  0.1580  0.7377 -0.2807
   22ARG     HA   64   1.749   1.504   2.553 -1.8386 -0.1805  0.7568
   22ARG     CB   65   1.840   1.623   2.390  0.0727  0.2181  0.6344
   22ARG    HB1   66   1.942   1.657   2.419  2.2851 -2.6372 -0.8629
   22ARG    HB2   67   1.809   1.704   2.320  1.1383 -1.3129 -1.8384
   22ARG     CG   68   1.876   1.491   2.322 -0.0239 -0.2027 -0.8711
   22ARG    HG1   69   1.777   1.443   2.302 -0.8652 -1.6045  0.3419
   22ARG    HG2   70   1.912   1.430   2.407 -0.9164 -0.2078 -3.2387
   22ARG     CD   71   1.970   1.501   2.199  0.2720  0.5365 -0.6924
   22ARG    HD1   72   2.009   1.403   2.162 -2.5822 -1.7798 -3.9112
   22ARG    HD2   73   2.060   1.556   2.232 -0.1604 -0.1624 -0.6113
   22ARG     NE   74   1.895   1.566   2.087 -0.3999  0.0835  0.6583
   22ARG     HE   75   1.798   1.578   2.106 -0.3675 -0.9974 -1.1194
   22ARG     CZ   76   1.944   1.588   1.964 -1.1864  0.1720  0.0764
   22ARG    NH1   77   2.065   1.563   1.927 -0.3885  0.8157  0.5449
   22ARG   HH11   78   2.127   1.536   2.001  0.6684  1.7956 -2.1891
   22ARG   HH12   79   2.079   1.539   1.831 -2.0568  2.2670  2.8227
   22ARG    NH2   80   1.862   1.623   1.865 -0.3432 -0.2776 -0.4548
   22ARG   HH21   81   1.763   1.619   1.877  1.2557  0.2555  0.9476
   22ARG   HH22   82   1.897   1.629   1.771  0.2724 -2.0208  1.7611
   22ARG      C   83   1.764   1.691   2.621  0.4529 -0.2601 -0.1074
   22ARG      O   84   1.822   1.651   2.722  0.1748  0.3932  0.2439
   23ILE      N   85   1.717   1.818   2.627  0.2564  0.1972 -0.3615
   23ILE     HN   86   1.679   1.855   2.543  2.8746 -0.0792 -0.2133
   23ILE     CA   87   1.721   1.905   2.747  0.1922 -0.3100  0.3004
   23ILE     HA   88   1.818   1.884   2.790  0.4444 -2.0918 -2.1167
   23ILE     CB   89   1.700   2.053   2.719  0.3311  0.5863  0.0689
   23ILE     HB   90   1.759   2.088   2.632  0.8572  1.9070  0.9297
   23ILE    CG2   91   1.557   2.089   2.696  0.2309  0.9215 -0.1895
   23ILE   HG21   92   1.499   2.066   2.787 -2.6872  0.0759  1.9503
   23ILE   HG22   93   1.510   2.042   2.607  0.2337  2.2765  0.7449
   23ILE   HG23   94   1.556   2.199   2.682 -1.5939 -2.8048 -0.6427
   23ILE    CG1   95   1.765   2.142   2.827  0.0585 -0.2920  0.1058
   23ILE   HG11   96   1.741   2.095   2.925  1.5113 -2.1992 -0.0893
   23ILE   HG12   97   1.719   2.243   2.816 -1.7608  1.3012  0.7720
   23ILE     CD   98   1.918   2.156   2.824 -0.1562 -0.1743 -0.6187
   23ILE    HD1   99   1.957   2.053   2.815  1.2663  1.2901  1.3118
   23ILE    HD2  100   1.955   2.187   2.924 -3.2704  1.1728 -0.8348
   23ILE    HD3  101   1.958   2.216   2.739 -0.2057 -4.1211  1.4258
   23ILE      C  102   1.644   1.845   2.865  0.2561 -0.1202  0.3409
   23ILE      O  103   1.680   1.857   2.981 -0.2682 -0.2371 -0.3511
   24LEU      N  104   1.525   1.780   2.837  0.6801 -0.2263  0.2664
   24LEU     HN  105   1.486   1.783   2.746 -0.8440  1.5205  0.1172
   24LEU     CA  106   1.441   1.726   2.940 -0.6924  0.4048  0.6681
   24LEU     HA  107   1.429   1.796   3.021 -1.2545  1.6748  1.2120
   24LEU     CB  108   1.300   1.689   2.882  0.2522 -0.3259  0.1812
   24LEU    HB1  109   1.316   1.622   2.795 -1.7038  1.4247 -0.6110
   24LEU    HB2  110   1.258   1.781   2.837  0.8907  0.5559 -0.1943
   24LEU     CG  111   1.209   1.627   2.982 -0.0513 -0.1402  0.6406
   24LEU     HG  112   1.263   1.563   3.055  2.0377 -0.6487  1.5306
   24LEU    CD1  113   1.135   1.725   3.071 -0.2911  0.2547 -0.5342
   24LEU   HD11  114   1.064   1.671   3.137 -0.3265 -0.6511  2.0752
   24LEU   HD12  115   1.086   1.798   3.003  0.9116  1.5439 -3.3697
   24LEU   HD13  116   1.203   1.794   3.127 -1.2463 -2.9073 -1.2198
   24LEU    CD2  117   1.104   1.543   2.914 -0.8024  0.5425  0.3228
   24LEU   HD21  118   1.056   1.604   2.834 -2.1925  0.1008 -1.4811
   24LEU   HD22  119   1.012   1.517   2.973  1.8804 -0.8660 -0.6421
   24LEU   HD23  120   1.133   1.445   2.869  0.1245  0.1629  2.0803
   24LEU      C  121   1.506   1.607   3.007  0.0241  0.2044 -0.2676
   24LEU      O  122   1.506   1.595   3.128 -0.1388 -0.2513  0.3531
   25LEU      N  123   1.570   1.521   2.929  0.0715  0.1236 -0.3874
   25LEU     HN  124   1.554   1.520   2.831  1.3422  0.8674  0.0884
   25LEU     CA  125   1.647   1.405   2.976 -0.0785 -0.6965  0.1183
   25LEU     HA  126   1.592   1.356   3.055  1.0990  0.7369  0.2955
   25LEU     CB  127   1.690   1.314   2.854  0.1385 -1.0980  0.2720
   25LEU    HB1  128   1.778   1.251   2.881 -4.4366 -1.9261  0.3196
   25LEU    HB2  129   1.727   1.372   2.767  0.7044  1.1357 -2.1331
   25LEU     CG  130   1.584   1.216   2.801  0.1614  0.3906 -0.7013
   25LEU     HG  131   1.497   1.283   2.786 -2.2878 -1.6602  2.5458
   25LEU    CD1  132   1.625   1.154   2.666 -0.3770 -0.8897  0.5561
   25LEU   HD11  133   1.720   1.100   2.687  1.8526  0.9249 -0.3137
   25LEU   HD12  134   1.636   1.238   2.594 -1.1247  1.3404  1.1974
   25LEU   HD13  135   1.557   1.082   2.617  0.3158 -1.1215  0.9929
   25LEU    CD2  136   1.545   1.105   2.906 -0.0875  0.4642  0.2893
   25LEU   HD21  137   1.475   1.137   2.987 -0.0384  1.6780 -1.4713
   25LEU   HD22  138   1.625   1.047   2.956  2.0867  0.3667 -0.2413
   25LEU   HD23  139   1.491   1.029   2.846  1.0935  0.7648 -1.9527
   25LEU      C  140   1.776   1.452   3.063 -0.6299 -0.0622  0.3230
   25LEU      O  141   1.820   1.401   3.169  0.0894  0.7787  0.0684
   26LEU      N  142   1.839   1.552   3.008 -0.4902  0.2174 -0.1112
   26LEU     HN  143   1.827   1.574   2.911 -1.4845  0.9751 -4.1539
   26LEU     CA  144   1.957   1.609   3.065 -0.7690  0.0706 -1.0123
   26LEU     HA  145   2.026   1.527   3.080 -2.8908  0.2733 -2.5285
   26LEU     CB  146   2.029   1.688   2.952  0.3820  0.4651  1.1772
   26LEU    HB1  147   1.963   1.758   2.896  0.5148 -2.1636  1.2189
   26LEU    HB2  148   2.071   1.620   2.875 -0.5972  0.7597 -1.4184
   26LEU     CG  149   2.151   1.776   2.990  0.2545  0.7671  0.8856
   26LEU     HG  150   2.106   1.869   3.031  1.4729 -2.3478 -0.2366
   26LEU    CD1  151   2.246   1.707   3.079  0.0671  0.5907  0.1159
   26LEU   HD11  152   2.246   1.598   3.058  2.8695  0.5221 -0.2714
   26LEU   HD12  153   2.217   1.712   3.186 -1.0483 -1.3860  1.9789
   26LEU   HD13  154   2.351   1.739   3.060 -0.5642  3.9332 -1.8567
   26LEU    CD2  155   2.216   1.810   2.860 -0.3267 -0.7163  0.1269
   26LEU   HD21  156   2.143   1.852   2.787  0.3608  1.1220  1.8024
   26LEU   HD22  157   2.261   1.717   2.818 -1.4252  1.3076  0.9199
   26LEU   HD23  158   2.296   1.883   2.882 -1.4419 -0.8271 -1.3763
   26LEU      C  159   1.941   1.695   3.194 -0.5058  0.2680 -0.1940
   26LEU      O  160   2.008   1.676   3.293  0.3291  0.0003 -0.7179
   27VAL      N  161   1.838   1.786   3.200  0.1294  0.1514 -0.2515
   27VAL     HN  162   1.807   1.829   3.116 -0.1459  1.8868 -2.4416
   27VAL     CA  163   1.794   1.838   3.331 -0.0416  0.1540 -0.0250
   27VAL     HA  164   1.876   1.881   3.386  0.1265 -1.4935  1.2903
   27VAL     CB  165   1.678   1.944   3.319  0.1122 -0.2344  0.7733
   27VAL     HB  166   1.585   1.894   3.284 -1.9732  0.4315  2.9463
   27VAL    CG1  167   1.649   2.019   3.444 -0.4364 -0.5370  0.6939
   27VAL   HG11  168   1.596   1.959   3.522 -2.8724 -1.3271  1.7779
   27VAL   HG12  169   1.576   2.102   3.431 -0.6051  0.9129 -0.1870
   27VAL   HG13  170   1.738   2.065   3.491  0.4633  0.6073  1.8661
   27VAL    CG2  171   1.748   2.050   3.230 -0.3670 -0.0972 -0.4406
   27VAL   HG21  172   1.692   2.146   3.223 -2.1205  0.0070  2.8479
   27VAL   HG22  173   1.761   2.009   3.128 -0.0587  1.4416 -0.0119
   27VAL   HG23  174   1.850   2.061   3.274 -0.2999 -1.4197 -2.3328
   27VAL      C  175   1.737   1.736   3.439  0.2749 -0.9759 -0.3137
   27VAL      O  176   1.767   1.749   3.559  0.4023  0.7229  0.3881
   28LEU      N  177   1.670   1.628   3.393 -0.7478  0.6699 -0.2928
   28LEU     HN  178   1.640   1.621   3.298  0.6378 -1.5052 -1.6127
   28LEU     CA  179   1.626   1.516   3.477  0.0609 -0.1825 -0.0438
   28LEU     HA  180   1.568   1.559   3.557 -0.0675 -4.6343  0.3817
   28LEU     CB  181   1.526   1.422   3.401  0.5915  0.3347  0.1449
   28LEU    HB1  182   1.582   1.369   3.322 -2.3483  0.3409 -2.3412
   28LEU    HB2  183   1.452   1.490   3.352 -0.5012  1.4501  2.4088
   28LEU     CG  184   1.467   1.319   3.490 -0.2771  0.3194 -0.1040
   28LEU     HG  185   1.544   1.247   3.526 -0.0919 -2.3115 -0.1243
   28LEU    CD1  186   1.387   1.354   3.612 -0.0778  0.1722 -1.0277
   28LEU   HD11  187   1.362   1.265   3.675 -1.0171 -0.0743  0.6411
   28LEU   HD12  188   1.285   1.391   3.589  0.0216  0.6180  0.4105
   28LEU   HD13  189   1.421   1.428   3.688  5.6350 -0.5365 -2.7919
   28LEU    CD2  190   1.377   1.244   3.392  0.1247  0.5120  0.1727
   28LEU   HD21  191   1.301   1.313   3.348 -0.3585 -1.9717  1.0564
   28LEU   HD22  192   1.323   1.164   3.447  3.6775  1.6523  1.6176
   28LEU   HD23  193   1.443   1.186   3.324  0.0159 -1.7200 -1.1253
   28LEU      C  194   1.742   1.443   3.534  0.1410  0.5290 -0.6169
   28LEU      O  195   1.738   1.411   3.650 -0.1239 -0.3512  0.4424
   29ALA      N  196   1.858   1.436   3.465 -0.1078 -0.9710 -0.4288
   29ALA     HN  197   1.846   1.468   3.371  1.0526 -1.2303  1.2095
   29ALA     CA  198   1.983   1.380   3.510 -0.4462 -0.6393 -0.2375
   29ALA     HA  199   1.965   1.286   3.560  0.5055 -0.6812 -0.2148
   29ALA     CB  200   2.085   1.359   3.391 -0.3703  0.3417  0.7005
   29ALA    HB1  201   2.046   1.325   3.293 -0.6211  0.3470  0.9660
   29ALA    HB2  202   2.155   1.283   3.433  1.8408  2.2143  1.0722
   29ALA    HB3  203   2.138   1.454   3.374  0.1504  1.8261 -0.5365
   29ALA      C  204   2.049   1.467   3.617  0.7886 -0.1702  0.0928
   29ALA      O  205   2.095   1.418   3.718  0.7070 -0.2357 -0.1894
   30VAL      N  206   2.040   1.593   3.604 -0.1746  0.0653  0.2052
   30VAL     HN  207   2.012   1.636   3.519  1.3519 -2.1405 -0.6869
   30VAL     CA  208   2.083   1.682   3.714 -0.4560 -0.3031 -0.3525
   30VAL     HA  209   2.172   1.636   3.754 -0.6983 -2.4372 -3.8928
   30VAL     CB  210   2.124   1.817   3.664 -0.1104 -0.4032  0.7164
   30VAL     HB  211   2.039   1.879   3.627 -0.3382 -0.4024 -1.1774
   30VAL    CG1  212   2.186   1.905   3.778  0.1166  0.3704  0.2506
   30VAL   HG11  213   2.260   1.973   3.729 -1.0379  0.3325  0.2312
   30VAL   HG12  214   2.245   1.842   3.847 -0.2894  1.9203  2.1136
   30VAL   HG13  215   2.103   1.956   3.831 -0.4555 -1.3521 -2.8964
   30VAL    CG2  216   2.227   1.804   3.547 -0.5372  0.2775 -0.3458
   30VAL   HG21  217   2.316   1.758   3.596  0.6340 -0.2051 -2.8901
   30VAL   HG22  218   2.255   1.902   3.503  1.9011  1.4704 -1.7189
   30VAL   HG23  219   2.188   1.745   3.461 -1.9732 -2.1321  0.0923
   30VAL      C  220   1.993   1.689   3.833  0.1939 -0.1577 -0.2369
   30VAL      O  221   2.039   1.690   3.948 -0.2732 -0.1292 -0.2260
   31ILE      N  222   1.860   1.675   3.808  0.2082 -0.6809  0.2081
   31ILE     HN  223   1.815   1.681   3.720 -2.1563 -0.0868  2.2625
   31ILE     CA  224   1.764   1.656   3.913 -0.1155  0.0558  0.6907
   31ILE     HA  225   1.776   1.742   3.978 -0.0918 -0.7058 -2.7995
   31ILE     CB  226   1.616   1.661   3.866 -0.2754 -0.4912  0.5039
   31ILE     HB  227   1.606   1.594   3.778 -1.5757 -1.3462  2.5282
   31ILE    CG2  228   1.523   1.606   3.969  0.3201 -0.2424 -0.4815
   31ILE   HG21  229   1.540   1.498   3.985 -0.7270  0.7314 -2.2511
   31ILE   HG22  230   1.418   1.628   3.941  0.7379  0.0849 -3.0943
   31ILE   HG23  231   1.535   1.655   4.068  1.1780 -1.7638  0.8756
   31ILE    CG1  232   1.586   1.809   3.827  0.4196  0.7920 -0.2954
   31ILE   HG11  233   1.491   1.820   3.770  3.3828  1.4526  0.3065
   31ILE   HG12  234   1.657   1.859   3.758 -0.6751 -0.5198 -0.3229
   31ILE     CD  235   1.564   1.900   3.952  0.3776  0.8262 -0.5495
   31ILE    HD1  236   1.658   1.931   4.003 -2.0680 -0.8502 -0.0759
   31ILE    HD2  237   1.502   1.855   4.032 -0.4242 -0.3641 -0.2628
   31ILE    HD3  238   1.508   1.990   3.919 -2.9003  1.6132  0.2485
   31ILE      C  239   1.787   1.537   4.005 -0.4726 -0.5868  0.5334
   31ILE      O  240   1.801   1.554   4.124 -0.0226 -0.2215 -0.4316
   32ILE      N  241   1.813   1.422   3.944  0.2851 -0.0155 -0.8897
   32ILE     HN  242   1.801   1.415   3.845 -1.5804  0.9098  1.2373
   32ILE     CA  243   1.843   1.298   4.027 -0.4650 -0.3733  0.2000
   32ILE     HA  244   1.792   1.306   4.122  0.6318  1.8937  2.5808
   32ILE     CB  245   1.805   1.167   3.943  0.1950  0.1269  0.3365
   32ILE     HB  246   1.857   1.168   3.845 -0.9536  0.7909 -1.7986
   32ILE    CG2  247   1.845   1.037   4.021 -0.2552  0.5275 -0.4031
   32ILE   HG21  248   1.842   0.943   3.961  1.7597 -0.2464 -0.4941
   32ILE   HG22  249   1.777   1.019   4.107  0.6716  0.7053 -2.9867
   32ILE   HG23  250   1.948   1.047   4.062 -0.6972 -1.6514  2.0275
   32ILE    CG1  251   1.657   1.174   3.921 -0.7980  0.4156  0.5174
   32ILE   HG11  252   1.624   1.272   3.880 -1.4647 -0.5905  0.8756
   32ILE   HG12  253   1.608   1.174   4.020 -2.7604  0.3123 -3.3278
   32ILE     CD  254   1.595   1.058   3.848  0.1644  0.7223  0.2539
   32ILE    HD1  255   1.626   1.062   3.741 -1.0431  1.0293  0.5088
   32ILE    HD2  256   1.485   1.059   3.860 -1.0757  1.1105 -2.0146
   32ILE    HD3  257   1.636   0.966   3.896 -1.6171  3.2947  0.7326
   32ILE      C  258   1.985   1.293   4.076  0.4994  0.1103 -0.5104
   32ILE      O  259   2.015   1.242   4.185  0.3548 -0.1481 -0.5313
   33TYR      N  260   2.079   1.357   4.008 -0.1761 -0.4008 -0.0814
   33TYR     HN  261   2.065   1.408   3.923 -0.3789 -0.8537 -2.3478
   33TYR     CA  262   2.218   1.371   4.056 -0.2664 -0.0653  0.4673
   33TYR     HA  263   2.250   1.269   4.075 -0.2974 -2.3171  1.8086
   33TYR     CB  264   2.311   1.437   3.940 -0.2988  0.1957 -0.3337
   33TYR    HB1  265   2.264   1.531   3.902 -1.1722 -0.9529 -0.4790
   33TYR    HB2  266   2.315   1.368   3.854 -0.1871  0.6820 -0.1759
   33TYR     CG  267   2.457   1.468   3.990 -0.2355  0.1688 -0.0477
   33TYR    CD1  268   2.546   1.359   3.999 -0.0349 -0.2391 -0.2481
   33TYR    HD1  269   2.518   1.256   3.980  3.1761  1.0205  1.4955
   33TYR    CE1  270   2.672   1.383   4.052 -0.2955  0.5531 -0.3817
   33TYR    HE1  271   2.743   1.305   4.075  1.2078 -1.2875  1.8385
   33TYR     CZ  272   2.709   1.511   4.101 -0.1481  0.0656 -0.1153
   33TYR     OH  273   2.828   1.532   4.168 -0.1654  0.1070 -0.6530
   33TYR     HH  274   2.842   1.627   4.165  0.4238 -0.9234 -4.8524
   33TYR    CD2  275   2.501   1.598   4.022 -0.3413  1.2819  0.1537
   33TYR    HD2  276   2.437   1.685   4.013  1.6267  3.7242  0.9454
   33TYR    CE2  277   2.625   1.616   4.078 -0.2988 -0.8263  0.2951
   33TYR    HE2  278   2.644   1.718   4.107 -1.5636 -0.0486  2.5772
   33TYR      C  279   2.214   1.455   4.187  0.0814  0.3941  0.6506
   33TYR      O  280   2.272   1.411   4.286 -0.2906  0.7962 -0.2459
   34GLY      N  281   2.142   1.569   4.188  0.0393  0.0025  0.2469
   34GLY     HN  282   2.088   1.594   4.108  3.9604 -0.3797  1.4344
   34GLY     CA  283   2.138   1.653   4.304 -0.3340 -0.0128  0.4790
   34GLY    HA1  284   2.099   1.750   4.276 -1.0558  0.1010 -1.1889
   34GLY    HA2  285   2.238   1.658   4.343  2.4292 -0.7928  1.4766
   34GLY      C  286   2.058   1.601   4.417 -0.3187 -0.3982  0.1151
   34GLY      O  287   2.101   1.616   4.531 -0.0847 -0.4402  0.1074
   35THR      N  288   1.937   1.538   4.389 -0.1908 -0.3963  0.6005
   35THR     HN  289   1.922   1.537   4.291 -0.2267  3.0828 -0.7904
   35THR     CA  290   1.860   1.470   4.492 -0.1281 -0.9693  0.0561
   35THR     HA  291   1.833   1.545   4.565 -1.4376  1.0924 -0.3552
   35THR     CB  292   1.737   1.416   4.432  0.3152 -0.7280  0.0076
   35THR     HB  293   1.766   1.341   4.356  2.1648 -1.5339  0.1233
   35THR    OG1  294   1.659   1.518   4.372  0.6912  0.6155 -0.2242
   35THR    HG1  295   1.723   1.550   4.308 -1.1406  2.2796  1.0009
   35THR    CG2  296   1.653   1.343   4.541 -0.2003  0.1787 -0.5263
   35THR   HG21  297   1.722   1.268   4.586  1.3649 -0.9845 -3.6879
   35THR   HG22  298   1.562   1.290   4.505 -0.0219 -0.2660 -0.4131
   35THR   HG23  299   1.620   1.423   4.611 -1.9118  1.3266 -0.7024
   35THR      C  300   1.943   1.361   4.555  0.6200  0.3881 -0.7666
   35THR      O  301   1.958   1.360   4.677  0.0279 -0.3777  0.2072
   36ALA      N  302   2.006   1.270   4.478 -0.2492 -0.0481 -0.4702
   36ALA     HN  303   2.001   1.267   4.379  1.6841  1.3324  0.7384
   36ALA     CA  304   2.093   1.167   4.534  0.2731 -0.0636 -0.4879
   36ALA     HA  305   2.036   1.104   4.602  0.6899 -0.9077 -2.6545
   36ALA     CB  306   2.142   1.069   4.424  0.1436  0.2560 -0.4293
   36ALA    HB1  307   2.220   0.997   4.457 -0.6469  2.3508 -0.7102
   36ALA    HB2  308   2.187   1.128   4.341 -1.0850  0.9482 -0.6272
   36ALA    HB3  309   2.055   1.010   4.386 -0.2206  0.1243  2.7341
   36ALA      C  310   2.215   1.221   4.609  0.2325  0.1158 -0.2045
   36ALA      O  311   2.252   1.181   4.719  0.1298 -0.2581  0.0301
   37GLY      N  312   2.286   1.319   4.552 -0.2851  0.2733 -0.0659
   37GLY     HN  313   2.263   1.364   4.467  1.7323  0.5328  2.8958
   37GLY     CA  314   2.395   1.387   4.622  0.9610 -0.0486 -0.7055
   37GLY    HA1  315   2.442   1.456   4.555  1.4475 -0.1183 -1.4203
   37GLY    HA2  316   2.469   1.311   4.645 -2.0543  0.4727 -2.1923
   37GLY      C  317   2.377   1.461   4.752 -0.2318  0.7786  0.0482
   37GLY      O  318   2.455   1.444   4.842  0.1223 -0.5919 -0.0026
   38PHE      N  319   2.275   1.553   4.755 -0.2732  0.3708  0.1884
   38PHE     HN  320   2.211   1.558   4.679 -0.6277  1.2875 -0.0381
   38PHE     CA  321   2.247   1.627   4.875  0.5669 -0.1172 -0.6308
   38PHE     HA  322   2.342   1.667   4.909  1.8213  0.1562 -1.1196
   38PHE     CB  323   2.148   1.745   4.849  0.2120  0.5504  0.2003
   38PHE    HB1  324   2.053   1.697   4.816 -0.5973 -1.3500  0.6328
   38PHE    HB2  325   2.165   1.791   4.750 -0.0344  2.2795 -4.0101
   38PHE     CG  326   2.136   1.854   4.949 -0.3596 -0.9581  0.3444
   38PHE    CD1  327   2.258   1.911   4.988  0.4571  0.1346  0.4813
   38PHE    HD1  328   2.347   1.869   4.942 -4.2495  0.2361 -1.1439
   38PHE    CE1  329   2.266   2.016   5.079 -0.4956 -0.0762 -0.3270
   38PHE    HE1  330   2.361   2.051   5.117  0.3730  0.1144 -0.6568
   38PHE     CZ  331   2.140   2.066   5.131 -0.4224  0.0643 -0.5015
   38PHE     HZ  332   2.140   2.149   5.200 -1.8975  0.2887  2.8318
   38PHE    CD2  333   2.013   1.901   4.997 -0.0910 -0.2007 -0.5131
   38PHE    HD2  334   1.917   1.858   4.971 -0.6596  2.8436 -0.2750
   38PHE    CE2  335   2.023   2.003   5.086 -0.1232  0.1006  0.1663
   38PHE    HE2  336   1.933   2.045   5.127  0.4997  0.6571 -0.0037
   38PHE      C  337   2.194   1.540   4.992 -0.1361  1.2792  0.3405
   38PHE      O  338   2.204   1.570   5.109  1.0229 -0.5439 -1.0677
   39HSD      N  339   2.116   1.437   4.945 -0.8489 -0.1091  0.6295
   39HSD     HN  340   2.101   1.423   4.847  0.9720 -3.2293  0.2800
   39HSD     CA  341   2.055   1.335   5.028  0.4608 -0.3741 -1.3236
   39HSD     HA  342   2.000   1.382   5.108  1.1408  1.2388  1.9305
   39HSD     CB  343   1.960   1.254   4.945  0.2405 -0.3540 -0.2755
   39HSD    HB1  344   2.027   1.200   4.875 -1.3393 -2.8803 -0.9598
   39HSD    HB2  345   1.872   1.311   4.907 -0.4771  1.4053 -0.5334
   39HSD    ND1  346   1.816   1.157   5.127 -0.1212 -0.1180 -0.2111
   39HSD    HD1  347   1.788   1.248   5.157  1.9327 -1.2536  2.2566
   39HSD     CG  348   1.907   1.132   5.023  0.1291 -0.6191 -0.2368
   39HSD    CE1  349   1.776   1.043   5.177  0.1914 -0.1520 -0.0867
   39HSD    HE1  350   1.720   1.030   5.269 -1.6623  0.1190 -0.4243
   39HSD    NE2  351   1.830   0.943   5.116 -0.1459  0.5351  0.3293
   39HSD    CD2  352   1.911   0.996   5.015  0.2386 -0.3750 -0.1585
   39HSD    HD2  353   1.946   0.938   4.930  0.0969  1.3386 -1.0295
   39HSD      C  354   2.158   1.244   5.102  0.1942  0.5537  0.1160
   39HSD      O  355   2.153   1.223   5.220  0.3100  0.2916 -0.0086
   40PHE      N  356   2.259   1.212   5.028 -0.2632 -0.3161  0.0376
   40PHE     HN  357   2.253   1.227   4.930  0.5493  2.2519  0.2547
   40PHE     CA  358   2.365   1.119   5.069  0.1196 -0.3675 -0.6396
   40PHE     HA  359   2.313   1.033   5.108 -0.3705 -0.8303  0.0902
   40PHE     CB  360   2.448   1.080   4.944  0.3918  0.4632  0.3815
   40PHE    HB1  361   2.472   1.173   4.889 -0.3242  0.7776  2.4233
   40PHE    HB2  362   2.386   1.025   4.870 -0.3040  0.0475  3.1531
   40PHE     CG  363   2.566   0.990   4.969 -0.2707 -0.3473 -0.4299
   40PHE    CD1  364   2.692   1.009   4.907  0.3840 -0.0449 -0.4881
   40PHE    HD1  365   2.704   1.091   4.837 -0.7409  0.7712 -0.6704
   40PHE    CE1  366   2.799   0.930   4.954 -0.1630 -0.6525 -0.3174
   40PHE    HE1  367   2.899   0.934   4.913 -1.1735 -1.7347  1.3581
   40PHE     CZ  368   2.776   0.823   5.040  0.0965 -0.5767  0.4151
   40PHE     HZ  369   2.859   0.756   5.055 -0.6289 -1.1007 -0.2777
   40PHE    CD2  370   2.539   0.884   5.059 -0.6001 -0.3436  0.1336
   40PHE    HD2  371   2.438   0.870   5.097 -2.2651  0.0269 -0.0756
   40PHE    CE2  372   2.648   0.800   5.094 -0.5748  0.6356  0.0812
   40PHE    HE2  373   2.631   0.713   5.156  0.8375 -0.9782 -0.8785
   40PHE      C  374   2.455   1.177   5.182 -0.3905 -0.5653 -0.0074
   40PHE      O  375   2.470   1.124   5.294  0.6060  0.4956  0.1893
   41ILE      N  376   2.514   1.294   5.152 -0.0705 -0.0559  0.1488
   41ILE     HN  377   2.489   1.339   5.067  0.6616  1.6850  0.2069
   41ILE     CA  378   2.604   1.362   5.236  0.0318 -0.0840 -0.5092
   41ILE     HA  379   2.671   1.282   5.266 -1.8960 -1.3468 -2.9546
   41ILE     CB  380   2.657   1.477   5.157  0.0147  0.0968  0.1184
   41ILE     HB  381   2.577   1.537   5.110  0.8993 -1.0684 -0.6996
   41ILE    CG2  382   2.740   1.571   5.248 -0.2665  0.4602  0.3240
   41ILE   HG21  383   2.807   1.518   5.319 -3.5919 -1.7709 -0.6221
   41ILE   HG22  384   2.678   1.639   5.309  1.0822 -1.7152  1.6390
   41ILE   HG23  385   2.802   1.639   5.186  0.6038 -0.9968  2.5861
   41ILE    CG1  386   2.742   1.435   5.034 -0.7245  0.4777 -0.9702
   41ILE   HG11  387   2.784   1.533   5.004 -1.7052 -1.0620  1.2903
   41ILE   HG12  388   2.687   1.374   4.959  0.7006  1.9459 -0.7681
   41ILE     CD  389   2.870   1.358   5.080 -0.0653 -0.2966 -0.6387
   41ILE    HD1  390   2.938   1.421   5.141 -1.0185 -1.0899 -1.3289
   41ILE    HD2  391   2.927   1.323   4.991  1.2363  1.6579  1.0679
   41ILE    HD3  392   2.839   1.268   5.137 -0.7490  1.7236 -2.4353
   41ILE      C  393   2.543   1.414   5.368  0.3583  0.2157 -0.3593
   41ILE      O  394   2.572   1.362   5.480 -0.1447  0.1562  0.5037
   42GLU      N  395   2.448   1.508   5.358  0.4069  0.1326  0.1792
   42GLU     HN  396   2.408   1.540   5.272  1.1648  2.2265  1.3705
   42GLU     CA  397   2.398   1.595   5.463 -0.6886 -0.6331  0.3315
   42GLU     HA  398   2.473   1.607   5.540  0.9731 -0.5231 -1.4200
   42GLU     CB  399   2.348   1.730   5.406  0.3822 -0.4716 -0.4284
   42GLU    HB1  400   2.265   1.767   5.470 -0.0691  0.0126  0.0610
   42GLU    HB2  401   2.301   1.709   5.308 -2.0860  1.1664  0.7869
   42GLU     CG  402   2.460   1.835   5.394 -0.5081  0.2378 -0.1090
   42GLU    HG1  403   2.419   1.917   5.331 -1.0451 -0.4111  4.9997
   42GLU    HG2  404   2.541   1.795   5.330 -2.0019 -2.2915 -0.1857
   42GLU     CD  405   2.527   1.907   5.511 -0.1246  0.4457 -0.2671
   42GLU    OE1  406   2.643   1.960   5.490 -0.0746  0.2273  0.2773
   42GLU    OE2  407   2.476   1.917   5.626  0.1431 -0.3135  0.4198
   42GLU      C  408   2.282   1.515   5.532  0.0476  0.0076  0.2198
   42GLU      O  409   2.247   1.529   5.649  0.2923  0.3480  0.1316
   43GLY      N  410   2.222   1.423   5.454  0.3985  0.2405  0.6324
   43GLY     HN  411   2.266   1.403   5.367  1.8127  0.1133  1.5527
   43GLY     CA  412   2.120   1.337   5.518 -0.1384 -0.0495 -0.1925
   43GLY    HA1  413   2.157   1.309   5.615  1.0563  0.2891  3.2869
   43GLY    HA2  414   2.089   1.254   5.456 -0.3203  4.3572 -1.4507
   43GLY      C  415   1.988   1.401   5.547 -0.3947  0.5929 -0.4896
   43GLY      O  416   1.940   1.400   5.658  0.1246 -0.1219 -0.2191
   44GLU      N  417   1.937   1.471   5.443  0.2084  0.7475  0.0205
   44GLU     HN  418   1.980   1.477   5.353  0.3553  0.3749 -0.5731
   44GLU     CA  419   1.809   1.538   5.449  0.8071  0.4717  0.9045
   44GLU     HA  420   1.757   1.535   5.544  0.2951  2.6071  1.0822
   44GLU     CB  421   1.818   1.672   5.371 -0.0679 -0.3078  0.0906
   44GLU    HB1  422   1.716   1.701   5.340 -1.9532 -0.1449 -3.1469
   44GLU    HB2  423   1.872   1.645   5.278  3.6710  0.8586 -1.0030
   44GLU     CG  424   1.901   1.785   5.442 -0.3546 -0.4984  0.2415
   44GLU    HG1  425   1.898   1.877   5.379 -0.7373  0.3071 -2.4413
   44GLU    HG2  426   2.007   1.755   5.449  0.9026  1.8161 -0.5218
   44GLU     CD  427   1.836   1.831   5.567  0.0946  0.0772  0.3260
   44GLU    OE1  428   1.730   1.779   5.612  0.2799 -0.2445  0.0826
   44GLU    OE2  429   1.891   1.923   5.638  0.2031  0.3168  0.1955
   44GLU      C  430   1.709   1.457   5.369  0.0727  0.7348 -0.7834
   44GLU      O  431   1.737   1.368   5.295  0.2050  0.1649 -0.2811
   45SER      N  432   1.579   1.481   5.388 -0.3951  0.0010 -0.2013
   45SER     HN  433   1.542   1.553   5.446 -0.3138  0.6312  0.7794
   45SER     CA  434   1.472   1.421   5.311  0.8899  0.0824  0.1515
   45SER     HA  435   1.473   1.315   5.334  1.5634 -0.1007 -0.8853
   45SER     CB  436   1.332   1.475   5.356 -0.8173  0.3977  0.5472
   45SER    HB1  437   1.321   1.445   5.463 -1.6222 -0.5688  0.2442
   45SER    HB2  438   1.243   1.431   5.307 -2.1979  0.9786 -2.7644
   45SER     OG  439   1.323   1.619   5.358  0.3877 -0.1825 -0.3274
   45SER    HG1  440   1.355   1.648   5.443  0.8762  1.5953  2.0004
   45SER      C  441   1.473   1.436   5.159 -0.5977 -0.1189  0.9291
   45SER      O  442   1.534   1.534   5.104 -0.0058  0.0193  0.3144
   46TRP      N  443   1.426   1.336   5.082 -0.1096 -0.7757  0.0521
   46TRP     HN  444   1.392   1.252   5.122  1.5446  1.6567 -2.4966
   46TRP     CA  445   1.412   1.350   4.937 -0.3721 -0.0157  0.0503
   46TRP     HA  446   1.513   1.361   4.901 -3.2331  1.8785 -0.8629
   46TRP     CB  447   1.337   1.222   4.871  0.6559 -0.1798 -0.3979
   46TRP    HB1  448   1.330   1.247   4.763 -0.3788 -1.3366 -1.1461
   46TRP    HB2  449   1.235   1.205   4.911 -1.2165 -0.8032 -0.4245
   46TRP     CG  450   1.416   1.091   4.876 -0.7994 -0.1988  0.4884
   46TRP    CD1  451   1.526   1.053   4.955 -0.1155  0.0576 -0.3251
   46TRP    HD1  452   1.586   1.118   5.017  0.0048 -0.0022  0.9473
   46TRP    NE1  453   1.553   0.924   4.936  0.0661  0.3652 -0.4087
   46TRP    HE1  454   1.637   0.875   4.947 -2.2597 -1.6249  1.8159
   46TRP    CE2  455   1.472   0.872   4.842 -0.0833 -0.1583  0.5922
   46TRP    CD2  456   1.383   0.974   4.804 -0.2681 -0.0738  0.1802
   46TRP    CE3  457   1.289   0.940   4.709  0.0852  0.1125  0.7041
   46TRP    HE3  458   1.218   1.018   4.685  0.7779  0.2605 -2.8016
   46TRP    CZ3  459   1.281   0.808   4.663  0.3727 -1.2516  0.1867
   46TRP    HZ3  460   1.202   0.776   4.597 -0.1150  1.2842  2.5918
   46TRP    CZ2  461   1.476   0.747   4.775  0.0775 -1.2078  0.5963
   46TRP    HZ2  462   1.550   0.671   4.795 -2.8234 -0.1893 -0.1867
   46TRP    CH2  463   1.376   0.715   4.692 -0.0017  0.1302  0.0375
   46TRP    HH2  464   1.370   0.617   4.646 -0.4274 -1.2595 -0.6207
   46TRP      C  465   1.343   1.476   4.893 -1.0542  0.1058  0.4145
   46TRP      O  466   1.397   1.548   4.805  0.4238  0.7143 -0.2786
   47THR      N  467   1.224   1.517   4.948 -0.1708 -0.0645 -0.3917
   47THR     HN  468   1.177   1.456   5.011 -1.7515 -1.7579 -2.3721
   47THR     CA  469   1.150   1.640   4.918  0.6512 -0.1520  0.1568
   47THR     HA  470   1.111   1.651   4.817  0.8346  0.1962  1.1003
   47THR     CB  471   1.032   1.661   5.012 -0.0163  0.0530  0.1645
   47THR     HB  472   1.065   1.643   5.117  0.1073  0.5818 -1.5420
   47THR    OG1  473   0.924   1.578   4.971  0.5083 -0.0661 -0.3148
   47THR    HG1  474   0.952   1.491   5.001  1.0513 -3.8923 -1.5766
   47THR    CG2  475   0.982   1.803   5.000  0.4292  0.0791  0.1460
   47THR   HG21  476   0.895   1.825   5.065 -1.7840 -0.0566  0.5726
   47THR   HG22  477   0.950   1.816   4.894  0.6964  0.5313 -0.4962
   47THR   HG23  478   1.062   1.877   5.023  0.6210  0.4677  0.6699
   47THR      C  479   1.242   1.763   4.924 -0.9504  0.0300  0.3938
   47THR      O  480   1.241   1.852   4.837 -1.0842  0.9020  0.0623
   48VAL      N  481   1.315   1.774   5.038 -0.1334  0.7613 -0.0984
   48VAL     HN  482   1.298   1.713   5.115 -1.9572 -2.2230 -0.5118
   48VAL     CA  483   1.410   1.878   5.066 -0.5600  0.0970  0.8106
   48VAL     HA  484   1.373   1.979   5.057 -3.0920 -0.4307 -0.5676
   48VAL     CB  485   1.453   1.871   5.211  0.3823  0.2633 -0.0216
   48VAL     HB  486   1.478   1.768   5.244  0.9046 -2.4828 -0.1911
   48VAL    CG1  487   1.580   1.958   5.248 -0.3634 -0.6279 -0.1800
   48VAL   HG11  488   1.674   1.929   5.196 -1.1006 -0.5873  1.9734
   48VAL   HG12  489   1.573   1.975   5.358  3.2301  1.3899  1.2152
   48VAL   HG13  490   1.563   2.059   5.206 -1.0794  1.7820  0.5051
   48VAL    CG2  491   1.336   1.927   5.299 -0.2143 -0.4843 -0.1380
   48VAL   HG21  492   1.303   2.028   5.268 -1.6247  1.3920  1.7778
   48VAL   HG22  493   1.374   1.929   5.403 -0.4499  0.3346  0.8775
   48VAL   HG23  494   1.247   1.861   5.287  2.6868 -1.3451  1.1120
   48VAL      C  495   1.529   1.871   4.972 -1.2145  0.2322 -0.2617
   48VAL      O  496   1.575   1.976   4.919  0.5363 -0.3874  0.2400
   49SER      N  497   1.580   1.755   4.930  0.2309 -0.3771 -0.2822
   49SER     HN  498   1.539   1.673   4.969 -0.7615  0.4057 -1.5958
   49SER     CA  499   1.690   1.734   4.832  0.7948  0.2090  0.3082
   49SER     HA  500   1.771   1.802   4.851 -0.4628  1.1614  2.6409
   49SER     CB  501   1.735   1.583   4.853  0.2126 -1.1683 -0.2204
   49SER    HB1  502   1.797   1.538   4.773  0.4847  0.0731 -0.8605
   49SER    HB2  503   1.652   1.510   4.842  1.0065  0.6765  2.9593
   49SER     OG  504   1.792   1.570   4.987 -0.5888  1.0188  0.5914
   49SER    HG1  505   1.721   1.594   5.046 -0.0233  0.4071  1.0872
   49SER      C  506   1.647   1.770   4.694 -0.8577 -0.3832  0.0026
   49SER      O  507   1.723   1.848   4.627 -0.1586 -0.0707  0.0355
   50LEU      N  508   1.531   1.734   4.646 -0.5846  0.0588  0.1288
   50LEU     HN  509   1.487   1.658   4.694  0.9894 -1.4595  1.5444
   50LEU     CA  510   1.467   1.775   4.525  0.3036  0.9511  0.1893
   50LEU     HA  511   1.539   1.758   4.446 -0.2951 -2.2421  2.7124
   50LEU     CB  512   1.338   1.693   4.502  0.2159  0.0495 -0.0517
   50LEU    HB1  513   1.282   1.699   4.598  0.9499  1.1958 -2.9226
   50LEU    HB2  514   1.378   1.590   4.492 -2.6384 -1.3813 -0.9838
   50LEU     CG  515   1.247   1.729   4.383 -0.0981 -0.1160  0.3510
   50LEU     HG  516   1.224   1.838   4.383 -0.3591  2.9562 -1.6198
   50LEU    CD1  517   1.311   1.688   4.253  0.2321 -0.5084 -0.2212
   50LEU   HD11  518   1.244   1.713   4.168  1.5062  1.6381  0.4911
   50LEU   HD12  519   1.352   1.585   4.259 -0.9126 -0.0787  2.4996
   50LEU   HD13  520   1.392   1.758   4.226  0.7519 -0.5635  2.3284
   50LEU    CD2  521   1.111   1.670   4.406  0.7148 -0.3000 -0.0720
   50LEU   HD21  522   1.046   1.687   4.318 -2.4841 -1.2469 -0.8307
   50LEU   HD22  523   1.064   1.734   4.483  2.5143 -0.0743  2.6608
   50LEU   HD23  524   1.112   1.566   4.445  1.3842 -1.9179 -1.1277
   50LEU      C  525   1.432   1.925   4.518  0.1965  0.2171  0.1871
   50LEU      O  526   1.446   1.983   4.411 -0.0228  0.2880 -0.2980
   51TYR      N  527   1.373   1.985   4.629  0.2746 -0.4888 -0.2054
   51TYR     HN  528   1.338   1.926   4.702  1.1345 -1.2857  2.8919
   51TYR     CA  529   1.355   2.133   4.650 -0.3689 -0.2796  0.8571
   51TYR     HA  530   1.291   2.163   4.569 -0.4409 -2.3625 -0.1833
   51TYR     CB  531   1.286   2.156   4.792 -0.2760  0.2991  0.2156
   51TYR    HB1  532   1.324   2.078   4.861  0.5455  4.2037  0.8280
   51TYR    HB2  533   1.183   2.119   4.772  1.5365  0.4717 -1.4930
   51TYR     CG  534   1.290   2.291   4.865 -0.2790  0.0611 -0.2382
   51TYR    CD1  535   1.226   2.405   4.812  0.1860  0.4259  0.1391
   51TYR    HD1  536   1.166   2.392   4.724  1.9927  2.1014  1.6885
   51TYR    CE1  537   1.227   2.529   4.879 -0.5114 -0.4845  0.9229
   51TYR    HE1  538   1.184   2.620   4.839  1.2408 -0.2882  0.3226
   51TYR     CZ  539   1.273   2.540   5.011  0.5735 -0.2240 -0.1669
   51TYR     OH  540   1.278   2.659   5.087 -0.3330  0.1904 -0.9864
   51TYR     HH  541   1.356   2.658   5.143 -1.5374  1.6617 -1.1413
   51TYR    CD2  542   1.355   2.307   4.993 -0.0493  0.5253  0.3328
   51TYR    HD2  543   1.410   2.224   5.035  0.1741  0.0486 -3.3208
   51TYR    CE2  544   1.351   2.430   5.057 -0.6339 -0.2201  1.1099
   51TYR    HE2  545   1.398   2.435   5.155 -2.1756  1.1265  0.4508
   51TYR      C  546   1.476   2.219   4.631  0.4274 -0.1835 -0.1478
   51TYR      O  547   1.478   2.318   4.558  0.0041  0.3448 -0.5354
   52TRP      N  548   1.581   2.172   4.700 -0.6074 -0.0830 -0.6605
   52TRP     HN  549   1.570   2.088   4.753  1.8078  1.7147  0.9535
   52TRP     CA  550   1.711   2.235   4.703  0.3256 -0.3203  0.1228
   52TRP     HA  551   1.698   2.340   4.728  1.2980  0.0279  0.4452
   52TRP     CB  552   1.794   2.162   4.818 -0.3360 -0.0353 -0.1976
   52TRP    HB1  553   1.791   2.052   4.800  0.9794  0.0856  0.1454
   52TRP    HB2  554   1.750   2.192   4.915 -0.0900  1.0072  2.8732
   52TRP     CG  555   1.935   2.216   4.841  0.6973  0.4665  0.4890
   52TRP    CD1  556   1.973   2.325   4.923  0.2590 -0.0308 -0.9343
   52TRP    HD1  557   1.904   2.387   4.978  1.3328 -0.6783  3.2643
   52TRP    NE1  558   2.110   2.338   4.917  0.0319 -0.3502  0.7780
   52TRP    HE1  559   2.160   2.416   4.947  1.2486 -1.8429 -0.6339
   52TRP    CE2  560   2.164   2.240   4.839 -0.2643 -0.2565 -0.1452
   52TRP    CD2  561   2.057   2.168   4.783  0.2167 -0.4892  0.8700
   52TRP    CE3  562   2.089   2.066   4.683  0.7202  0.5231 -0.2057
   52TRP    HE3  563   2.002   2.014   4.646  2.6797 -0.9030 -0.5523
   52TRP    CZ3  564   2.225   2.048   4.645 -0.0957 -0.0945 -0.4087
   52TRP    HZ3  565   2.251   1.973   4.572  3.9583  1.4731 -0.7105
   52TRP    CZ2  566   2.300   2.215   4.803  0.0478  0.4223 -0.3916
   52TRP    HZ2  567   2.384   2.272   4.840 -2.4218 -1.3396 -1.3430
   52TRP    CH2  568   2.323   2.128   4.699 -0.8990  0.3372 -0.3041
   52TRP    HH2  569   2.423   2.097   4.674 -1.4102 -2.3482  0.0042
   52TRP      C  570   1.776   2.240   4.564  0.1667  0.1219  0.1636
   52TRP      O  571   1.820   2.346   4.513 -0.2575 -0.3605 -0.1864
   53THR      N  572   1.770   2.127   4.488  0.8714 -0.5820  0.0266
   53THR     HN  573   1.732   2.046   4.532  0.2124 -2.1587  1.6543
   53THR     CA  574   1.815   2.108   4.356 -0.1421 -0.6798 -0.0877
   53THR     HA  575   1.918   2.140   4.344 -0.2369  1.8931  3.0432
   53THR     CB  576   1.818   1.958   4.315 -0.4103  0.1431 -0.0345
   53THR     HB  577   1.717   1.912   4.324 -3.7832 -0.7951 -0.8021
   53THR    OG1  578   1.898   1.893   4.409  0.1184  0.9211  0.2582
   53THR    HG1  579   1.840   1.884   4.485 -0.9340  2.3472 -1.1933
   53THR    CG2  580   1.878   1.939   4.175  0.0433 -0.2937  0.0181
   53THR   HG21  581   1.825   2.004   4.103  1.3332  0.2461  0.0626
   53THR   HG22  582   1.877   1.832   4.144 -1.9116 -0.7175  2.1224
   53THR   HG23  583   1.986   1.959   4.187  1.0647 -1.2569 -0.6398
   53THR      C  584   1.742   2.195   4.253 -0.0751  0.7744  0.0326
   53THR      O  585   1.814   2.263   4.181 -0.2304  0.0785  0.3129
   54PHE      N  586   1.607   2.209   4.247 -0.3154  0.2187  0.8646
   54PHE     HN  587   1.546   2.143   4.291 -0.4887  0.6133  0.0992
   54PHE     CA  588   1.538   2.315   4.166 -0.3099  0.0578  0.7936
   54PHE     HA  589   1.564   2.299   4.062  1.3899  1.4334  1.4845
   54PHE     CB  590   1.390   2.319   4.184  0.5895 -0.5449 -0.8419
   54PHE    HB1  591   1.344   2.412   4.144 -1.7022  0.4929  0.8511
   54PHE    HB2  592   1.365   2.310   4.292 -0.7828 -1.0825 -2.1372
   54PHE     CG  593   1.328   2.198   4.110  0.2059  0.4231  0.4943
   54PHE    CD1  594   1.323   2.199   3.970 -0.3136  0.2653  0.4358
   54PHE    HD1  595   1.372   2.282   3.921 -2.7326 -1.9337  0.0899
   54PHE    CE1  596   1.266   2.091   3.901 -0.4191  0.3925  0.1396
   54PHE    HE1  597   1.262   2.083   3.793 -0.1257  2.1307 -1.3024
   54PHE     CZ  598   1.194   1.992   3.977 -0.0144  0.1442  0.5612
   54PHE     HZ  599   1.142   1.912   3.927  0.3252  0.7981 -0.4063
   54PHE    CD2  600   1.247   2.104   4.185  0.2354  0.0435 -0.4099
   54PHE    HD2  601   1.233   2.109   4.292 -0.6408 -0.8453 -0.1278
   54PHE    CE2  602   1.182   2.001   4.116  0.0981 -0.0125 -0.0271
   54PHE    HE2  603   1.103   1.942   4.159 -2.9622  1.0809  1.2658
   54PHE      C  604   1.571   2.455   4.204  0.0948 -0.5619 -0.3827
   54PHE      O  605   1.596   2.537   4.115 -0.5772  0.3432 -0.1691
   55VAL      N  606   1.576   2.489   4.340 -0.2143 -0.0632 -0.0644
   55VAL     HN  607   1.520   2.428   4.396 -1.3970  1.8039  2.3916
   55VAL     CA  608   1.612   2.620   4.386  0.2439  0.0968  0.3502
   55VAL     HA  609   1.539   2.684   4.339  0.4045  1.2578  3.2762
   55VAL     CB  610   1.571   2.627   4.538 -0.5146  0.1615 -0.4121
   55VAL     HB  611   1.613   2.541   4.596  2.7513 -1.2886  1.0873
   55VAL    CG1  612   1.642   2.746   4.607 -0.1878 -0.3305  0.0132
   55VAL   HG11  613   1.637   2.837   4.544  2.4431  1.5247  3.0332
   55VAL   HG12  614   1.749   2.730   4.633 -0.6845 -1.4654  0.0155
   55VAL   HG13  615   1.583   2.770   4.698 -2.0587 -0.1081 -2.3297
   55VAL    CG2  616   1.422   2.639   4.555 -0.1932 -1.0863 -0.8653
   55VAL   HG21  617   1.405   2.602   4.658  0.2992 -0.2588 -2.6997
   55VAL   HG22  618   1.365   2.572   4.486  0.1417 -0.7251  2.2903
   55VAL   HG23  619   1.394   2.745   4.542 -0.4601  2.7025 -1.6423
   55VAL      C  620   1.749   2.672   4.341  0.1340  0.7251 -0.4526
   55VAL      O  621   1.759   2.777   4.274  0.0995  0.4799 -0.6448
   56THR      N  622   1.849   2.587   4.365  0.6460 -0.4918  0.1900
   56THR     HN  623   1.837   2.493   4.396 -0.3487  0.1813  0.6619
   56THR     CA  624   1.983   2.603   4.317  0.3464  0.5461 -0.0781
   56THR     HA  625   2.021   2.692   4.364  0.9707  2.2806  0.6052
   56THR     CB  626   2.081   2.484   4.366  0.6234  0.5408 -0.1318
   56THR     HB  627   2.049   2.393   4.312  1.7118  0.4148 -0.5090
   56THR    OG1  628   2.072   2.463   4.514  0.4773 -0.2014 -0.2783
   56THR    HG1  629   1.990   2.415   4.531 -1.7699  0.3532  3.4240
   56THR    CG2  630   2.232   2.522   4.339  0.2928  0.2109  1.2252
   56THR   HG21  631   2.241   2.517   4.228  0.5983 -0.0228  0.6832
   56THR   HG22  632   2.290   2.440   4.386 -1.0756  0.8012 -0.7286
   56THR   HG23  633   2.259   2.617   4.390  1.3763 -1.4847 -3.0177
   56THR      C  634   1.993   2.620   4.162  0.4731  0.4946  0.2590
   56THR      O  635   2.059   2.708   4.121  0.0796  0.0249 -0.5476
   57ILE      N  636   1.920   2.541   4.070 -0.2403  0.3704 -0.2064
   57ILE     HN  637   1.862   2.466   4.099 -1.1081 -2.1324  0.1601
   57ILE     CA  638   1.937   2.561   3.926  0.2832  0.1670 -0.0682
   57ILE     HA  639   2.041   2.588   3.910  0.8416  0.0501  0.1353
   57ILE     CB  640   1.928   2.430   3.851  0.4508  0.5516 -0.0931
   57ILE     HB  641   1.938   2.441   3.741 -1.7449  0.5605  0.2988
   57ILE    CG2  642   2.040   2.329   3.897 -0.9774 -0.0268  0.3038
   57ILE   HG21  643   2.134   2.386   3.906  0.6663  2.6436  0.6337
   57ILE   HG22  644   2.045   2.248   3.821 -0.9024 -0.0218 -0.3943
   57ILE   HG23  645   2.013   2.292   3.998 -0.2621  1.8791  0.9334
   57ILE    CG1  646   1.784   2.372   3.859 -0.1236  0.8624 -0.1914
   57ILE   HG11  647   1.705   2.434   3.812  0.9958  3.8518 -0.0856
   57ILE   HG12  648   1.759   2.357   3.966 -1.0944  0.1361  2.0696
   57ILE     CD  649   1.762   2.225   3.806 -0.1062 -0.0276 -0.8131
   57ILE    HD1  650   1.658   2.190   3.823  3.2956  1.6325 -1.7390
   57ILE    HD2  651   1.824   2.152   3.862 -0.0171 -4.6585  0.7372
   57ILE    HD3  652   1.789   2.226   3.698 -0.1546 -1.7349  1.7210
   57ILE      C  653   1.855   2.669   3.866  0.2050  0.1717 -0.0293
   57ILE      O  654   1.864   2.707   3.752  0.3210 -0.1870 -0.2518
   58ALA      N  655   1.767   2.733   3.948 -0.0831 -0.3488  0.5557
   58ALA     HN  656   1.736   2.679   4.026  1.8422 -0.9043 -2.9312
   58ALA     CA  657   1.688   2.842   3.906  0.6351  0.0211 -0.1702
   58ALA     HA  658   1.686   2.834   3.799  0.9061 -2.1001 -0.8075
   58ALA     CB  659   1.539   2.822   3.952  0.5878  0.9769  0.4568
   58ALA    HB1  660   1.468   2.900   3.916  1.5155 -0.2422  0.5692
   58ALA    HB2  661   1.523   2.819   4.061  0.2676  2.5436 -1.6266
   58ALA    HB3  662   1.504   2.726   3.909  1.5803  0.0906 -1.4355
   58ALA      C  663   1.750   2.974   3.948  0.0305 -0.2857  0.8291
   58ALA      O  664   1.712   3.085   3.916  0.6246  0.1282 -0.0101
   59THR      N  665   1.854   2.962   4.029 -0.0607 -0.0834  0.2000
   59THR     HN  666   1.872   2.870   4.064  0.8012 -2.6200  1.6966
   59THR     CA  667   1.943   3.064   4.082 -0.1828 -0.2249 -0.8064
   59THR     HA  668   2.022   3.012   4.133 -1.0650  2.0989  1.2720
   59THR     CB  669   2.009   3.160   3.978  0.4245 -0.1540 -0.0375
   59THR     HB  670   2.083   3.226   4.027  1.7909  3.1625  1.3796
   59THR    OG1  671   1.913   3.247   3.916  0.0924 -0.3081  0.3513
   59THR    HG1  672   1.839   3.200   3.878  0.2491  0.2544  0.1871
   59THR    CG2  673   2.087   3.078   3.875  0.2006 -0.4573  0.3751
   59THR   HG21  674   2.133   3.145   3.799  0.1480  0.2314 -1.4344
   59THR   HG22  675   2.027   3.007   3.815 -1.6259  3.0605  0.0745
   59THR   HG23  676   2.168   3.015   3.919 -1.2049  1.5168 -0.4052
   59THR      C  677   1.875   3.140   4.190  0.1093 -0.7321 -0.3487
   59THR      O  678   1.920   3.237   4.243  0.5628 -0.4092 -0.0822
   60VAL      N  679   1.753   3.091   4.235 -0.1600  0.2011  0.0397
   60VAL     HN  680   1.709   3.025   4.176 -0.0282  0.5733 -0.5485
   60VAL     CA  681   1.683   3.142   4.357  0.4379 -0.1788 -0.4327
   60VAL     HA  682   1.669   3.248   4.344  0.3934 -0.4596 -0.1805
   60VAL     CB  683   1.554   3.073   4.382 -0.2328  0.2470  0.4234
   60VAL     HB  684   1.568   2.964   4.401  1.7464  2.4413 -2.4174
   60VAL    CG1  685   1.488   3.142   4.506 -0.0361 -0.0831 -0.2343
   60VAL   HG11  686   1.511   3.251   4.506  0.2710 -0.7176 -1.7068
   60VAL   HG12  687   1.514   3.109   4.608  1.1106 -1.2528  0.7375
   60VAL   HG13  688   1.378   3.127   4.505 -1.8800  0.5068  2.3869
   60VAL    CG2  689   1.459   3.073   4.266 -0.2161  0.1600  0.1758
   60VAL   HG21  690   1.417   3.175   4.254  0.3981 -0.7617 -2.0248
   60VAL   HG22  691   1.380   2.996   4.277  0.8137  0.7413  0.3118
   60VAL   HG23  692   1.495   3.062   4.161 -0.3859 -1.0139 -2.5271
   60VAL      C  693   1.769   3.130   4.488 -0.6685  0.2557 -0.3939
   60VAL      O  694   1.783   3.228   4.560 -0.1099  0.2779  0.3147
   61GLY      N  695   1.827   3.010   4.511 -0.0298 -0.0890  0.0598
   61GLY     HN  696   1.803   2.947   4.438 -0.5573 -0.0898  0.2291
   61GLY     CA  697   1.915   2.975   4.619  0.4850  0.1011  0.1521
   61GLY    HA1  698   2.017   2.997   4.592  1.1416  0.0045  2.6699
   61GLY    HA2  699   1.903   2.868   4.633  1.9749 -1.8901 -1.3298
   61GLY      C  700   1.889   3.027   4.756 -0.1794 -0.3149 -0.8714
   61GLY      O  701   1.944   3.127   4.792  0.6057 -1.0256  0.3359
   62TYR      N  702   1.786   2.976   4.827  0.6167  0.1832 -0.8977
   62TYR     HN  703   1.733   2.898   4.794  1.3914  0.2729  2.3526
   62TYR     CA  704   1.740   3.041   4.948  0.1962 -0.2302  0.1917
   62TYR     HA  705   1.733   3.141   4.908  2.1154  0.4368 -0.4439
   62TYR     CB  706   1.603   2.998   5.004  0.0940  0.2025  0.3905
   62TYR    HB1  707   1.587   3.058   5.096  2.1765 -0.4442 -1.5651
   62TYR    HB2  708   1.605   2.888   5.025  0.8404 -1.7458  0.3457
   62TYR     CG  709   1.494   3.022   4.915 -0.2470  0.3371 -0.6163
   62TYR    CD1  710   1.434   3.154   4.904 -0.7795  0.7287  0.2286
   62TYR    HD1  711   1.486   3.239   4.946 -1.2316  0.9245 -1.2351
   62TYR    CE1  712   1.311   3.166   4.833  0.9546 -0.6248 -0.3955
   62TYR    HE1  713   1.277   3.266   4.816 -0.5700 -0.8104 -1.0174
   62TYR     CZ  714   1.245   3.048   4.781 -0.5676  0.8879 -0.5259
   62TYR     OH  715   1.142   3.056   4.686  0.2710  0.6104  0.3178
   62TYR     HH  716   1.122   3.149   4.671 -2.4277 -1.8389  0.2190
   62TYR    CD2  717   1.418   2.912   4.868  0.1291  0.4317 -0.5557
   62TYR    HD2  718   1.470   2.818   4.883  0.4992  1.3155  0.0296
   62TYR    CE2  719   1.300   2.921   4.800 -0.2523 -0.9023 -0.3383
   62TYR    HE2  720   1.241   2.835   4.771 -1.0745  1.5363 -1.2935
   62TYR      C  721   1.842   3.048   5.066  0.0222  0.0392 -0.2439
   62TYR      O  722   1.853   3.149   5.136 -0.1009 -0.1786 -0.0511
   63GLY      N  723   1.912   2.939   5.086  0.6161  0.3362 -0.0615
   63GLY     HN  724   1.897   2.858   5.031 -1.1339  0.1779  2.0776
   63GLY     CA  725   2.015   2.932   5.196  0.2048  1.0690 -0.8179
   63GLY    HA1  726   2.072   3.024   5.205 -0.3611  1.3244 -1.4395
   63GLY    HA2  727   2.092   2.862   5.168 -2.5954  2.0084  0.0396
   63GLY      C  728   1.964   2.880   5.329 -0.1913 -0.6250 -0.4211
   63GLY      O  729   2.046   2.860   5.417  0.6003  0.0402 -0.5930
   64ASP      N  730   1.834   2.851   5.341  0.2872 -0.2132  0.5262
   64ASP     HN  731   1.774   2.868   5.263 -2.3661 -0.2265 -0.4681
   64ASP     CA  732   1.780   2.771   5.447  0.0833 -0.2842 -0.0171
   64ASP     HA  733   1.804   2.823   5.538  0.7011 -1.0911 -1.9970
   64ASP     CB  734   1.621   2.761   5.436  0.7717 -0.5122 -0.0340
   64ASP    HB1  735   1.580   2.863   5.452  0.4157 -1.7557  0.5832
   64ASP    HB2  736   1.576   2.690   5.509  2.4713 -2.0525  0.0058
   64ASP     CG  737   1.575   2.714   5.298  0.0774  0.1684 -0.0148
   64ASP    OD1  738   1.652   2.698   5.199 -0.0347 -0.1593  0.1739
   64ASP    OD2  739   1.449   2.702   5.296 -0.0283 -0.2461  0.1365
   64ASP      C  740   1.839   2.632   5.447 -0.3809  0.5042  0.3230
   64ASP      O  741   1.870   2.584   5.558  0.0267  0.0018  0.8438
   65TYR      N  742   1.865   2.570   5.331 -0.0649 -1.0350 -0.0926
   65TYR     HN  743   1.831   2.614   5.248 -2.9843 -0.0435  0.8220
   65TYR     CA  744   1.946   2.458   5.318 -0.2592  0.8491  0.2742
   65TYR     HA  745   1.979   2.430   5.417 -0.3658  2.0203 -0.9598
   65TYR     CB  746   1.878   2.325   5.261 -0.1931 -0.1787  0.6384
   65TYR    HB1  747   1.954   2.244   5.268 -6.0592 -0.1624  0.3833
   65TYR    HB2  748   1.844   2.337   5.156  0.1734  1.5126  0.8904
   65TYR     CG  749   1.761   2.295   5.350 -0.4085 -0.3761 -0.2565
   65TYR    CD1  750   1.772   2.217   5.468 -0.1192 -0.0811  1.0579
   65TYR    HD1  751   1.866   2.166   5.482 -0.8995  0.0962 -0.8325
   65TYR    CE1  752   1.658   2.190   5.548 -0.4353  0.2774  0.0309
   65TYR    HE1  753   1.656   2.130   5.638 -0.8826 -2.2517  0.4117
   65TYR     CZ  754   1.536   2.256   5.516  0.6378 -0.0415 -0.5672
   65TYR     OH  755   1.434   2.252   5.610  0.2273  0.1672  0.0790
   65TYR     HH  756   1.349   2.235   5.569  0.9256 -0.1671  0.6008
   65TYR    CD2  757   1.637   2.348   5.319 -0.4104 -0.0484  0.1847
   65TYR    HD2  758   1.631   2.416   5.236  1.2425 -0.1334  1.7394
   65TYR    CE2  759   1.524   2.332   5.407 -0.4436 -0.2125 -0.1624
   65TYR    HE2  760   1.431   2.382   5.381 -2.0109 -0.0066  1.2063
   65TYR      C  761   2.070   2.498   5.237 -0.1588 -0.1705 -0.3334
   65TYR      O  762   2.068   2.565   5.131 -0.0752 -0.3974 -0.0546
   66SER      N  763   2.185   2.457   5.280 -0.7287 -0.0808  0.0252
   66SER     HN  764   2.186   2.405   5.365  0.1363  0.9052 -0.4299
   66SER     CA  765   2.311   2.470   5.204 -0.1040  0.8036  0.2384
   66SER     HA  766   2.289   2.431   5.105 -2.6900 -1.0151 -2.4723
   66SER     CB  767   2.365   2.620   5.195 -0.2819  0.6152  0.8209
   66SER    HB1  768   2.287   2.680   5.143  1.3600 -1.4415 -0.5836
   66SER    HB2  769   2.453   2.610   5.128 -0.2103  1.3797 -2.2454
   66SER     OG  770   2.406   2.672   5.322  0.3478 -0.0624 -0.4559
   66SER    HG1  771   2.486   2.722   5.303 -0.7174 -1.5873  1.9571
   66SER      C  772   2.409   2.375   5.274  0.0619  1.1471 -0.1608
   66SER      O  773   2.372   2.319   5.381 -0.2760  0.1302 -0.1947
   67PRO      N  774   2.523   2.328   5.219  0.0493  0.1360 -0.6952
   67PRO     CD  775   2.567   2.362   5.086 -0.9073  0.1533 -0.0148
   67PRO    HD1  776   2.628   2.454   5.098  1.2700 -2.1271  1.5893
   67PRO    HD2  777   2.476   2.378   5.023  1.2838 -2.0777 -0.6306
   67PRO     CA  778   2.611   2.240   5.287 -0.2100  0.2285  0.2278
   67PRO     HA  779   2.541   2.162   5.312 -0.7820 -1.6373 -3.7893
   67PRO     CB  780   2.712   2.206   5.181 -0.2701 -0.1560  0.2071
   67PRO    HB1  781   2.748   2.101   5.175 -1.1665  4.5976 -3.0755
   67PRO    HB2  782   2.805   2.268   5.184  1.7671  0.9860 -1.0050
   67PRO     CG  783   2.649   2.243   5.045  0.5045  0.5871 -0.0954
   67PRO    HG1  784   2.725   2.269   4.969  1.5513  1.7513  1.5473
   67PRO    HG2  785   2.582   2.165   5.001 -3.3056 -0.1060 -0.6533
   67PRO      C  786   2.667   2.304   5.409  0.3606  0.3374 -0.7223
   67PRO      O  787   2.681   2.429   5.409  0.5420 -0.3501  0.5467
   68HSD      N  788   2.708   2.229   5.513 -0.0251  0.0808 -0.0188
   68HSD     HN  789   2.699   2.130   5.513 -0.5448 -0.6197  0.4568
   68HSD     CA  790   2.807   2.278   5.606  0.1404 -0.6541 -0.2650
   68HSD     HA  791   2.860   2.364   5.568 -0.6959 -0.7833  1.6468
   68HSD     CB  792   2.742   2.318   5.743 -0.0292  0.6810  0.4068
   68HSD    HB1  793   2.655   2.384   5.727  2.5759  0.5226 -0.2032
   68HSD    HB2  794   2.821   2.370   5.801 -0.1386 -3.5440 -3.8538
   68HSD    ND1  795   2.642   2.085   5.789  0.2429 -0.6075 -0.1359
   68HSD    HD1  796   2.616   2.063   5.695 -0.6772  1.7763 -1.1331
   68HSD     CG  797   2.692   2.207   5.833  0.9333 -0.0454 -0.2062
   68HSD    CE1  798   2.620   2.002   5.903 -0.0909  0.6652 -0.4917
   68HSD    HE1  799   2.581   1.901   5.903 -1.3114  0.8603 -1.2124
   68HSD    NE2  800   2.651   2.070   6.012  0.2712  0.5598 -0.4666
   68HSD    CD2  801   2.693   2.196   5.968  0.1963  0.5397 -0.4205
   68HSD    HD2  802   2.744   2.266   6.033  1.4726  0.7929 -2.4415
   68HSD      C  803   2.912   2.169   5.628  0.5088 -0.2529 -0.3470
   68HSD      O  804   2.985   2.173   5.729  0.5657  0.4035 -0.1766
   69THR      N  805   2.923   2.074   5.534 -0.6976  0.0013  0.2717
   69THR     HN  806   2.873   2.070   5.449  0.1605 -1.0799 -0.9384
   69THR     CA  807   3.026   1.975   5.542 -0.0214 -0.3384  0.4025
   69THR     HA  808   3.099   2.000   5.618 -0.3470  0.3247  1.2606
   69THR     CB  809   2.970   1.834   5.558  0.1918 -0.3696 -0.1367
   69THR     HB  810   3.049   1.755   5.553  0.5085 -0.9837 -1.2570
   69THR    OG1  811   2.875   1.801   5.458  0.2944  0.7129  0.1945
   69THR    HG1  812   2.792   1.843   5.482  2.1131 -1.7133 -1.8831
   69THR    CG2  813   2.903   1.829   5.684 -0.0954 -0.2494  0.1011
   69THR   HG21  814   2.963   1.865   5.770  1.6193  0.3705  2.4945
   69THR   HG22  815   2.874   1.724   5.707  3.1180  1.2049  1.4765
   69THR   HG23  816   2.808   1.886   5.689  0.6546 -0.2705 -3.5599
   69THR      C  817   3.100   1.987   5.406  0.0857  0.4547  0.5356
   69THR      O  818   3.037   2.020   5.303  0.1719 -0.0638 -0.4750
   70PRO      N  819   3.233   1.954   5.394  0.2535  0.2270  0.0684
   70PRO     CD  820   3.316   1.897   5.503  0.6751 -0.3251 -0.4007
   70PRO    HD1  821   3.258   1.814   5.547 -1.1125  1.2798  1.2807
   70PRO    HD2  822   3.334   1.964   5.591 -0.0773 -1.5445  1.7442
   70PRO     CA  823   3.312   2.001   5.282  0.1690  0.8306  0.3993
   70PRO     HA  824   3.290   2.105   5.260  1.3101  0.4371  0.0527
   70PRO     CB  825   3.454   1.983   5.331 -0.8473  0.2989 -0.5675
   70PRO    HB1  826   3.493   2.075   5.379  0.9583  0.6406 -0.4926
   70PRO    HB2  827   3.537   1.968   5.258  2.6349 -0.0752 -2.0054
   70PRO     CG  828   3.446   1.866   5.432 -0.7395  0.1651 -0.4245
   70PRO    HG1  829   3.447   1.768   5.381 -0.6403  2.4408  0.0680
   70PRO    HG2  830   3.530   1.873   5.505 -0.3794 -3.9019 -0.7939
   70PRO      C  831   3.292   1.921   5.153 -0.0303 -0.1207  0.0425
   70PRO      O  832   3.291   1.978   5.046 -0.5332 -0.2644  0.0664
   71LEU      N  833   3.279   1.789   5.165  0.6289  0.0228 -0.5199
   71LEU     HN  834   3.271   1.754   5.258  1.1594  2.0542  0.1136
   71LEU     CA  835   3.254   1.699   5.056 -0.4858 -0.0227 -0.3160
   71LEU     HA  836   3.334   1.718   4.986  0.9748  0.4220  2.2869
   71LEU     CB  837   3.270   1.553   5.100 -0.0314 -0.3457 -0.7434
   71LEU    HB1  838   3.187   1.520   5.167 -0.1761 -0.9946  1.1012
   71LEU    HB2  839   3.366   1.537   5.153  1.5345 -0.1544  1.3279
   71LEU     CG  840   3.264   1.451   4.980  0.0979 -0.0731  0.3637
   71LEU     HG  841   3.159   1.451   4.947  0.6758 -1.2025 -1.8328
   71LEU    CD1  842   3.367   1.487   4.866 -0.1542  0.4814  0.2756
   71LEU   HD11  843   3.361   1.415   4.782 -2.1168  0.5833 -1.0309
   71LEU   HD12  844   3.472   1.486   4.903 -0.1593 -0.1739 -0.4819
   71LEU   HD13  845   3.346   1.590   4.830  1.0564 -0.9671 -0.9025
   71LEU    CD2  846   3.299   1.308   5.036 -0.0374  0.6229 -0.5396
   71LEU   HD21  847   3.280   1.240   4.950 -0.2857  0.4929  0.0637
   71LEU   HD22  848   3.227   1.279   5.116 -0.2893 -0.0660  1.2966
   71LEU   HD23  849   3.407   1.308   5.060 -1.5780  0.4540  1.0845
   71LEU      C  850   3.122   1.727   4.986  0.1422 -0.2750 -0.2892
   71LEU      O  851   3.120   1.727   4.867 -0.2950 -0.1703  0.2525
   72GLY      N  852   3.017   1.764   5.068  0.1631 -0.8406 -0.2903
   72GLY     HN  853   3.024   1.753   5.167  1.3987 -0.5284 -1.2215
   72GLY     CA  854   2.898   1.838   5.013  0.2122 -0.4268  0.1933
   72GLY    HA1  855   2.840   1.863   5.100 -1.2060  3.7875 -5.4065
   72GLY    HA2  856   2.838   1.769   4.955 -1.5057 -1.2434 -2.1203
   72GLY      C  857   2.919   1.963   4.938 -0.1997 -0.5145 -0.4186
   72GLY      O  858   2.847   1.984   4.840  0.3322 -0.6305  0.4049
   73MET      N  859   3.013   2.048   4.981 -0.2424  1.5400  0.4295
   73MET     HN  860   3.065   2.027   5.063 -0.9540 -0.2651 -0.0356
   73MET     CA  861   3.049   2.163   4.905  1.2427  0.2116 -0.2474
   73MET     HA  862   2.957   2.211   4.877 -0.1026  1.5787 -0.8739
   73MET     CB  863   3.143   2.263   4.975  0.4727  0.1396 -0.3251
   73MET    HB1  864   3.161   2.349   4.907 -0.4745  0.7847 -2.5241
   73MET    HB2  865   3.233   2.203   5.002 -0.2527 -1.8106 -3.3649
   73MET     CG  866   3.077   2.319   5.106 -0.6442  0.1175 -0.1288
   73MET    HG1  867   3.031   2.242   5.172 -1.0470 -1.0088 -1.5737
   73MET    HG2  868   2.996   2.387   5.070  1.7165  0.4396 -0.8422
   73MET     SD  869   3.195   2.423   5.205 -0.0492  0.4360  0.4530
   73MET     CE  870   3.068   2.500   5.310  0.2358 -0.0270 -0.0240
   73MET    HE1  871   3.020   2.585   5.257  0.5644 -0.0531 -2.6249
   73MET    HE2  872   3.124   2.550   5.392  0.4598  2.3396  0.4022
   73MET    HE3  873   3.003   2.426   5.361  0.4550 -0.0300 -1.6997
   73MET      C  874   3.117   2.137   4.765 -0.4420  0.8388  0.2867
   73MET      O  875   3.090   2.206   4.668  0.1216 -1.0851  0.2169
   74TYR      N  876   3.204   2.031   4.758 -0.1639  0.7761  0.5814
   74TYR     HN  877   3.236   1.997   4.846 -0.4931  1.9118 -1.6080
   74TYR     CA  878   3.274   1.987   4.641  0.6694  0.0901 -1.0549
   74TYR     HA  879   3.318   2.068   4.584 -0.3084 -2.6037  0.7030
   74TYR     CB  880   3.389   1.885   4.669 -0.8200  0.8282  0.3726
   74TYR    HB1  881   3.442   1.853   4.576  2.9120 -1.1041 -0.3976
   74TYR    HB2  882   3.357   1.786   4.709 -2.0613 -0.6224 -0.9908
   74TYR     CG  883   3.499   1.947   4.761  0.1295  0.0201 -0.9343
   74TYR    CD1  884   3.566   1.859   4.848 -0.4328  0.1628  0.2863
   74TYR    HD1  885   3.531   1.758   4.856  2.1374  1.5348 -0.1960
   74TYR    CE1  886   3.676   1.904   4.928  0.1556  0.6943 -0.3082
   74TYR    HE1  887   3.730   1.837   4.993 -0.7511  0.2346 -2.6601
   74TYR     CZ  888   3.718   2.035   4.907 -0.2159  0.8277  0.7054
   74TYR     OH  889   3.831   2.087   4.979 -0.2423 -0.4652 -0.6256
   74TYR     HH  890   3.805   2.179   4.991  0.0394  0.7261 -0.3173
   74TYR    CD2  891   3.539   2.083   4.753 -0.2758 -0.4233  0.3294
   74TYR    HD2  892   3.477   2.143   4.687 -0.9152 -0.1049  1.7052
   74TYR    CE2  893   3.650   2.123   4.820  0.1901  0.2815  0.3211
   74TYR    HE2  894   3.682   2.225   4.804  1.9475 -0.7206  1.0253
   74TYR      C  895   3.178   1.925   4.545  0.6600 -0.0182 -1.1176
   74TYR      O  896   3.176   1.961   4.431  0.7125  0.1083  0.2479
   75PHE      N  897   3.077   1.849   4.600  0.2137  0.2863 -0.7203
   75PHE     HN  898   3.080   1.817   4.695  0.9419 -0.3101 -1.7312
   75PHE     CA  899   2.952   1.823   4.526  0.1072 -0.0241  0.7890
   75PHE     HA  900   2.978   1.783   4.429  3.3413 -2.3823 -2.2147
   75PHE     CB  901   2.875   1.719   4.604  0.2142  0.2238  0.4795
   75PHE    HB1  902   2.895   1.725   4.713  0.9933 -1.8739 -1.4236
   75PHE    HB2  903   2.904   1.614   4.582  3.0451  1.3301  3.0559
   75PHE     CG  904   2.719   1.719   4.579  0.0763 -0.0960  0.3357
   75PHE    CD1  905   2.666   1.692   4.451 -0.3948  0.2974  0.1782
   75PHE    HD1  906   2.723   1.659   4.366  1.8781 -0.9838  0.6637
   75PHE    CE1  907   2.532   1.708   4.424 -0.9521 -0.6644  0.0459
   75PHE    HE1  908   2.492   1.689   4.325 -0.7911  0.4210 -0.7368
   75PHE     CZ  909   2.445   1.755   4.527  0.0904 -0.0119  1.0379
   75PHE     HZ  910   2.349   1.786   4.489  1.5677 -0.9264 -0.9842
   75PHE    CD2  911   2.636   1.765   4.679 -0.1888  0.0165  0.0591
   75PHE    HD2  912   2.670   1.789   4.779 -1.1729  2.0342 -1.3097
   75PHE    CE2  913   2.500   1.790   4.650  0.7095  0.1133  0.7794
   75PHE    HE2  914   2.437   1.830   4.727 -0.5996 -0.6076  1.4366
   75PHE      C  915   2.875   1.949   4.482  0.4881 -0.1791 -0.0420
   75PHE      O  916   2.845   1.960   4.364 -0.0507 -0.2151  0.3824
   76THR      N  917   2.859   2.050   4.568  0.1300  0.3161 -0.0685
   76THR     HN  918   2.879   2.034   4.665  0.3548  0.8239  1.0397
   76THR     CA  919   2.788   2.170   4.517  0.4983 -0.5698  0.2344
   76THR     HA  920   2.690   2.140   4.485  0.3706 -0.2491 -1.6747
   76THR     CB  921   2.748   2.273   4.622  0.0998  0.1089  0.2860
   76THR     HB  922   2.831   2.322   4.678 -0.1835  0.3273  2.1362
   76THR    OG1  923   2.672   2.201   4.720  0.4761 -0.8389  0.6853
   76THR    HG1  924   2.734   2.139   4.760  0.1080  1.6095  0.0670
   76THR    CG2  925   2.657   2.384   4.570 -0.0602 -0.3483  0.2671
   76THR   HG21  926   2.625   2.463   4.641 -3.3291 -0.2371 -1.6095
   76THR   HG22  927   2.562   2.329   4.554  0.8688 -0.1057  0.7305
   76THR   HG23  928   2.686   2.424   4.471  1.0514 -0.9746 -3.2706
   76THR      C  929   2.865   2.239   4.406 -0.0554 -0.4984 -0.0652
   76THR      O  930   2.812   2.283   4.309  0.0483  0.1972 -0.4315
   77CYS      N  931   3.001   2.242   4.412 -0.9158 -0.3459  0.1473
   77CYS     HN  932   3.045   2.213   4.497  1.3165 -5.3053 -2.5604
   77CYS     CA  933   3.091   2.289   4.311 -0.5464 -0.5327 -0.1526
   77CYS     HA  934   3.079   2.397   4.307  2.7269  2.8264  0.4820
   77CYS     CB  935   3.244   2.266   4.337 -0.1042  0.4610 -1.1911
   77CYS    HB1  936   3.310   2.298   4.253 -0.1232  1.2257 -0.9962
   77CYS    HB2  937   3.264   2.159   4.359  2.4491 -1.6458  4.8530
   77CYS     SG  938   3.295   2.357   4.479 -0.0663  0.1970 -0.3413
   77CYS    HG1  939   3.214   2.294   4.562 -1.1284 -0.5995 -0.1642
   77CYS      C  940   3.059   2.228   4.171 -0.1655 -0.3640 -0.4471
   77CYS      O  941   3.055   2.294   4.070  0.4345 -0.2100 -0.3044
   78THR      N  942   3.046   2.094   4.158  0.4828  0.3902 -0.1524
   78THR     HN  943   3.073   2.034   4.233  1.2129 -0.1681  0.7402
   78THR     CA  944   3.002   2.021   4.037 -0.1057  0.7424 -0.7328
   78THR     HA  945   3.067   2.045   3.954  0.5424  0.7582 -2.8821
   78THR     CB  946   2.997   1.863   4.055  0.2045  0.3099  0.1089
   78THR     HB  947   2.967   1.817   3.959 -0.5969  0.6238  0.6047
   78THR    OG1  948   2.899   1.809   4.153 -0.3291 -0.4549 -0.0477
   78THR    HG1  949   2.887   1.878   4.218  2.6515 -0.8125  1.6534
   78THR    CG2  950   3.142   1.821   4.083  0.1668 -0.1606  0.1580
   78THR   HG21  951   3.197   1.844   3.989  3.0869 -2.6979  1.9314
   78THR   HG22  952   3.146   1.710   4.090 -0.1871 -0.5874  3.5493
   78THR   HG23  953   3.182   1.877   4.170  0.9481 -0.5334  0.6489
   78THR      C  954   2.868   2.066   3.988 -0.3213 -0.2072  0.5941
   78THR      O  955   2.848   2.091   3.870  0.0766  0.0225 -0.2762
   79LEU      N  956   2.768   2.080   4.080  1.0268 -0.1848 -0.4373
   79LEU     HN  957   2.788   2.080   4.178 -1.6616 -0.0679 -0.3469
   79LEU     CA  958   2.633   2.109   4.050  0.5785  0.2632 -0.3377
   79LEU     HA  959   2.604   2.039   3.973  1.1622  0.8948  0.6578
   79LEU     CB  960   2.542   2.086   4.172  0.1153  0.0583 -0.5365
   79LEU    HB1  961   2.590   2.142   4.256 -0.1542 -0.5811 -1.0347
   79LEU    HB2  962   2.543   1.978   4.196  1.4162  0.4681 -0.6919
   79LEU     CG  963   2.388   2.122   4.151 -0.4349  0.1890  0.8442
   79LEU     HG  964   2.377   2.232   4.134 -0.1245  1.1061  0.3926
   79LEU    CD1  965   2.320   2.047   4.037  0.3397 -0.6888 -0.7013
   79LEU   HD11  966   2.337   1.937   4.034  0.2362  1.0126 -2.4846
   79LEU   HD12  967   2.358   2.077   3.938  1.6690  1.7526  0.2024
   79LEU   HD13  968   2.210   2.060   4.043  3.4957 -1.5864  3.5841
   79LEU    CD2  969   2.313   2.090   4.281  0.1312 -0.3048 -0.2030
   79LEU   HD21  970   2.360   2.148   4.363 -1.5390 -0.8090  1.7630
   79LEU   HD22  971   2.318   1.980   4.296 -0.9513 -1.1828 -0.2334
   79LEU   HD23  972   2.213   2.135   4.259  0.8820  3.0812 -0.4499
   79LEU      C  973   2.604   2.245   3.985  0.9167 -0.0765 -0.1935
   79LEU      O  974   2.534   2.244   3.884  0.2054  0.3569  0.7749
   80ILE      N  975   2.669   2.350   4.037 -0.3346  0.1242 -0.1718
   80ILE     HN  976   2.727   2.341   4.117  1.8203  3.9374  0.1011
   80ILE     CA  977   2.694   2.471   3.962  0.1386  0.0065 -0.7885
   80ILE     HA  978   2.606   2.534   3.964 -0.3573 -1.2037  2.0558
   80ILE     CB  979   2.789   2.547   4.046 -0.4396  0.5796  0.2586
   80ILE     HB  980   2.892   2.505   4.055 -1.5468  0.9935 -3.3378
   80ILE    CG2  981   2.817   2.678   3.969 -1.1659 -0.2789 -0.2818
   80ILE   HG21  982   2.863   2.756   4.034  1.6228  1.3831 -0.6612
   80ILE   HG22  983   2.723   2.720   3.927  0.1167 -0.4269 -3.1135
   80ILE   HG23  984   2.879   2.665   3.878  1.4614 -0.3971 -2.3348
   80ILE    CG1  985   2.742   2.573   4.193 -0.0422 -0.2928  0.7903
   80ILE   HG11  986   2.834   2.613   4.240  1.4100 -3.6379  2.8067
   80ILE   HG12  987   2.719   2.480   4.250  1.0933  2.1669  0.8806
   80ILE     CD  988   2.619   2.667   4.212 -0.0267  0.4090  0.2455
   80ILE    HD1  989   2.643   2.766   4.168  2.8324 -2.9629  1.7065
   80ILE    HD2  990   2.600   2.676   4.321  2.1643  1.8748 -3.5765
   80ILE    HD3  991   2.531   2.626   4.159  1.3544  2.0312  1.9918
   80ILE      C  992   2.735   2.458   3.816 -0.0941  0.0472 -0.2118
   80ILE      O  993   2.674   2.509   3.723 -0.1898  0.0090  0.0398
   81VAL      N  994   2.847   2.382   3.786 -0.3742  0.0857 -0.5837
   81VAL     HN  995   2.882   2.348   3.872  0.0403 -1.1288  1.4013
   81VAL     CA  996   2.906   2.358   3.657  0.2724 -0.7830  0.3207
   81VAL     HA  997   2.923   2.456   3.614 -0.7629 -0.8975  0.2107
   81VAL     CB  998   3.038   2.288   3.674 -0.0949 -0.1193 -0.4274
   81VAL     HB  999   3.021   2.203   3.744  0.8734  1.5428 -0.7003
   81VAL    CG1 1000   3.086   2.243   3.538  0.0200 -0.3977 -0.5416
   81VAL   HG11 1001   3.073   2.333   3.473 -0.9789 -0.8389 -0.7586
   81VAL   HG12 1002   3.014   2.174   3.489  0.9007 -1.6511  2.2932
   81VAL   HG13 1003   3.185   2.194   3.535 -1.1540 -0.0041 -0.7758
   81VAL    CG2 1004   3.140   2.385   3.730 -0.5753 -0.1884 -0.0248
   81VAL   HG21 1005   3.126   2.396   3.840  2.1865 -0.4863 -2.8419
   81VAL   HG22 1006   3.130   2.486   3.683 -0.2034 -0.7994  0.7379
   81VAL   HG23 1007   3.246   2.353   3.721 -0.6689  1.3254  0.4410
   81VAL      C 1008   2.815   2.296   3.559  0.3959 -0.6416  0.1975
   81VAL      O 1009   2.808   2.325   3.440 -0.0048  0.3175  0.3993
   82LEU      N 1010   2.739   2.188   3.611  0.3935 -0.7486  0.5855
   82LEU     HN 1011   2.739   2.163   3.707 -1.9529 -1.4765 -2.2274
   82LEU     CA 1012   2.645   2.120   3.518 -0.5907 -0.0218  0.4167
   82LEU     HA 1013   2.680   2.113   3.416  0.2408 -1.6950  1.4654
   82LEU     CB 1014   2.625   1.976   3.562  0.1037 -0.0853  0.0955
   82LEU    HB1 1015   2.548   1.923   3.501 -0.2522 -1.4503 -1.8105
   82LEU    HB2 1016   2.581   1.988   3.664  0.7298  2.2191  0.4770
   82LEU     CG 1017   2.752   1.891   3.569 -0.4055 -0.2000  0.8825
   82LEU     HG 1018   2.823   1.947   3.634 -0.0810  0.0369  2.7309
   82LEU    CD1 1019   2.713   1.762   3.639  0.3175 -0.2943 -0.4513
   82LEU   HD11 1020   2.657   1.694   3.571 -1.2279 -1.6516 -1.3537
   82LEU   HD12 1021   2.641   1.777   3.723 -0.8821 -2.3891 -0.2704
   82LEU   HD13 1022   2.807   1.715   3.677  1.1094 -2.2557  3.2879
   82LEU    CD2 1023   2.835   1.868   3.442  0.4450  0.3581 -0.6427
   82LEU   HD21 1024   2.863   1.967   3.400 -1.3748  0.0108  0.6118
   82LEU   HD22 1025   2.776   1.808   3.370  0.7548  0.9623  0.6368
   82LEU   HD23 1026   2.918   1.800   3.470 -1.5885  1.9391  0.6425
   82LEU      C 1027   2.508   2.187   3.515  0.7122 -0.7639 -1.2174
   82LEU      O 1028   2.439   2.210   3.417 -0.2286  0.2258 -0.3127
   83GLY      N 1029   2.454   2.222   3.626 -0.3552 -0.4232 -0.5439
   83GLY     HN 1030   2.505   2.230   3.711 -0.1345 -1.3063 -2.3964
   83GLY     CA 1031   2.309   2.251   3.637  0.0049  0.4671 -0.5635
   83GLY    HA1 1032   2.291   2.260   3.743 -2.7765 -2.4530 -0.1600
   83GLY    HA2 1033   2.247   2.172   3.597 -0.9982 -0.6376  1.3296
   83GLY      C 1034   2.262   2.392   3.596 -0.0635 -0.2944 -0.4308
   83GLY      O 1035   2.145   2.413   3.567 -0.5221 -0.0630  0.2119
   84ILE      N 1036   2.347   2.494   3.599  0.3299 -0.3588 -0.1001
   84ILE     HN 1037   2.444   2.488   3.620  1.6947 -0.1230  0.6715
   84ILE     CA 1038   2.296   2.623   3.568 -0.1727  0.2914 -0.1267
   84ILE     HA 1039   2.210   2.644   3.629  3.4394 -1.2232 -1.7158
   84ILE     CB 1040   2.406   2.729   3.605 -0.7588 -0.2720 -1.0015
   84ILE     HB 1041   2.495   2.693   3.549  0.3017 -1.0088  1.8452
   84ILE    CG2 1042   2.371   2.869   3.552  0.3671  0.4220  0.7286
   84ILE   HG21 1043   2.267   2.898   3.579 -2.0589  1.8650 -0.6391
   84ILE   HG22 1044   2.383   2.875   3.442  0.3623 -1.0048  3.0074
   84ILE   HG23 1045   2.439   2.951   3.584  1.8327  0.1298 -1.8598
   84ILE    CG1 1046   2.439   2.735   3.755  0.8809  0.3319 -0.5417
   84ILE   HG11 1047   2.496   2.830   3.760 -2.8260  0.0632 -1.1065
   84ILE   HG12 1048   2.508   2.654   3.785 -2.4183  1.4638  0.0189
   84ILE     CD 1049   2.318   2.739   3.847  0.5402  0.2491 -0.3627
   84ILE    HD1 1050   2.284   2.639   3.879  0.2868 -0.3254 -3.4208
   84ILE    HD2 1051   2.236   2.792   3.794 -0.3805 -0.8622 -2.0312
   84ILE    HD3 1052   2.340   2.792   3.942 -1.3133  1.5110 -0.9988
   84ILE      C 1053   2.245   2.645   3.424 -0.2055  0.3824  0.5120
   84ILE      O 1054   2.128   2.667   3.402  0.6778 -0.6204  0.1349
   85GLY      N 1055   2.332   2.619   3.326 -1.0364  0.0168 -0.1583
   85GLY     HN 1056   2.411   2.581   3.374  0.1143 -2.0255 -0.7803
   85GLY     CA 1057   2.320   2.613   3.181  0.0952 -0.2328 -0.4139
   85GLY    HA1 1058   2.421   2.611   3.142  0.6959 -2.3702  0.5004
   85GLY    HA2 1059   2.278   2.710   3.158  1.3218  2.3777 -1.5007
   85GLY      C 1060   2.226   2.508   3.139 -0.4379 -0.6271  0.3455
   85GLY      O 1061   2.142   2.540   3.052  0.1943 -0.0395  0.0370
   86THR      N 1062   2.227   2.387   3.189 -0.0470 -0.9708  0.0285
   86THR     HN 1063   2.296   2.364   3.258 -0.7929 -0.6996 -0.2194
   86THR     CA 1064   2.117   2.294   3.168 -0.1939  0.7140 -0.4117
   86THR     HA 1065   2.126   2.266   3.063 -3.2017  2.5649  0.3851
   86THR     CB 1066   2.132   2.154   3.231 -0.1755  0.2219  0.1926
   86THR     HB 1067   2.039   2.096   3.212 -1.1293  0.4959  0.5131
   86THR    OG1 1068   2.162   2.160   3.372  0.1221 -0.4989  0.5892
   86THR    HG1 1069   2.255   2.176   3.386 -0.0751 -2.3241  1.6708
   86THR    CG2 1070   2.254   2.084   3.162  0.7303  0.7049  0.4760
   86THR   HG21 1071   2.273   1.985   3.208  5.2443  0.5455 -0.1155
   86THR   HG22 1072   2.351   2.137   3.176 -0.0262 -0.0648 -0.2274
   86THR   HG23 1073   2.221   2.068   3.057 -1.2577 -0.0473 -0.6784
   86THR      C 1074   1.972   2.344   3.194  0.4099 -0.7538 -0.4145
   86THR      O 1075   1.882   2.312   3.110 -0.3429  0.0928  0.1093
   87PHE      N 1076   1.943   2.412   3.309 -0.0270  0.2459 -0.7001
   87PHE     HN 1077   2.015   2.433   3.374  0.7029  1.3016  1.0010
   87PHE     CA 1078   1.806   2.450   3.345 -0.4545  0.1740 -0.3732
   87PHE     HA 1079   1.740   2.367   3.326  1.5559  1.7410  1.0715
   87PHE     CB 1080   1.802   2.484   3.494 -0.3748  1.0326  0.6100
   87PHE    HB1 1081   1.860   2.577   3.515 -0.9448 -0.2914 -2.4396
   87PHE    HB2 1082   1.849   2.404   3.555  0.0236  0.0586  0.6854
   87PHE     CG 1083   1.661   2.494   3.551  0.0180 -0.5687 -0.3950
   87PHE    CD1 1084   1.619   2.617   3.596 -0.5619  0.1298 -0.4409
   87PHE    HD1 1085   1.689   2.699   3.602 -1.1572  0.1875 -1.2255
   87PHE    CE1 1086   1.488   2.631   3.653  0.2786  0.2767 -0.1994
   87PHE    HE1 1087   1.457   2.727   3.693 -0.7841  2.4984 -2.4129
   87PHE     CZ 1088   1.404   2.519   3.656  0.0522  0.1909  0.2311
   87PHE     HZ 1089   1.306   2.522   3.699 -1.1932 -1.5314  0.4543
   87PHE    CD2 1090   1.572   2.380   3.554 -0.4104 -0.7381  0.3077
   87PHE    HD2 1091   1.613   2.286   3.521 -0.1749 -3.6658 -1.1069
   87PHE    CE2 1092   1.446   2.392   3.611 -0.3079 -0.0157 -0.1143
   87PHE    HE2 1093   1.375   2.311   3.618  1.8602  3.2900 -2.5998
   87PHE      C 1094   1.773   2.575   3.264 -0.4984  0.1608 -0.2661
   87PHE      O 1095   1.664   2.587   3.212 -0.0787  0.0075  0.5152
   88ALA      N 1096   1.867   2.665   3.238 -0.1690 -0.4633  0.5153
   88ALA     HN 1097   1.961   2.644   3.263  1.9253  1.6191  1.1738
   88ALA     CA 1098   1.863   2.781   3.167  0.6296  0.8198  0.2348
   88ALA     HA 1099   1.806   2.853   3.224  1.0584 -2.4035 -2.7759
   88ALA     CB 1100   1.998   2.856   3.158 -0.8937  0.3998  0.3701
   88ALA    HB1 1101   2.043   2.875   3.257  0.3025  0.2532 -0.0105
   88ALA    HB2 1102   1.979   2.957   3.114  1.9399 -1.9018  0.3267
   88ALA    HB3 1103   2.067   2.805   3.088 -3.3943 -0.5016  0.5107
   88ALA      C 1104   1.807   2.767   3.026  0.1935  0.8469  0.1020
   88ALA      O 1105   1.721   2.838   2.973 -0.5574  0.3866 -0.3773
   89VAL      N 1106   1.865   2.669   2.951 -0.3586  0.5507 -0.2315
   89VAL     HN 1107   1.955   2.640   2.983  0.1328  1.4702  1.6502
   89VAL     CA 1108   1.819   2.630   2.820 -0.3497  0.0756 -0.0549
   89VAL     HA 1109   1.800   2.724   2.769  1.0408 -0.8861  0.6533
   89VAL     CB 1110   1.921   2.540   2.746 -0.2305  0.2425  0.1030
   89VAL     HB 1111   1.953   2.460   2.816  0.0881  0.5792 -1.2907
   89VAL    CG1 1112   1.855   2.466   2.623 -0.3392 -0.1456 -0.3268
   89VAL   HG11 1113   1.936   2.442   2.551 -0.1801 -0.3614 -2.2740
   89VAL   HG12 1114   1.792   2.539   2.567 -1.0965 -0.0197 -0.6637
   89VAL   HG13 1115   1.794   2.379   2.655 -0.1768 -1.2095 -0.9495
   89VAL    CG2 1116   2.043   2.624   2.694 -0.0612 -0.0244  0.6437
   89VAL   HG21 1117   2.118   2.644   2.774  0.1444 -2.8686  0.9453
   89VAL   HG22 1118   2.000   2.716   2.647  0.7737  0.9415 -1.9131
   89VAL   HG23 1119   2.097   2.570   2.613  0.7344 -1.9087 -0.5134
   89VAL      C 1120   1.682   2.556   2.830 -0.0795 -0.2295  0.1027
   89VAL      O 1121   1.595   2.578   2.750 -0.4750 -0.5226  0.0905
   90ALA      N 1122   1.659   2.479   2.932  0.1573 -0.4324  0.6414
   90ALA     HN 1123   1.728   2.469   3.003  1.4681  2.7524  0.2300
   90ALA     CA 1124   1.532   2.409   2.951 -0.1488 -0.8044  0.6999
   90ALA     HA 1125   1.513   2.356   2.859  2.4349  1.5750 -0.7953
   90ALA     CB 1126   1.534   2.305   3.064  0.3878  0.1605 -0.9102
   90ALA    HB1 1127   1.599   2.218   3.037  1.3756  1.3897 -1.0144
   90ALA    HB2 1128   1.430   2.276   3.089  1.1929 -0.0785 -1.1165
   90ALA    HB3 1129   1.569   2.328   3.167  2.0408 -0.6855  2.3916
   90ALA      C 1130   1.408   2.510   2.973 -0.0286 -0.4573  0.1493
   90ALA      O 1131   1.291   2.489   2.936 -0.1070 -0.3274 -0.6181
   91VAL      N 1132   1.433   2.627   3.038 -0.1010 -0.3303 -0.1312
   91VAL     HN 1133   1.520   2.645   3.083 -1.0902 -0.1449  2.9877
   91VAL     CA 1134   1.329   2.728   3.059  0.3739  0.4071  0.3677
   91VAL     HA 1135   1.244   2.680   3.105 -2.6251  2.3022  0.4410
   91VAL     CB 1136   1.383   2.836   3.161  0.2241  0.3381 -0.4356
   91VAL     HB 1137   1.487   2.865   3.136  1.4951 -1.9359 -1.7306
   91VAL    CG1 1138   1.286   2.949   3.170 -0.5182  0.2933 -0.3110
   91VAL   HG11 1139   1.311   3.036   3.236  0.7739 -0.8951 -0.5780
   91VAL   HG12 1140   1.186   2.908   3.193 -2.1533  1.5438 -1.4479
   91VAL   HG13 1141   1.271   2.992   3.069  3.9952 -0.6536 -0.8180
   91VAL    CG2 1142   1.392   2.772   3.299  0.7675 -0.1205  0.0568
   91VAL   HG21 1143   1.437   2.850   3.364  1.2458  1.0470 -1.1225
   91VAL   HG22 1144   1.450   2.678   3.300  0.5886  1.4279 -1.0317
   91VAL   HG23 1145   1.291   2.754   3.344  0.4789  1.1785 -1.4058
   91VAL      C 1146   1.293   2.787   2.920 -0.0619 -0.5269 -0.7043
   91VAL      O 1147   1.176   2.797   2.885 -0.1026  0.3065  0.5820
   92GLU      N 1148   1.392   2.818   2.842 -0.3261 -0.2020  0.2350
   92GLU     HN 1149   1.484   2.813   2.881  0.6567  1.5724 -1.2114
   92GLU     CA 1150   1.376   2.862   2.702  0.0111  0.2395  0.3341
   92GLU     HA 1151   1.311   2.949   2.706  1.9797  2.1496 -1.7089
   92GLU     CB 1152   1.507   2.902   2.638  0.8072 -0.1724 -0.4560
   92GLU    HB1 1153   1.508   2.893   2.528 -1.1874 -1.4266 -1.9359
   92GLU    HB2 1154   1.596   2.855   2.686 -0.5050 -0.1715 -0.1662
   92GLU     CG 1155   1.538   3.055   2.663 -1.0705  0.1384 -0.1748
   92GLU    HG1 1156   1.529   3.086   2.769  0.4825 -0.2891 -2.1005
   92GLU    HG2 1157   1.459   3.115   2.613 -1.5450  2.2870  1.0835
   92GLU     CD 1158   1.670   3.104   2.601 -0.0020  0.5263 -0.1037
   92GLU    OE1 1159   1.676   3.116   2.472  0.6681 -0.0297 -0.1919
   92GLU    OE2 1160   1.759   3.136   2.673  0.1159  0.0681 -0.0423
   92GLU      C 1161   1.297   2.765   2.612 -0.2574 -0.0191  0.1110
   92GLU      O 1162   1.213   2.807   2.537 -0.2625  1.0752  0.5633
   93ARG      N 1163   1.333   2.633   2.615 -0.4685 -0.7774  0.5649
   93ARG     HN 1164   1.418   2.603   2.657  1.9525 -0.3322  0.0797
   93ARG     CA 1165   1.258   2.534   2.550  1.2413 -0.0920  0.3691
   93ARG     HA 1166   1.242   2.570   2.449  2.1655 -1.6329  0.8974
   93ARG     CB 1167   1.327   2.399   2.537  1.0406  0.2789  0.1266
   93ARG    HB1 1168   1.262   2.316   2.501  1.4204  1.8831 -2.4157
   93ARG    HB2 1169   1.365   2.372   2.638 -0.3042  0.3276 -0.6077
   93ARG     CG 1170   1.453   2.408   2.442 -0.3430 -0.1096 -0.1310
   93ARG    HG1 1171   1.498   2.306   2.449 -0.6702 -1.6262 -2.4666
   93ARG    HG2 1172   1.529   2.482   2.475  0.6218  0.0241  0.9154
   93ARG     CD 1173   1.409   2.438   2.298  0.2542 -0.2463  0.3019
   93ARG    HD1 1174   1.400   2.546   2.275  0.5408 -0.8221 -3.0038
   93ARG    HD2 1175   1.313   2.386   2.277 -0.3287  0.3890 -1.2760
   93ARG     NE 1176   1.516   2.377   2.212  0.4981 -0.5994 -0.6661
   93ARG     HE 1177   1.586   2.320   2.253  0.1641 -2.5177  0.2879
   93ARG     CZ 1178   1.521   2.384   2.078  0.4091  0.1957  0.5488
   93ARG    NH1 1179   1.434   2.434   1.998  0.0390  1.1381 -0.6180
   93ARG   HH11 1180   1.362   2.489   2.041  2.4772  0.7965 -0.3929
   93ARG   HH12 1181   1.464   2.446   1.904 -0.4738 -1.1942 -4.1301
   93ARG    NH2 1182   1.633   2.332   2.022 -0.0263 -0.1983 -0.5329
   93ARG   HH21 1183   1.711   2.312   2.080 -3.8510  4.6066 -0.5495
   93ARG   HH22 1184   1.640   2.329   1.922 -0.1564 -1.0518 -0.0224
   93ARG      C 1185   1.111   2.505   2.603 -0.4959  0.0003 -0.3949
   93ARG      O 1186   1.023   2.472   2.529 -0.1047 -0.5965 -0.0107
   94LEU      N 1187   1.086   2.518   2.733  0.1517 -0.4419 -0.0136
   94LEU     HN 1188   1.156   2.546   2.798 -3.0757 -1.5720 -1.1143
   94LEU     CA 1189   0.954   2.521   2.787  0.0735  0.1014 -0.0312
   94LEU     HA 1190   0.908   2.432   2.748  0.3546 -2.2430  0.3955
   94LEU     CB 1191   0.972   2.509   2.938  0.1309 -0.6703 -0.4338
   94LEU    HB1 1192   1.034   2.594   2.975 -1.9306  1.5733 -0.6834
   94LEU    HB2 1193   1.025   2.415   2.965 -0.9480 -0.4327  0.1848
   94LEU     CG 1194   0.835   2.499   3.023 -0.4494  0.6237  0.1458
   94LEU     HG 1195   0.776   2.593   3.023 -0.5818 -0.4556 -0.4734
   94LEU    CD1 1196   0.747   2.391   2.972 -0.6409  0.4264  0.9248
   94LEU   HD11 1197   0.721   2.408   2.865  0.6665 -0.1345 -1.4515
   94LEU   HD12 1198   0.652   2.398   3.029  2.3578 -1.7520 -0.4402
   94LEU   HD13 1199   0.785   2.290   2.996 -1.8048 -0.9413  0.8321
   94LEU    CD2 1200   0.859   2.466   3.170  0.3788  0.6353 -0.0655
   94LEU   HD21 1201   0.932   2.538   3.212 -0.2827 -0.1750 -1.0972
   94LEU   HD22 1202   0.894   2.360   3.169  3.0781  1.5126  0.1494
   94LEU   HD23 1203   0.766   2.468   3.232  0.8571 -0.8481 -1.8913
   94LEU      C 1204   0.871   2.633   2.745 -0.8841 -0.0752 -0.0953
   94LEU      O 1205   0.756   2.615   2.709 -0.0789  0.0299  0.5621
   95LEU      N 1206   0.930   2.752   2.742 -0.3097 -0.3833 -0.5605
   95LEU     HN 1207   1.018   2.778   2.779  1.3654 -1.9727  0.5005
   95LEU     CA 1208   0.876   2.868   2.676  0.3268  0.0816 -0.4304
   95LEU     HA 1209   0.777   2.889   2.715 -1.6807  1.5523 -0.7969
   95LEU     CB 1210   0.974   2.992   2.698 -0.1330 -0.4241 -1.2488
   95LEU    HB1 1211   0.941   3.083   2.644  0.7309  1.6103  0.2713
   95LEU    HB2 1212   1.078   2.961   2.672 -0.6134  2.5908 -1.8524
   95LEU     CG 1213   0.959   3.038   2.851  0.1796  0.2648 -0.1825
   95LEU     HG 1214   0.975   2.948   2.914 -2.2562 -1.7181 -3.7880
   95LEU    CD1 1215   1.078   3.131   2.889 -0.6136 -0.0640  0.0697
   95LEU   HD11 1216   1.069   3.232   2.843  0.9782  2.5888 -1.0773
   95LEU   HD12 1217   1.168   3.083   2.847  0.0967 -1.2187 -0.4712
   95LEU   HD13 1218   1.069   3.129   3.000 -2.7927 -0.1398  0.5473
   95LEU    CD2 1219   0.816   3.103   2.880  0.8874 -0.2447 -0.2315
   95LEU   HD21 1220   0.737   3.026   2.869 -0.9359 -1.7534  0.8831
   95LEU   HD22 1221   0.802   3.185   2.807  2.4685  0.7134 -1.2977
   95LEU   HD23 1222   0.818   3.150   2.981  0.3778 -1.4316 -0.6855
   95LEU      C 1223   0.842   2.854   2.527 -0.0152  0.4300 -0.5838
   95LEU      O 1224   0.755   2.929   2.486 -0.6996  0.6158 -0.6195
   96GLU      N 1225   0.914   2.767   2.453  0.0191  0.0105  0.8710
   96GLU     HN 1226   0.995   2.719   2.486 -0.0711  1.3802 -1.8990
   96GLU     CA 1227   0.880   2.733   2.317 -0.3065 -1.3115  0.3739
   96GLU     HA 1228   0.864   2.820   2.255  2.0969 -1.8156 -1.3296
   96GLU     CB 1229   0.999   2.660   2.243  0.2279 -0.1491  0.6667
   96GLU    HB1 1230   0.956   2.605   2.156 -2.5003  0.4249 -0.0100
   96GLU    HB2 1231   1.035   2.584   2.316  0.0599 -1.3212  3.2696
   96GLU     CG 1232   1.114   2.757   2.187  0.9346 -0.1433 -0.5533
   96GLU    HG1 1233   1.174   2.794   2.273 -3.4583 -0.8922  1.3026
   96GLU    HG2 1234   1.062   2.843   2.140  0.2599  3.6396  0.0838
   96GLU     CD 1235   1.202   2.683   2.087  0.8660 -0.1127 -0.3672
   96GLU    OE1 1236   1.288   2.754   2.040  0.2437  0.2111 -0.3296
   96GLU    OE2 1237   1.188   2.561   2.061  0.0656  0.0875 -0.1595
   96GLU      C 1238   0.751   2.660   2.312 -0.5393  0.3999  0.1169
   96GLU      O 1239   0.669   2.686   2.225  0.1341 -0.0324  0.6687
   97PHE      N 1240   0.729   2.567   2.405  0.4042 -0.6922 -0.3693
   97PHE     HN 1241   0.793   2.562   2.481  3.2995 -0.8033  0.5832
   97PHE     CA 1242   0.598   2.508   2.413  0.6973 -0.1673 -0.5092
   97PHE     HA 1243   0.577   2.481   2.310 -1.9665  1.6283 -0.0851
   97PHE     CB 1244   0.611   2.379   2.500 -0.4545 -0.1918 -0.3613
   97PHE    HB1 1245   0.658   2.409   2.596  0.1337 -1.3044  0.8927
   97PHE    HB2 1246   0.678   2.305   2.452 -0.5557  1.1053 -2.9037
   97PHE     CG 1247   0.479   2.321   2.546 -0.2883 -0.0617  0.2355
   97PHE    CD1 1248   0.433   2.320   2.682  0.1345  0.6042  0.1539
   97PHE    HD1 1249   0.500   2.352   2.761  1.3120 -1.1513 -0.0591
   97PHE    CE1 1250   0.308   2.265   2.711 -0.0998  0.2990 -0.4569
   97PHE    HE1 1251   0.270   2.281   2.810 -2.2421 -1.0956  1.5769
   97PHE     CZ 1252   0.240   2.196   2.606  0.5290  0.0908  0.2276
   97PHE     HZ 1253   0.152   2.142   2.637 -2.9158 -2.4726 -0.2351
   97PHE    CD2 1254   0.403   2.258   2.446  0.2889  0.1539  0.3092
   97PHE    HD2 1255   0.442   2.241   2.347  2.3127  1.1796 -0.8108
   97PHE    CE2 1256   0.285   2.188   2.475 -0.4815  0.5827  0.7199
   97PHE    HE2 1257   0.229   2.133   2.400 -0.0513  0.3428 -2.2659
   97PHE      C 1258   0.490   2.605   2.467 -0.1243  0.5759 -0.0794
   97PHE      O 1259   0.381   2.622   2.413 -0.4206 -0.1514 -0.6476
   98LEU      N 1260   0.523   2.676   2.575 -0.3633  0.3777  0.2842
   98LEU     HN 1261   0.610   2.664   2.623 -3.0952  2.7903 -2.7544
   98LEU     CA 1262   0.437   2.767   2.651  0.0050 -0.5475 -0.8338
   98LEU     HA 1263   0.347   2.710   2.665  0.6227  2.6171 -2.2513
   98LEU     CB 1264   0.506   2.819   2.778  0.4798 -0.5357 -0.4182
   98LEU    HB1 1265   0.573   2.904   2.750  0.9820  0.2699 -0.2326
   98LEU    HB2 1266   0.563   2.733   2.816  0.3119  0.4477  1.1453
   98LEU     CG 1267   0.413   2.852   2.901  0.2345 -0.1108 -0.6399
   98LEU     HG 1268   0.336   2.931   2.885  0.4892  2.4055  1.1020
   98LEU    CD1 1269   0.332   2.741   2.948  0.0540  1.0795  0.1586
   98LEU   HD11 1270   0.393   2.654   2.981 -2.0788  0.9124  0.3148
   98LEU   HD12 1271   0.263   2.716   2.865 -0.1623 -0.3184  0.6916
   98LEU   HD13 1272   0.270   2.778   3.032  2.2185  2.8206 -0.8570
   98LEU    CD2 1273   0.499   2.906   3.010 -0.1780  0.2244  0.2487
   98LEU   HD21 1274   0.581   2.839   3.047  0.5612  0.4877  0.0810
   98LEU   HD22 1275   0.430   2.933   3.093  1.0134  0.0703  0.4866
   98LEU   HD23 1276   0.547   2.998   2.972 -1.2556  3.2401  0.9771
   98LEU      C 1277   0.383   2.890   2.571  0.4402 -0.5665  0.1463
   98LEU      O 1278   0.266   2.933   2.581 -0.1089  0.5710 -0.7701
   99ILE      N 1279   0.468   2.960   2.493  0.3532  0.0456 -0.6045
   99ILE     HN 1280   0.566   2.943   2.491 -2.9842 -0.7608  1.0779
   99ILE     CA 1281   0.425   3.086   2.428  0.0776 -0.1947  0.3315
   99ILE     HA 1282   0.321   3.105   2.450 -3.1096 -1.2576  2.4824
   99ILE     CB 1283   0.525   3.198   2.462 -0.3903 -0.2679  0.0696
   99ILE     HB 1284   0.619   3.164   2.414 -0.1333  0.9416 -0.4056
   99ILE    CG2 1285   0.485   3.348   2.426  0.3598 -0.5967  0.1585
   99ILE   HG21 1286   0.497   3.355   2.315  1.0985 -2.6159  0.8596
   99ILE   HG22 1287   0.551   3.425   2.473 -0.3882  1.4350  1.4783
   99ILE   HG23 1288   0.381   3.377   2.451  0.2352  2.7162  1.6136
   99ILE    CG1 1289   0.570   3.195   2.618  0.1599  0.0586 -0.1047
   99ILE   HG11 1290   0.630   3.283   2.646 -0.4488  2.2675  1.5957
   99ILE   HG12 1291   0.627   3.108   2.659 -3.0224 -1.3597 -2.2451
   99ILE     CD 1292   0.448   3.221   2.719 -0.3344  0.2364  0.0887
   99ILE    HD1 1293   0.479   3.221   2.826  1.6993 -0.3648 -1.4742
   99ILE    HD2 1294   0.371   3.144   2.697 -1.8766  0.2297 -0.4310
   99ILE    HD3 1295   0.392   3.315   2.701 -1.3322 -0.1601  1.3915
   99ILE      C 1296   0.424   3.078   2.278 -0.0292 -0.0580 -0.6684
   99ILE      O 1297   0.366   3.160   2.209 -0.0458 -0.2948 -0.0599
  100NME      N 1298   0.480   2.968   2.218 -0.1332  1.3065  0.1088
  100NME     HN 1299   0.511   2.890   2.272 -3.3639  1.2804  0.6497
  100NME    CH3 1300   0.472   2.961   2.076 -0.5386  0.0746 -0.0285
  100NME   HH31 1301   0.379   2.924   2.029  0.1839 -2.7969  1.3657
  100NME   HH32 1302   0.495   3.060   2.030  2.3971 -2.7843 -0.0619
  100NME   HH33 1303   0.550   2.892   2.038  0.7858  0.6683 -0.5180
   17ACE    CH3 1304   2.001   4.917   2.056  0.4370 -0.3211 -0.1915
   17ACE   HH31 1305   2.086   4.867   2.006  0.1188 -0.8598  0.6118
   17ACE   HH32 1306   1.970   4.858   2.145 -2.1218 -1.3983 -3.1190
   17ACE   HH33 1307   1.905   4.928   2.002  0.7126  0.3463 -1.6792
   17ACE      C 1308   2.039   5.048   2.114 -0.2440 -0.8289 -0.7211
   17ACE      O 1309   2.100   5.134   2.048  0.2367  0.3816  0.8717
   18VAL      N 1310   2.004   5.057   2.247 -0.0160  0.0260 -0.5931
   18VAL     HN 1311   1.963   4.974   2.284  0.8446  1.4331 -2.2228
   18VAL     CA 1312   2.030   5.171   2.340  0.3530 -0.0380  0.3017
   18VAL     HA 1313   1.961   5.244   2.300 -2.9323 -1.5952 -2.7689
   18VAL     CB 1314   1.964   5.137   2.475 -0.5237  0.0035 -0.4493
   18VAL     HB 1315   1.859   5.107   2.454 -0.5393  0.1476  2.8231
   18VAL    CG1 1316   2.022   5.011   2.534 -0.4294  0.0331 -0.2528
   18VAL   HG11 1317   2.016   4.930   2.458 -0.1503 -2.1671 -0.4075
   18VAL   HG12 1318   1.969   4.976   2.625  1.8317  4.3134 -1.5797
   18VAL   HG13 1319   2.128   5.022   2.564  0.9521 -2.8823 -0.2208
   18VAL    CG2 1320   1.971   5.262   2.572  0.2464 -0.2470 -0.7501
   18VAL   HG21 1321   1.915   5.344   2.522 -2.8727  0.4326  0.9821
   18VAL   HG22 1322   2.071   5.293   2.609  2.6911 -0.9129 -2.8804
   18VAL   HG23 1323   1.907   5.238   2.660  0.1056  1.4381  0.8471
   18VAL      C 1324   2.179   5.218   2.354 -0.2341  0.0070  0.5517
   18VAL      O 1325   2.269   5.137   2.370 -0.1060 -0.1087 -0.4286
   19PRO      N 1326   2.206   5.344   2.337 -0.3029 -0.6182  0.8009
   19PRO     CD 1327   2.120   5.435   2.265  0.6418  0.0522 -0.1641
   19PRO    HD1 1328   2.039   5.480   2.327 -0.3508  0.4528 -2.1769
   19PRO    HD2 1329   2.073   5.404   2.169 -0.3327 -0.0334  2.5693
   19PRO     CA 1330   2.344   5.406   2.355  0.5900  0.2906 -0.7477
   19PRO     HA 1331   2.412   5.353   2.290  0.7219 -1.5087 -0.5004
   19PRO     CB 1332   2.336   5.550   2.315  0.1377  0.0551 -0.6485
   19PRO    HB1 1333   2.434   5.580   2.272 -0.1170 -1.3506 -2.7752
   19PRO    HB2 1334   2.302   5.614   2.398  2.8461 -1.7027  0.9897
   19PRO     CG 1335   2.216   5.545   2.213 -0.2413  0.1182  0.4828
   19PRO    HG1 1336   2.181   5.649   2.197 -1.0622  1.1175 -0.7775
   19PRO    HG2 1337   2.250   5.513   2.113  1.6271  0.4139 -1.9835
   19PRO      C 1338   2.409   5.391   2.493  0.4820  0.0984  0.2391
   19PRO      O 1339   2.346   5.399   2.597 -0.6799  0.2823 -0.1661
   20ALA      N 1340   2.544   5.368   2.493 -1.3327  0.3904  0.0853
   20ALA     HN 1341   2.600   5.375   2.411  1.0622 -2.4798 -0.3295
   20ALA     CA 1342   2.635   5.320   2.601  0.1298  0.5734  0.5046
   20ALA     HA 1343   2.582   5.229   2.625  2.5853  0.7442 -4.3883
   20ALA     CB 1344   2.790   5.321   2.564 -0.4151 -0.7567 -0.3548
   20ALA    HB1 1345   2.853   5.268   2.638  1.0967  1.4267  1.0640
   20ALA    HB2 1346   2.829   5.424   2.549  1.1752  1.5193  1.1300
   20ALA    HB3 1347   2.805   5.274   2.465  0.1179 -0.1767 -0.8543
   20ALA      C 1348   2.628   5.413   2.722  0.5177  0.6553 -0.2226
   20ALA      O 1349   2.611   5.364   2.833  0.4959 -0.3686  0.7526
   21THR      N 1350   2.643   5.545   2.705  0.5863  0.5391  0.7739
   21THR     HN 1351   2.651   5.595   2.620 -0.5616  0.3990 -0.7889
   21THR     CA 1352   2.631   5.626   2.826  0.1824 -0.0997  0.3446
   21THR     HA 1353   2.694   5.581   2.901  3.1359 -1.0998 -0.7644
   21THR     CB 1354   2.697   5.761   2.811  0.1282 -0.1397 -0.3101
   21THR     HB 1355   2.670   5.829   2.895 -0.4939 -2.5138  0.0942
   21THR    OG1 1356   2.671   5.825   2.690  0.2783  1.2531  0.7231
   21THR    HG1 1357   2.715   5.911   2.691 -0.1988  0.4805  0.9650
   21THR    CG2 1358   2.847   5.727   2.815  0.2392 -0.1952 -0.4487
   21THR   HG21 1359   2.859   5.648   2.737  0.4524  1.1480  0.8006
   21THR   HG22 1360   2.872   5.671   2.908 -0.7457  1.3466 -2.5364
   21THR   HG23 1361   2.920   5.807   2.790 -1.9392  0.3998  1.2078
   21THR      C 1362   2.489   5.639   2.865  0.1830 -0.1966 -0.5989
   21THR      O 1363   2.452   5.666   2.979 -0.0371 -0.0754  0.1694
   22ARG      N 1364   2.389   5.635   2.771  0.1554 -0.7937 -0.1051
   22ARG     HN 1365   2.413   5.625   2.674 -1.1168  0.3433 -1.2627
   22ARG     CA 1366   2.246   5.645   2.801 -1.1522 -0.4673  0.4138
   22ARG     HA 1367   2.231   5.740   2.850  0.8219 -1.5648 -0.3183
   22ARG     CB 1368   2.146   5.648   2.680  0.3176  0.3827  0.1141
   22ARG    HB1 1369   2.041   5.653   2.717  1.4112 -4.3801 -2.0009
   22ARG    HB2 1370   2.161   5.557   2.619 -1.7013 -0.7205 -0.9691
   22ARG     CG 1371   2.161   5.778   2.593  0.0021 -0.4266 -0.1543
   22ARG    HG1 1372   2.267   5.784   2.560 -0.3330 -0.7909  0.6288
   22ARG    HG2 1373   2.147   5.870   2.654 -1.9901  2.5282  1.0479
   22ARG     CD 1374   2.069   5.791   2.475  0.2054  0.2436  0.0949
   22ARG    HD1 1375   1.966   5.794   2.516  2.5201  0.7408  0.3993
   22ARG    HD2 1376   2.072   5.700   2.412 -0.9827 -0.4193 -0.5715
   22ARG     NE 1377   2.100   5.919   2.399  0.3481  0.6400  0.4545
   22ARG     HE 1378   2.194   5.952   2.388 -0.6589  1.3971  1.1428
   22ARG     CZ 1379   2.012   6.004   2.344  0.1775 -0.4023 -0.9120
   22ARG    NH1 1380   1.884   5.979   2.328  0.5304  0.1917  0.3847
   22ARG   HH11 1381   1.856   5.884   2.344 -0.2858 -0.2661  1.2040
   22ARG   HH12 1382   1.833   6.045   2.273 -1.1054  0.1753 -2.3595
   22ARG    NH2 1383   2.058   6.124   2.327  0.0446  0.6826  0.0420
   22ARG   HH21 1384   2.158   6.135   2.329  0.6227 -1.5887 -2.1857
   22ARG   HH22 1385   2.004   6.186   2.270  1.5484  2.6160  2.4815
   22ARG      C 1386   2.188   5.537   2.900  0.1605  0.5073 -0.1742
   22ARG      O 1387   2.123   5.574   2.997  0.0217 -0.2966  0.3357
   23ILE      N 1388   2.227   5.410   2.876 -0.5181 -0.0453  0.1530
   23ILE     HN 1389   2.274   5.382   2.793  2.2484 -0.2969 -0.2074
   23ILE     CA 1390   2.189   5.294   2.960  0.3791 -0.0685  0.4743
   23ILE     HA 1391   2.083   5.293   2.977  1.6941  1.7870  3.9869
   23ILE     CB 1392   2.228   5.158   2.902  0.1684  0.5068 -0.8106
   23ILE     HB 1393   2.175   5.130   2.808 -1.0117  3.5487  2.3080
   23ILE    CG2 1394   2.378   5.161   2.850 -0.0349  0.0237 -0.1977
   23ILE   HG21 1395   2.412   5.065   2.806  1.2353  0.8535  1.1014
   23ILE   HG22 1396   2.441   5.184   2.938 -0.3153 -0.0436  1.1831
   23ILE   HG23 1397   2.389   5.251   2.785  1.5951  0.1257  1.5685
   23ILE    CG1 1398   2.206   5.031   2.994  0.3127 -0.0373  0.2928
   23ILE   HG11 1399   2.248   5.044   3.096  1.2514 -0.4196 -0.2738
   23ILE   HG12 1400   2.261   4.945   2.949  0.9192  2.9079  0.9165
   23ILE     CD 1401   2.058   4.994   2.999 -1.0818  0.7621  0.1881
   23ILE    HD1 1402   2.042   4.943   3.096  2.0318  0.8465  0.0332
   23ILE    HD2 1403   2.028   4.925   2.917  1.6388 -0.2555  1.6456
   23ILE    HD3 1404   1.991   5.083   3.001  0.0229 -1.4704  1.5077
   23ILE      C 1405   2.250   5.309   3.097 -0.3738  0.6833 -0.5330
   23ILE      O 1406   2.191   5.276   3.196  0.3814 -0.5020 -0.1289
   24LEU      N 1407   2.379   5.363   3.109  0.4789 -0.2450  0.2227
   24LEU     HN 1408   2.430   5.371   3.024  0.5162 -0.5803 -0.7115
   24LEU     CA 1409   2.444   5.380   3.231 -0.3452  0.0861 -0.5916
   24LEU     HA 1410   2.447   5.289   3.288  0.9068  1.0761  4.1736
   24LEU     CB 1411   2.590   5.430   3.191  0.7966 -0.3207 -0.5440
   24LEU    HB1 1412   2.582   5.516   3.122 -1.6464 -1.5854 -1.5784
   24LEU    HB2 1413   2.628   5.349   3.125 -2.1914  2.7824  0.4635
   24LEU     CG 1414   2.700   5.445   3.301  0.0283 -0.0536 -0.4221
   24LEU     HG 1415   2.645   5.517   3.366  0.5947  1.6591  1.2233
   24LEU    CD1 1416   2.725   5.316   3.376  0.1063  0.3872 -0.3607
   24LEU   HD11 1417   2.800   5.311   3.457  3.4673 -0.7769  0.5302
   24LEU   HD12 1418   2.770   5.240   3.309  0.6948  0.4710 -2.9487
   24LEU   HD13 1419   2.629   5.266   3.403 -0.6845  1.6201 -1.4124
   24LEU    CD2 1420   2.824   5.506   3.245 -0.3005  0.1644  0.3234
   24LEU   HD21 1421   2.908   5.492   3.315  1.6368  2.5360 -1.7730
   24LEU   HD22 1422   2.804   5.613   3.221 -0.4284  1.0744  0.9273
   24LEU   HD23 1423   2.850   5.444   3.157 -0.8263  0.1590 -0.1500
   24LEU      C 1424   2.378   5.484   3.321 -0.9199  0.0659  0.1668
   24LEU      O 1425   2.371   5.469   3.440 -0.2838  0.0818  0.0430
   25LEU      N 1426   2.316   5.586   3.264  0.0749 -0.7240  0.3449
   25LEU     HN 1427   2.315   5.598   3.165 -0.6670 -0.6282 -2.1057
   25LEU     CA 1428   2.236   5.689   3.339  0.7137  0.4096  0.1139
   25LEU     HA 1429   2.290   5.732   3.422  0.9539  0.1939  0.7292
   25LEU     CB 1430   2.207   5.817   3.247  0.2061 -0.4089 -0.3374
   25LEU    HB1 1431   2.132   5.891   3.283  0.0410 -0.1494  0.0402
   25LEU    HB2 1432   2.163   5.771   3.155 -3.0074 -0.5834 -0.6451
   25LEU     CG 1433   2.338   5.894   3.211 -0.8900  0.3114  0.5407
   25LEU     HG 1434   2.390   5.834   3.133  0.6215 -1.4667 -0.4563
   25LEU    CD1 1435   2.297   6.024   3.138 -0.4817  0.4563  0.0124
   25LEU   HD11 1436   2.385   6.056   3.077 -2.5861 -2.1106  0.0290
   25LEU   HD12 1437   2.269   6.099   3.215 -1.1477  0.2645 -1.2673
   25LEU   HD13 1438   2.203   6.008   3.081 -0.5547  0.6439 -2.8392
   25LEU    CD2 1439   2.422   5.922   3.329 -0.2803 -0.4339  0.1721
   25LEU   HD21 1440   2.502   5.997   3.313 -0.3710  0.0538  2.0320
   25LEU   HD22 1441   2.476   5.831   3.361 -1.0926 -0.2761 -2.9937
   25LEU   HD23 1442   2.354   5.962   3.407  2.6010 -1.2347 -0.1139
   25LEU      C 1443   2.107   5.626   3.393  0.1060  0.3127  0.0656
   25LEU      O 1444   2.050   5.663   3.494 -0.0407 -0.0700 -0.8059
   26LEU      N 1445   2.052   5.534   3.309 -0.2038 -0.4175  0.5156
   26LEU     HN 1446   2.101   5.511   3.226  0.8332  3.2873 -0.9901
   26LEU     CA 1447   1.935   5.452   3.334  0.4209 -0.1335 -0.0710
   26LEU     HA 1448   1.851   5.518   3.352 -0.6012 -0.1782  3.8735
   26LEU     CB 1449   1.883   5.366   3.221  0.6048 -0.4993 -0.4178
   26LEU    HB1 1450   1.939   5.270   3.223 -2.3253  1.3729  0.5660
   26LEU    HB2 1451   1.901   5.424   3.127 -0.1577  2.1308 -0.6730
   26LEU     CG 1452   1.741   5.316   3.237  0.5147  0.2176 -0.0957
   26LEU     HG 1453   1.720   5.278   3.339  2.2460  3.0396 -0.5024
   26LEU    CD1 1454   1.648   5.433   3.204 -0.2792  0.1348  0.0728
   26LEU   HD11 1455   1.542   5.403   3.190  0.8008 -0.1100 -1.7190
   26LEU   HD12 1456   1.671   5.473   3.103 -0.2717  0.3047 -3.5135
   26LEU   HD13 1457   1.663   5.512   3.281  1.3160 -1.5662 -0.6025
   26LEU    CD2 1458   1.718   5.192   3.143 -0.3390 -0.1344  0.0613
   26LEU   HD21 1459   1.613   5.156   3.147  0.3304 -0.9581 -0.7859
   26LEU   HD22 1460   1.785   5.108   3.172 -0.6346 -1.8709 -3.2241
   26LEU   HD23 1461   1.756   5.217   3.042 -0.9850 -1.0285  1.2774
   26LEU      C 1462   1.944   5.363   3.462  0.2716 -0.0458  0.0568
   26LEU      O 1463   1.862   5.373   3.552 -0.2210 -0.1463 -0.0604
   27VAL      N 1464   2.055   5.290   3.467  0.0557  0.0352 -0.1528
   27VAL     HN 1465   2.120   5.283   3.392  2.0102 -0.1868  2.0899
   27VAL     CA 1466   2.098   5.212   3.579  0.6808  0.3577  0.0071
   27VAL     HA 1467   2.008   5.161   3.608  1.0811 -1.0534  0.7797
   27VAL     CB 1468   2.196   5.092   3.537 -0.7206 -0.2449  0.1060
   27VAL     HB 1469   2.288   5.126   3.484 -1.5748 -0.7650 -2.0837
   27VAL    CG1 1470   2.226   5.004   3.662  0.0665  0.1281 -1.0142
   27VAL   HG11 1471   2.130   4.977   3.711  1.1491  0.7130 -0.2436
   27VAL   HG12 1472   2.302   5.038   3.736 -2.2716 -1.9380  1.7665
   27VAL   HG13 1473   2.264   4.909   3.620  2.0350  0.8434 -3.1348
   27VAL    CG2 1474   2.126   4.997   3.442  0.0460 -0.1185 -0.1159
   27VAL   HG21 1475   2.032   4.964   3.491 -0.4514  1.2368 -1.2958
   27VAL   HG22 1476   2.189   4.906   3.430 -2.0929 -2.9150 -2.1050
   27VAL   HG23 1477   2.114   5.048   3.344  1.1329 -1.5126  3.7131
   27VAL      C 1478   2.144   5.292   3.702  0.1806  0.1854  0.4519
   27VAL      O 1479   2.128   5.259   3.818  0.1573  0.1125  0.1147
   28LEU      N 1480   2.191   5.416   3.678  0.0477  0.5400 -0.1265
   28LEU     HN 1481   2.207   5.441   3.583 -3.7936 -2.5387 -1.8120
   28LEU     CA 1482   2.206   5.514   3.783  0.5132  0.1170 -0.3161
   28LEU     HA 1483   2.267   5.471   3.861  1.9164 -1.5980 -0.6357
   28LEU     CB 1484   2.287   5.632   3.721  0.3071  0.5140  0.6807
   28LEU    HB1 1485   2.233   5.681   3.637 -0.4938  0.4410 -1.0232
   28LEU    HB2 1486   2.358   5.591   3.646 -0.1849  1.9599  2.1813
   28LEU     CG 1487   2.337   5.738   3.816  0.2723  0.1003  0.8437
   28LEU     HG 1488   2.256   5.803   3.855  0.7396 -0.3067 -1.5172
   28LEU    CD1 1489   2.420   5.690   3.934 -0.4148 -0.2374 -0.4344
   28LEU   HD11 1490   2.354   5.654   4.016 -0.8546  0.1879 -0.4377
   28LEU   HD12 1491   2.474   5.774   3.982  0.5707  0.5189  2.2052
   28LEU   HD13 1492   2.501   5.619   3.905 -0.5511 -3.2567  0.3045
   28LEU    CD2 1493   2.430   5.839   3.743 -0.1009  0.2103  0.7112
   28LEU   HD21 1494   2.513   5.783   3.697  1.6400 -1.2766  1.4048
   28LEU   HD22 1495   2.467   5.909   3.822  1.0140 -1.2863 -2.7505
   28LEU   HD23 1496   2.373   5.900   3.669 -1.0958 -2.7576  2.1836
   28LEU      C 1497   2.082   5.573   3.851  0.2949  0.6724  0.3144
   28LEU      O 1498   2.079   5.603   3.973 -0.1987  0.1144 -1.1330
   29ALA      N 1499   1.975   5.600   3.779  0.9433 -0.0817  0.0501
   29ALA     HN 1500   1.973   5.595   3.679  0.9495  1.1021 -0.9749
   29ALA     CA 1501   1.846   5.643   3.832 -0.0489 -0.5013  0.2127
   29ALA     HA 1502   1.872   5.722   3.901  2.7508  0.8001 -0.4265
   29ALA     CB 1503   1.745   5.699   3.732  0.4639 -0.5428 -0.6592
   29ALA    HB1 1504   1.652   5.737   3.780  2.0918  1.2365 -1.5000
   29ALA    HB2 1505   1.724   5.626   3.651 -1.3589 -1.3614 -1.9575
   29ALA    HB3 1506   1.798   5.785   3.685  2.3137  0.1616  1.4466
   29ALA      C 1507   1.790   5.532   3.921 -0.2737  0.1333  0.8592
   29ALA      O 1508   1.741   5.553   4.031 -0.2361  0.0860  0.0963
   30VAL      N 1509   1.792   5.407   3.863  0.6129  0.5036 -0.3489
   30VAL     HN 1510   1.797   5.378   3.768  2.3677  0.7199  1.6279
   30VAL     CA 1511   1.752   5.295   3.947  0.4683 -1.0140  0.0725
   30VAL     HA 1512   1.655   5.316   3.988 -0.1527  0.7142  1.0402
   30VAL     CB 1513   1.747   5.167   3.866  0.0196 -0.0851  0.1159
   30VAL     HB 1514   1.845   5.130   3.829  0.0862 -3.5514  0.5373
   30VAL    CG1 1515   1.689   5.050   3.949  0.4610  0.3576  0.4262
   30VAL   HG11 1516   1.633   4.973   3.892 -0.9343 -2.9250 -1.4079
   30VAL   HG12 1517   1.613   5.095   4.016  0.4290  2.3666 -2.3161
   30VAL   HG13 1518   1.764   5.000   4.015  1.0484  0.8462 -1.8853
   30VAL    CG2 1519   1.642   5.191   3.758  0.1452  0.0330 -0.0000
   30VAL   HG21 1520   1.619   5.101   3.697 -1.2871 -0.7387  0.2279
   30VAL   HG22 1521   1.670   5.278   3.695  0.8767 -0.8031 -1.7397
   30VAL   HG23 1522   1.545   5.220   3.804  4.2087 -1.9057 -1.5743
   30VAL      C 1523   1.837   5.270   4.074 -1.1701  0.1510 -0.4445
   30VAL      O 1524   1.786   5.245   4.185 -0.0039  0.0684 -0.0585
   31ILE      N 1525   1.968   5.272   4.062  0.1700 -0.0501 -0.9108
   31ILE     HN 1526   2.008   5.278   3.971 -0.4273 -0.4476 -0.4994
   31ILE     CA 1527   2.065   5.267   4.163  0.3255  0.4192  0.9717
   31ILE     HA 1528   2.062   5.174   4.217  0.0564  2.3288  0.9774
   31ILE     CB 1529   2.212   5.269   4.113  0.0069  0.7739  0.0105
   31ILE     HB 1530   2.207   5.326   4.018  1.2176 -1.8632  2.9689
   31ILE    CG2 1531   2.313   5.355   4.197 -0.1088 -0.4886 -0.0950
   31ILE   HG21 1532   2.404   5.374   4.136 -0.6283  0.7117 -0.1166
   31ILE   HG22 1533   2.331   5.306   4.295  0.6890 -0.6193 -0.5285
   31ILE   HG23 1534   2.265   5.454   4.213  0.8604  0.6706 -0.8856
   31ILE    CG1 1535   2.261   5.126   4.075  0.0156 -0.0171 -0.8960
   31ILE   HG11 1536   2.341   5.139   3.999  0.8300 -1.1345  0.8889
   31ILE   HG12 1537   2.173   5.073   4.033  1.1495 -0.7404  0.8792
   31ILE     CD 1538   2.313   5.060   4.196  0.5462 -0.2470 -0.0243
   31ILE    HD1 1539   2.244   5.063   4.283 -1.0398  1.3490  0.3375
   31ILE    HD2 1540   2.410   5.103   4.226  0.3581  0.5376  1.8733
   31ILE    HD3 1541   2.328   4.950   4.189  1.0133 -4.3305 -1.7160
   31ILE      C 1542   2.037   5.374   4.268 -0.6512  0.5424  0.2380
   31ILE      O 1543   2.020   5.342   4.382 -0.7465 -0.3544  0.3624
   32ILE      N 1544   2.025   5.507   4.232  0.0743  0.0407 -0.1157
   32ILE     HN 1545   2.043   5.542   4.141  1.0798 -1.2586  0.0187
   32ILE     CA 1546   1.989   5.617   4.320  0.0357  0.1634  0.5283
   32ILE     HA 1547   2.058   5.616   4.403 -0.4387 -0.3816  1.5862
   32ILE     CB 1548   1.995   5.753   4.249  0.3656 -0.3638  0.4641
   32ILE     HB 1549   1.951   5.744   4.147  2.3717 -1.2238 -2.1868
   32ILE    CG2 1550   1.902   5.858   4.325 -0.2283 -0.2858 -1.1331
   32ILE   HG21 1551   1.931   5.883   4.429 -1.3189 -1.6668  2.6135
   32ILE   HG22 1552   1.793   5.836   4.326  0.5165 -0.6625  2.2068
   32ILE   HG23 1553   1.914   5.954   4.272  0.2702 -2.5949 -1.1844
   32ILE    CG1 1554   2.144   5.785   4.235  0.4246 -0.1071  0.7936
   32ILE   HG11 1555   2.205   5.694   4.218 -1.9021  1.2675  1.8185
   32ILE   HG12 1556   2.179   5.830   4.331 -1.1050 -2.1608 -1.0095
   32ILE     CD 1557   2.159   5.888   4.122  0.5550 -0.7464  0.0064
   32ILE    HD1 1558   2.109   5.851   4.030  0.1135  0.4222 -0.3986
   32ILE    HD2 1559   2.258   5.916   4.081 -0.5767  1.6397 -0.4830
   32ILE    HD3 1560   2.099   5.978   4.151 -1.5799 -0.4747  2.1606
   32ILE      C 1561   1.858   5.594   4.393 -0.0712  0.3242  0.0564
   32ILE      O 1562   1.846   5.600   4.517  0.4275 -0.5876  0.4474
   33TYR      N 1563   1.756   5.543   4.319 -0.0433 -1.0643 -0.0804
   33TYR     HN 1564   1.765   5.546   4.220  1.8570  2.3740  1.5790
   33TYR     CA 1565   1.626   5.504   4.373 -0.3507  0.3556 -0.3336
   33TYR     HA 1566   1.581   5.590   4.419 -1.8591 -1.3345 -2.0366
   33TYR     CB 1567   1.530   5.470   4.265  0.5269  0.2964  0.6105
   33TYR    HB1 1568   1.573   5.390   4.200 -0.0256 -1.0066  1.9450
   33TYR    HB2 1569   1.521   5.565   4.208 -0.6943 -0.0061 -0.4104
   33TYR     CG 1570   1.399   5.420   4.318  0.7725 -0.7995 -0.4500
   33TYR    CD1 1571   1.355   5.289   4.288  0.5196 -0.5812 -0.8201
   33TYR    HD1 1572   1.415   5.225   4.226 -0.8381 -0.3950  1.4723
   33TYR    CE1 1573   1.225   5.243   4.328  0.2830 -0.2060 -0.6162
   33TYR    HE1 1574   1.202   5.138   4.317  2.8835  2.6739 -1.3148
   33TYR     CZ 1575   1.134   5.331   4.397  0.1030 -0.0896 -0.2206
   33TYR     OH 1576   1.004   5.284   4.429  0.0930 -0.9359  0.4291
   33TYR     HH 1577   0.997   5.197   4.391 -0.7857 -1.4561 -1.3461
   33TYR    CD2 1578   1.310   5.505   4.380 -0.1894 -0.5808  0.0700
   33TYR    HD2 1579   1.340   5.607   4.398  1.8313 -1.6167  2.3863
   33TYR    CE2 1580   1.176   5.464   4.407 -0.7519 -0.4764 -0.1246
   33TYR    HE2 1581   1.110   5.535   4.456  0.2083 -2.4783 -0.2494
   33TYR      C 1582   1.634   5.391   4.475  0.3349 -0.8146 -0.1163
   33TYR      O 1583   1.576   5.393   4.587 -0.1376  0.0521  0.0731
   34GLY      N 1584   1.721   5.287   4.447 -0.4319  0.3710 -0.4600
   34GLY     HN 1585   1.785   5.292   4.371 -2.0034  3.2724  0.1522
   34GLY     CA 1586   1.742   5.178   4.537  0.5736 -0.0670  0.1725
   34GLY    HA1 1587   1.796   5.103   4.482  0.2995  0.6150 -0.2916
   34GLY    HA2 1588   1.646   5.141   4.571 -0.6298 -1.2831 -0.5896
   34GLY      C 1589   1.813   5.224   4.661 -0.4465 -0.1742 -0.0891
   34GLY      O 1590   1.767   5.195   4.772 -0.0594 -0.4014  0.0245
   35THR      N 1591   1.922   5.309   4.642 -0.4068  0.2074 -0.0174
   35THR     HN 1592   1.953   5.334   4.550  1.7718  1.0661  0.4783
   35THR     CA 1593   2.012   5.336   4.749  0.3843  1.1096  0.0697
   35THR     HA 1594   2.031   5.242   4.799 -2.9718 -1.5364  1.5426
   35THR     CB 1595   2.145   5.398   4.688  0.0656 -0.1468 -0.3410
   35THR     HB 1596   2.126   5.501   4.650 -0.5288 -0.2799 -1.4264
   35THR    OG1 1597   2.200   5.303   4.598 -0.3644  0.0804  0.2568
   35THR    HG1 1598   2.138   5.303   4.525 -0.5533  0.2380  1.1023
   35THR    CG2 1599   2.254   5.403   4.801 -0.2281  0.4445  0.2885
   35THR   HG21 1600   2.309   5.307   4.816 -0.1252 -1.8067  2.1915
   35THR   HG22 1601   2.205   5.405   4.901  0.0141  1.1458  2.7122
   35THR   HG23 1602   2.320   5.490   4.784 -2.6716  0.6792 -1.7101
   35THR      C 1603   1.954   5.425   4.852 -0.0224  0.6240  0.2862
   35THR      O 1604   1.959   5.404   4.976  0.1074  0.4988 -0.3142
   36ALA      N 1605   1.880   5.527   4.807 -0.3882 -0.1241 -0.0881
   36ALA     HN 1606   1.863   5.541   4.710  2.0823 -1.9468  2.6578
   36ALA     CA 1607   1.820   5.635   4.885 -0.1659  0.1465  0.2445
   36ALA     HA 1608   1.885   5.645   4.971  1.2967 -3.1927 -0.9083
   36ALA     CB 1609   1.816   5.774   4.814 -0.0078 -0.7584  0.9411
   36ALA    HB1 1610   1.788   5.853   4.887 -0.5112  2.0405 -0.5084
   36ALA    HB2 1611   1.750   5.781   4.725  0.1191 -0.0960 -1.9846
   36ALA    HB3 1612   1.923   5.792   4.787 -0.6757  1.5939 -1.9791
   36ALA      C 1613   1.686   5.584   4.932 -0.2471 -0.3342 -0.3837
   36ALA      O 1614   1.651   5.625   5.044 -0.3070  0.7331 -0.1360
   37GLY      N 1615   1.618   5.498   4.854 -0.3290 -0.4547 -0.2555
   37GLY     HN 1616   1.669   5.474   4.772 -0.0647 -0.8027  0.2141
   37GLY     CA 1617   1.509   5.415   4.907  0.3483 -0.0342  0.0781
   37GLY    HA1 1618   1.474   5.358   4.823  3.8460  3.5241  2.0777
   37GLY    HA2 1619   1.435   5.485   4.941  1.9796  1.1864 -0.9326
   37GLY      C 1620   1.545   5.321   5.027  0.5586 -0.8134  0.4757
   37GLY      O 1621   1.474   5.329   5.123  0.0793  0.8984 -0.6292
   38PHE      N 1622   1.650   5.242   5.021 -0.7342 -0.5432 -0.3527
   38PHE     HN 1623   1.707   5.228   4.941 -0.6742 -0.5722 -0.9780
   38PHE     CA 1624   1.700   5.162   5.135 -0.1772 -0.5369  0.7947
   38PHE     HA 1625   1.610   5.115   5.171 -3.3566 -0.2531 -0.6322
   38PHE     CB 1626   1.809   5.054   5.097 -0.2333 -0.4695 -0.1697
   38PHE    HB1 1627   1.915   5.083   5.112 -0.0176  0.5565 -1.3836
   38PHE    HB2 1628   1.803   5.031   4.989 -0.9497  1.7122 -0.5937
   38PHE     CG 1629   1.794   4.930   5.173 -0.5942 -0.2085  0.1474
   38PHE    CD1 1630   1.671   4.857   5.175  0.0794  0.4719  0.8861
   38PHE    HD1 1631   1.592   4.887   5.107 -1.7290 -0.9805 -1.8739
   38PHE    CE1 1632   1.660   4.741   5.251 -0.1497 -0.3464 -0.7216
   38PHE    HE1 1633   1.570   4.681   5.250 -0.2935 -1.8733  0.8787
   38PHE     CZ 1634   1.766   4.695   5.330 -0.3607 -0.5223  0.2377
   38PHE     HZ 1635   1.762   4.601   5.383 -1.1312 -1.8212 -0.9195
   38PHE    CD2 1636   1.901   4.885   5.256 -0.0678  0.3525  0.5376
   38PHE    HD2 1637   1.992   4.941   5.267 -0.7602  1.3961  1.8453
   38PHE    CE2 1638   1.887   4.765   5.333  0.0537 -0.0295  0.1117
   38PHE    HE2 1639   1.969   4.735   5.397 -0.0740  0.0253  0.6215
   38PHE      C 1640   1.737   5.242   5.260  0.0407  0.6904  0.5151
   38PHE      O 1641   1.699   5.222   5.377  0.0645  0.0646 -0.6182
   39HSD      N 1642   1.819   5.352   5.240  0.0518  0.3619  0.6820
   39HSD     HN 1643   1.848   5.370   5.146 -0.7710  0.5881  1.3007
   39HSD     CA 1644   1.846   5.461   5.334 -0.2278 -0.0416 -0.1199
   39HSD     HA 1645   1.902   5.430   5.421 -1.2517  3.0145  1.3727
   39HSD     CB 1646   1.927   5.568   5.262 -0.0416 -0.5229  0.3239
   39HSD    HB1 1647   1.870   5.629   5.188 -1.0004  3.8864 -0.4563
   39HSD    HB2 1648   2.011   5.512   5.216 -2.2318 -2.0953  0.7214
   39HSD    ND1 1649   2.077   5.614   5.470 -0.3003 -0.2939 -0.2611
   39HSD    HD1 1650   2.101   5.521   5.497  2.6655 -0.5986 -0.6685
   39HSD     CG 1651   1.982   5.655   5.377  0.1939 -0.1878  0.2941
   39HSD    CE1 1652   2.110   5.721   5.551  0.4006  0.3221  0.4281
   39HSD    HE1 1653   2.175   5.701   5.636 -2.0487 -2.0743 -1.8706
   39HSD    NE2 1654   2.041   5.830   5.518 -1.0038  0.4220 -0.3217
   39HSD    CD2 1655   1.964   5.790   5.408 -0.3257 -0.8267  0.0981
   39HSD    HD2 1656   1.904   5.863   5.355 -0.2351  1.1884  1.5141
   39HSD      C 1657   1.721   5.514   5.399 -0.3176 -0.0829  0.8649
   39HSD      O 1658   1.693   5.487   5.513  0.6838 -0.1513  0.2291
   40PHE      N 1659   1.628   5.588   5.333 -0.2634 -0.2392  0.0814
   40PHE     HN 1660   1.647   5.615   5.239 -0.0448  1.9676  2.5276
   40PHE     CA 1661   1.521   5.659   5.401 -0.4069 -0.0747  0.0475
   40PHE     HA 1662   1.561   5.698   5.493  1.7827  2.7559 -1.2109
   40PHE     CB 1663   1.478   5.782   5.321  0.1422  0.8792  0.7783
   40PHE    HB1 1664   1.399   5.836   5.378 -0.6008  2.3091  1.6051
   40PHE    HB2 1665   1.430   5.748   5.227  0.5438  0.3214 -1.7005
   40PHE     CG 1666   1.575   5.894   5.295  0.2893 -0.3073 -0.4225
   40PHE    CD1 1667   1.611   5.924   5.161 -0.0941 -0.0910 -0.3165
   40PHE    HD1 1668   1.567   5.860   5.087 -0.0373  0.2913 -0.1290
   40PHE    CE1 1669   1.717   6.007   5.129  0.0862  0.4264  1.5978
   40PHE    HE1 1670   1.742   6.023   5.025 -3.9892  3.4967 -0.4385
   40PHE     CZ 1671   1.774   6.091   5.226 -0.0145 -0.2459 -0.6076
   40PHE     HZ 1672   1.843   6.168   5.196  0.7294  2.3595  2.0951
   40PHE    CD2 1673   1.616   5.989   5.390 -0.9706  0.0181 -0.2513
   40PHE    HD2 1674   1.582   5.988   5.492 -0.3355  1.4532 -0.6769
   40PHE    CE2 1675   1.716   6.085   5.355 -0.2124 -0.9037 -0.2651
   40PHE    HE2 1676   1.751   6.156   5.430 -1.5946  0.9150  0.6992
   40PHE      C 1677   1.396   5.576   5.435 -0.7126 -0.2150  0.3832
   40PHE      O 1678   1.313   5.632   5.514  0.1637 -0.1846 -0.5271
   41ILE      N 1679   1.379   5.458   5.374 -0.3597 -0.5123 -0.3271
   41ILE     HN 1680   1.455   5.425   5.319 -0.7783  0.7317  2.2406
   41ILE     CA 1681   1.269   5.369   5.421  0.9763 -0.7166  0.1768
   41ILE     HA 1682   1.191   5.431   5.462 -1.0841  3.5899  0.4576
   41ILE     CB 1683   1.208   5.278   5.316 -0.1948 -1.0768  1.1726
   41ILE     HB 1684   1.282   5.204   5.279  0.1909 -1.6575  1.6644
   41ILE    CG2 1685   1.093   5.200   5.373  0.5090 -0.3369 -0.3358
   41ILE   HG21 1686   1.021   5.162   5.297  1.5708  0.0731 -0.7718
   41ILE   HG22 1687   1.026   5.246   5.449  0.1479 -0.9679  0.1985
   41ILE   HG23 1688   1.123   5.105   5.423 -0.4379 -1.6358 -5.9337
   41ILE    CG1 1689   1.173   5.353   5.183 -0.0263  0.0642  0.3444
   41ILE   HG11 1690   1.250   5.430   5.159  1.2369  1.5581 -1.8212
   41ILE   HG12 1691   1.085   5.411   5.219 -1.0597 -1.0566  1.6660
   41ILE     CD 1692   1.146   5.266   5.061  0.8894 -0.0963 -1.0862
   41ILE    HD1 1693   1.238   5.205   5.053 -1.3498  1.7741 -1.7010
   41ILE    HD2 1694   1.138   5.328   4.969  1.2416 -0.2323 -1.3328
   41ILE    HD3 1695   1.057   5.202   5.075  1.2819 -2.7008  1.9542
   41ILE      C 1696   1.309   5.278   5.531 -0.4532  0.1660  0.0622
   41ILE      O 1697   1.242   5.273   5.630 -0.2828 -0.6250 -0.0603
   42GLU      N 1698   1.420   5.210   5.511 -0.0366 -0.4670 -0.0734
   42GLU     HN 1699   1.472   5.215   5.426 -1.1811  3.0177  2.4636
   42GLU     CA 1700   1.464   5.113   5.613 -0.4909  0.9550 -0.7698
   42GLU     HA 1701   1.387   5.075   5.679 -0.6301 -0.6043  1.4155
   42GLU     CB 1702   1.519   4.993   5.534  0.0549 -0.4328 -0.3023
   42GLU    HB1 1703   1.565   4.917   5.601  1.3382  0.8736  2.1698
   42GLU    HB2 1704   1.594   5.017   5.457 -2.3342 -0.4291 -1.4054
   42GLU     CG 1705   1.404   4.912   5.454  1.5482 -0.4859  0.5534
   42GLU    HG1 1706   1.461   4.825   5.414  2.0042 -1.3743 -0.5177
   42GLU    HG2 1707   1.347   4.970   5.379  2.5844 -1.8825 -1.2843
   42GLU     CD 1708   1.298   4.848   5.549  0.2271  0.5158 -0.5380
   42GLU    OE1 1709   1.344   4.795   5.653  0.1075 -0.5619 -0.0440
   42GLU    OE2 1710   1.184   4.820   5.511  0.5679 -0.3032  0.5174
   42GLU      C 1711   1.570   5.156   5.713 -0.2835 -0.4082 -1.0728
   42GLU      O 1712   1.613   5.086   5.803  0.3441  0.0344  0.5802
   43GLY      N 1713   1.619   5.278   5.689 -0.0344 -0.1071  0.0911
   43GLY     HN 1714   1.589   5.332   5.610 -1.6162 -3.9774 -1.6549
   43GLY     CA 1715   1.704   5.354   5.783  0.4340  0.3313 -0.3329
   43GLY    HA1 1716   1.668   5.356   5.885  3.1342  1.0250  0.5205
   43GLY    HA2 1717   1.708   5.454   5.743 -0.4856 -0.1514 -3.8319
   43GLY      C 1718   1.846   5.305   5.782  0.2560  0.3662 -0.0636
   43GLY      O 1719   1.920   5.322   5.879 -0.7070 -1.0452  0.1986
   44GLU      N 1720   1.888   5.238   5.669 -0.2756  0.0896  0.1824
   44GLU     HN 1721   1.820   5.221   5.598 -1.6856 -0.8026  1.9383
   44GLU     CA 1722   2.022   5.170   5.664  0.9420  0.0228 -0.5028
   44GLU     HA 1723   2.043   5.140   5.765 -2.2688  0.4539 -1.1635
   44GLU     CB 1724   2.027   5.045   5.585  0.3836  0.3243 -0.0708
   44GLU    HB1 1725   2.132   5.015   5.566  1.7136  1.6550 -0.5642
   44GLU    HB2 1726   1.979   5.055   5.486 -0.7138 -1.7845  2.1384
   44GLU     CG 1727   1.969   4.913   5.648  0.3971  0.4582  0.1787
   44GLU    HG1 1728   2.013   4.823   5.599 -0.9260  1.9086  0.9450
   44GLU    HG2 1729   1.859   4.913   5.635  1.6363 -1.9775 -0.3304
   44GLU     CD 1730   2.011   4.899   5.794 -0.6395  0.2378  0.6281
   44GLU    OE1 1731   1.929   4.855   5.878 -0.0069  0.1068  0.2280
   44GLU    OE2 1732   2.132   4.920   5.831 -0.6928  0.7449 -0.1158
   44GLU      C 1733   2.142   5.264   5.629 -0.0093  0.0490  0.4441
   44GLU      O 1734   2.122   5.373   5.573 -0.4967  0.6833  0.2100
   45SER      N 1735   2.264   5.225   5.655 -0.6665  0.0501  0.3884
   45SER     HN 1736   2.276   5.138   5.703 -2.0121 -0.7284  2.5606
   45SER     CA 1737   2.379   5.308   5.602  0.2067 -0.0302 -0.2907
   45SER     HA 1738   2.368   5.407   5.643  1.0684  0.4321  2.9421
   45SER     CB 1739   2.512   5.263   5.666 -0.1396 -0.6865 -0.3887
   45SER    HB1 1740   2.504   5.266   5.776  0.0335  0.0342  0.9376
   45SER    HB2 1741   2.607   5.314   5.638 -0.3425  0.5826  1.2178
   45SER     OG 1742   2.542   5.126   5.619 -0.1773 -0.1146  0.5269
   45SER    HG1 1743   2.498   5.065   5.679  0.0993  2.7467  0.1841
   45SER      C 1744   2.396   5.316   5.453  0.2404 -0.4295 -0.0230
   45SER      O 1745   2.356   5.229   5.384  0.7116  0.1207 -0.0676
   46TRP      N 1746   2.452   5.429   5.404  0.7109 -0.0610  0.1752
   46TRP     HN 1747   2.498   5.497   5.461  0.9365 -2.1024 -0.1234
   46TRP     CA 1748   2.459   5.452   5.262 -0.1861  0.3096 -0.0477
   46TRP     HA 1749   2.360   5.456   5.219  0.7469 -1.5530 -1.0858
   46TRP     CB 1750   2.511   5.596   5.247 -0.1950  0.4160 -0.2009
   46TRP    HB1 1751   2.552   5.610   5.145  0.3448  2.1764 -0.4371
   46TRP    HB2 1752   2.597   5.607   5.317  1.2645 -0.1677  0.5388
   46TRP     CG 1753   2.410   5.707   5.268  0.1114 -0.4101  0.4540
   46TRP    CD1 1754   2.413   5.809   5.363  0.4053 -0.0307  0.0597
   46TRP    HD1 1755   2.490   5.826   5.437  0.1325  0.7447 -2.5777
   46TRP    NE1 1756   2.309   5.897   5.338  0.0603 -0.4285  0.4533
   46TRP    HE1 1757   2.289   5.986   5.370 -1.5997  0.4990  1.7159
   46TRP    CE2 1758   2.238   5.848   5.233  0.4174  0.2761 -0.6316
   46TRP    CD2 1759   2.291   5.725   5.191  0.2799 -0.0174  0.3872
   46TRP    CE3 1760   2.243   5.660   5.079 -0.5127 -0.5494 -1.2541
   46TRP    HE3 1761   2.295   5.576   5.036  3.5778  1.9332 -0.4941
   46TRP    CZ3 1762   2.141   5.720   5.012  0.1114 -0.5772  0.1887
   46TRP    HZ3 1763   2.087   5.677   4.929 -0.1647  0.5515  1.5160
   46TRP    CZ2 1764   2.142   5.905   5.163  0.0278  0.5496 -0.6889
   46TRP    HZ2 1765   2.099   5.999   5.196 -1.2018  1.9744  1.2036
   46TRP    CH2 1766   2.090   5.843   5.052 -0.0017  0.1001 -0.2521
   46TRP    HH2 1767   2.009   5.894   5.001 -3.4351  0.5720  0.9156
   46TRP      C 1768   2.534   5.349   5.177  0.4769  0.1094 -0.0605
   46TRP      O 1769   2.496   5.328   5.063 -0.5214  0.1535 -0.8095
   47THR      N 1770   2.643   5.291   5.227 -0.6496 -0.1850  0.1284
   47THR     HN 1771   2.664   5.332   5.315 -1.2538  1.8929  1.7803
   47THR     CA 1772   2.734   5.196   5.173  0.8269 -0.5465  0.3563
   47THR     HA 1773   2.742   5.215   5.067  2.3179 -1.3825 -0.6288
   47THR     CB 1774   2.878   5.200   5.236 -0.2803  0.0604  0.0070
   47THR     HB 1775   2.939   5.111   5.212 -1.3352  1.3012 -0.2343
   47THR    OG1 1776   2.885   5.201   5.376  0.4630 -0.0216  0.0008
   47THR    HG1 1777   2.977   5.230   5.378  2.5571 -4.0049 -0.7665
   47THR    CG2 1778   2.947   5.320   5.180  0.0726  0.6169  0.4282
   47THR   HG21 1779   2.884   5.411   5.186  1.4594 -0.7913  2.4202
   47THR   HG22 1780   2.945   5.307   5.069 -0.8029 -1.0121  0.8600
   47THR   HG23 1781   3.047   5.346   5.221  0.7610 -0.1879 -1.5712
   47THR      C 1782   2.683   5.057   5.180 -0.4015 -0.9591 -0.1349
   47THR      O 1783   2.679   4.987   5.079 -0.2834  0.0275  0.1690
   48VAL      N 1784   2.618   5.019   5.299 -0.1463  0.3835 -0.2554
   48VAL     HN 1785   2.613   5.065   5.388  0.8340  0.1148 -0.0377
   48VAL     CA 1786   2.538   4.894   5.302 -0.4374 -0.5088  0.1169
   48VAL     HA 1787   2.605   4.818   5.267 -2.1270  0.3290 -1.7334
   48VAL     CB 1788   2.492   4.847   5.436  0.3426 -0.1548  0.4998
   48VAL     HB 1789   2.421   4.924   5.473  2.8908  1.6230 -0.2024
   48VAL    CG1 1790   2.405   4.714   5.421 -0.9270  0.2351  0.5357
   48VAL   HG11 1791   2.459   4.627   5.378 -3.3756  1.7924  2.4663
   48VAL   HG12 1792   2.302   4.737   5.385  1.7923  0.7937 -0.4401
   48VAL   HG13 1793   2.385   4.686   5.527 -1.6866 -0.2803  0.2127
   48VAL    CG2 1794   2.608   4.821   5.534 -0.3993  0.5391  1.1548
   48VAL   HG21 1795   2.572   4.779   5.631 -0.0610  0.7173 -1.5203
   48VAL   HG22 1796   2.662   4.915   5.558  2.0860  0.9498 -2.9303
   48VAL   HG23 1797   2.684   4.752   5.491 -1.2466  0.5890 -1.8971
   48VAL      C 1798   2.414   4.901   5.207 -0.1906  0.6029 -0.3753
   48VAL      O 1799   2.374   4.811   5.129 -0.1325 -0.1542  0.1609
   49SER      N 1800   2.347   5.016   5.203 -0.3026 -0.1142  0.7349
   49SER     HN 1801   2.369   5.084   5.273 -1.1484  1.0005 -1.5672
   49SER     CA 1802   2.234   5.036   5.108  0.6028 -0.2513 -0.1603
   49SER     HA 1803   2.155   4.964   5.125 -0.8990 -0.1846  1.6199
   49SER     CB 1804   2.169   5.183   5.125  0.4413  0.0593  0.7904
   49SER    HB1 1805   2.100   5.220   5.045  1.7228 -0.4872  2.8840
   49SER    HB2 1806   2.254   5.252   5.142 -1.9042 -0.8811  1.2995
   49SER     OG 1807   2.109   5.185   5.254 -0.0935 -0.4055 -0.4509
   49SER    HG1 1808   2.178   5.180   5.321 -1.1565 -2.4070  1.7428
   49SER      C 1809   2.280   5.028   4.961 -0.2574 -0.3673  0.5719
   49SER      O 1810   2.210   4.971   4.877 -0.4535  0.5158 -0.3350
   50LEU      N 1811   2.393   5.086   4.921 -0.1825 -0.1586  0.0386
   50LEU     HN 1812   2.448   5.140   4.984 -0.0592 -0.6126 -2.0692
   50LEU     CA 1813   2.438   5.067   4.794 -0.1545 -0.0484 -0.2518
   50LEU     HA 1814   2.366   5.095   4.719 -2.3527 -2.0734 -1.4393
   50LEU     CB 1815   2.555   5.168   4.761 -0.5227 -0.1043  0.7227
   50LEU    HB1 1816   2.634   5.153   4.838 -0.8318  0.8114 -0.1328
   50LEU    HB2 1817   2.522   5.270   4.786 -1.5522 -0.1743  0.0635
   50LEU     CG 1818   2.610   5.149   4.621  0.2318 -0.0194 -0.6264
   50LEU     HG 1819   2.635   5.042   4.604  0.0561  1.0743  1.0424
   50LEU    CD1 1820   2.504   5.213   4.531  0.0357  0.6067  0.1941
   50LEU   HD11 1821   2.548   5.220   4.429  2.1724 -0.7747  0.2383
   50LEU   HD12 1822   2.488   5.318   4.565 -0.5008  0.1425  3.7347
   50LEU   HD13 1823   2.403   5.168   4.531 -1.3536 -0.4968 -0.5806
   50LEU    CD2 1824   2.738   5.227   4.606 -0.1508 -0.3689 -0.1428
   50LEU   HD21 1825   2.803   5.184   4.526 -0.1815  2.1496  0.6514
   50LEU   HD22 1826   2.795   5.224   4.701  3.3631  0.4358  2.2966
   50LEU   HD23 1827   2.720   5.334   4.581  1.5693 -0.3299  0.3134
   50LEU      C 1828   2.471   4.924   4.749  0.0323 -0.6484 -0.7595
   50LEU      O 1829   2.430   4.879   4.645 -0.0587  0.3295  0.2721
   51TYR      N 1830   2.541   4.853   4.843  0.5414  0.3489  0.0903
   51TYR     HN 1831   2.555   4.902   4.929  1.2264  1.1301 -1.8846
   51TYR     CA 1832   2.578   4.710   4.832 -0.4418  0.1756  0.2152
   51TYR     HA 1833   2.623   4.700   4.734 -0.7016 -1.3322 -1.1291
   51TYR     CB 1834   2.682   4.663   4.936 -0.0982 -0.0961 -0.2710
   51TYR    HB1 1835   2.655   4.730   5.020  0.8289 -0.6409 -0.3682
   51TYR    HB2 1836   2.782   4.688   4.894 -4.2101  1.1038  0.8929
   51TYR     CG 1837   2.684   4.518   4.980 -0.0363 -0.3314 -0.0603
   51TYR    CD1 1838   2.741   4.418   4.890  0.3125  0.8158  0.0842
   51TYR    HD1 1839   2.787   4.458   4.801  2.1603 -2.7875  0.0479
   51TYR    CE1 1840   2.739   4.274   4.919  0.2289  0.5800 -0.3880
   51TYR    HE1 1841   2.775   4.196   4.853 -0.7773 -0.7889  0.0995
   51TYR     CZ 1842   2.670   4.233   5.038  0.3869 -0.1531  0.9401
   51TYR     OH 1843   2.667   4.100   5.073  0.3388 -0.0885 -0.4668
   51TYR     HH 1844   2.618   4.086   5.154 -0.6096 -2.6556 -1.5253
   51TYR    CD2 1845   2.622   4.467   5.095  0.0250 -0.6722 -0.3005
   51TYR    HD2 1846   2.581   4.529   5.174  0.0523  0.5996 -1.0868
   51TYR    CE2 1847   2.618   4.330   5.120  0.6402  0.1270 -0.1828
   51TYR    HE2 1848   2.566   4.294   5.207 -1.9329 -2.9339  3.3917
   51TYR      C 1849   2.445   4.628   4.819  0.6542 -0.0488  0.0861
   51TYR      O 1850   2.441   4.534   4.731  0.0623  0.0467  0.0752
   52TRP      N 1851   2.336   4.649   4.896  0.0272 -0.4561  0.3301
   52TRP     HN 1852   2.351   4.718   4.966 -2.8424  0.4213  2.1409
   52TRP     CA 1853   2.199   4.589   4.880  0.0573  0.4722 -0.0447
   52TRP     HA 1854   2.202   4.482   4.891 -0.6920 -0.5807 -1.7934
   52TRP     CB 1855   2.106   4.632   5.003  0.0752 -0.1567 -0.0777
   52TRP    HB1 1856   2.100   4.743   5.010  1.1095  0.5833  3.1384
   52TRP    HB2 1857   2.150   4.601   5.100 -0.4835  2.1701 -1.2947
   52TRP     CG 1858   1.971   4.583   4.998  0.1196 -0.0241 -0.0140
   52TRP    CD1 1859   1.938   4.459   5.035  0.1575 -0.1938  0.0100
   52TRP    HD1 1860   1.998   4.383   5.083 -2.1132 -1.7455  0.9273
   52TRP    NE1 1861   1.804   4.436   5.007  0.1134 -0.0996 -0.2567
   52TRP    HE1 1862   1.758   4.363   5.052 -0.4685 -0.8504 -2.3406
   52TRP    CE2 1863   1.754   4.546   4.944 -0.5541  0.0790  0.2161
   52TRP    CD2 1864   1.857   4.639   4.933 -0.6505 -0.5460 -0.0430
   52TRP    CE3 1865   1.838   4.761   4.869  0.5057 -0.1833 -0.3667
   52TRP    HE3 1866   1.926   4.824   4.862  1.6528 -1.3440  0.6175
   52TRP    CZ3 1867   1.714   4.788   4.820  0.7866  0.6487 -0.6459
   52TRP    HZ3 1868   1.697   4.884   4.774 -1.6092  1.1240  1.6469
   52TRP    CZ2 1869   1.624   4.574   4.896  0.3182 -0.6583  0.3039
   52TRP    HZ2 1870   1.544   4.503   4.905  1.4088 -0.1208  0.0017
   52TRP    CH2 1871   1.604   4.702   4.843 -0.5920 -0.0804  0.9320
   52TRP    HH2 1872   1.503   4.724   4.814  0.1867  2.0056  2.7400
   52TRP      C 1873   2.132   4.609   4.740 -0.6672  0.0675 -0.1028
   52TRP      O 1874   2.084   4.523   4.673 -0.4732 -0.5421  0.6662
   53THR      N 1875   2.141   4.730   4.689  0.3121  0.6606  0.3324
   53THR     HN 1876   2.171   4.804   4.750 -0.5750 -1.0209  1.1849
   53THR     CA 1877   2.096   4.756   4.551  0.0731  0.4135  0.3128
   53THR     HA 1878   1.992   4.729   4.548 -0.6958 -2.5872 -2.1712
   53THR     CB 1879   2.107   4.903   4.522 -0.0673 -0.2095  0.4886
   53THR     HB 1880   2.210   4.941   4.507 -1.8080 -0.2169  0.9659
   53THR    OG1 1881   2.053   4.981   4.632  0.4511  0.3603 -0.4113
   53THR    HG1 1882   2.105   4.988   4.712 -0.2184  0.0541  1.7747
   53THR    CG2 1883   2.009   4.930   4.411  0.0621 -0.3150  0.8825
   53THR   HG21 1884   2.042   4.866   4.326  1.1447 -0.7373  2.8061
   53THR   HG22 1885   2.010   5.033   4.370  0.5531  1.8846  0.9295
   53THR   HG23 1886   1.903   4.906   4.436  1.2215  0.9177  0.8828
   53THR      C 1887   2.173   4.681   4.446  0.0593 -0.2555 -0.6360
   53THR      O 1888   2.105   4.622   4.363  0.3222  0.2824 -0.3653
   54PHE      N 1889   2.304   4.674   4.458  0.1514 -0.4789 -0.0883
   54PHE     HN 1890   2.358   4.735   4.516  2.0206  0.0898  0.1585
   54PHE     CA 1891   2.382   4.597   4.357  0.3588 -0.1075 -0.4904
   54PHE     HA 1892   2.342   4.622   4.260  0.9264  1.2318 -1.7079
   54PHE     CB 1893   2.534   4.621   4.364 -0.4797  0.2529  0.0787
   54PHE    HB1 1894   2.603   4.543   4.327 -0.6895 -1.1839  0.3645
   54PHE    HB2 1895   2.555   4.623   4.473  0.4070 -0.0775  1.1855
   54PHE     CG 1896   2.563   4.750   4.296 -0.4209 -0.9250 -0.2637
   54PHE    CD1 1897   2.609   4.856   4.371  0.2708  0.0970  0.8756
   54PHE    HD1 1898   2.622   4.850   4.478 -0.1779 -0.1741  0.3273
   54PHE    CE1 1899   2.646   4.982   4.307  0.2571  0.2778 -0.7825
   54PHE    HE1 1900   2.669   5.070   4.365  2.9958 -0.7950  0.1795
   54PHE     CZ 1901   2.639   4.997   4.171 -0.6345 -0.3467 -0.3301
   54PHE     HZ 1902   2.648   5.098   4.134 -0.9974 -2.0616 -0.5988
   54PHE    CD2 1903   2.561   4.770   4.156  0.1268 -0.4124 -0.2579
   54PHE    HD2 1904   2.541   4.690   4.087  0.3750  3.9399  2.1831
   54PHE    CE2 1905   2.593   4.901   4.096 -0.0758 -0.3618  0.1191
   54PHE    HE2 1906   2.584   4.904   3.988  1.0013 -1.2823 -1.6824
   54PHE      C 1907   2.351   4.441   4.362 -0.0074  0.3227  0.4759
   54PHE      O 1908   2.317   4.380   4.262  0.4030  0.4490  0.3211
   55VAL      N 1909   2.353   4.378   4.487  0.0990 -0.0105  0.4487
   55VAL     HN 1910   2.376   4.438   4.562  2.5109  2.0226 -0.4157
   55VAL     CA 1911   2.321   4.233   4.515 -0.1717 -0.1683  0.5542
   55VAL     HA 1912   2.393   4.179   4.455 -0.8160  1.3686  0.4113
   55VAL     CB 1913   2.335   4.209   4.662  0.1941 -0.5198 -0.6478
   55VAL     HB 1914   2.281   4.285   4.722  0.0255  1.5445  0.6858
   55VAL    CG1 1915   2.278   4.070   4.702  1.0542  0.3108  0.4167
   55VAL   HG11 1916   2.328   3.990   4.643  1.3599  0.9619  1.9345
   55VAL   HG12 1917   2.167   4.065   4.695  0.9355 -1.4980  2.2202
   55VAL   HG13 1918   2.299   4.055   4.810 -0.8157  2.1437 -1.4983
   55VAL    CG2 1919   2.487   4.203   4.690 -0.4958  0.0406  0.4114
   55VAL   HG21 1920   2.501   4.185   4.798 -1.9859  2.1524 -2.1995
   55VAL   HG22 1921   2.541   4.294   4.657  0.9222 -0.3086 -2.4207
   55VAL   HG23 1922   2.535   4.115   4.642  1.7314 -0.2357 -1.9836
   55VAL      C 1923   2.175   4.200   4.459  0.2820  0.5672  0.3562
   55VAL      O 1924   2.153   4.096   4.393 -0.1583 -0.0910  0.4868
   56THR      N 1925   2.089   4.303   4.477 -0.1347  0.3701 -0.4040
   56THR     HN 1926   2.106   4.382   4.535  1.3897 -0.4052  2.0368
   56THR     CA 1927   1.953   4.307   4.423  0.5273 -0.1799 -0.1742
   56THR     HA 1928   1.908   4.211   4.443 -0.8798 -0.4688  0.7300
   56THR     CB 1929   1.860   4.401   4.498  0.4873  0.2959  0.6914
   56THR     HB 1930   1.896   4.504   4.475  2.1795  1.7735  0.1268
   56THR    OG1 1931   1.857   4.369   4.635  0.2507  0.3256  0.0398
   56THR    HG1 1932   1.925   4.425   4.673  0.0867 -3.0788 -0.1073
   56THR    CG2 1933   1.718   4.376   4.450  0.2053 -0.5844 -0.6424
   56THR   HG21 1934   1.708   4.405   4.343  0.5939 -0.8739  1.5646
   56THR   HG22 1935   1.648   4.430   4.517 -1.2236 -1.0636  2.6138
   56THR   HG23 1936   1.696   4.268   4.462  0.3737  1.0262  1.4667
   56THR      C 1937   1.946   4.308   4.271 -0.0992 -0.9382 -0.5776
   56THR      O 1938   1.883   4.214   4.219  0.7831 -0.2781  0.1592
   57ILE      N 1939   2.005   4.400   4.194  0.2207 -0.4175 -0.0058
   57ILE     HN 1940   2.060   4.475   4.229  0.0261 -1.4515 -0.8516
   57ILE     CA 1941   1.973   4.415   4.053 -0.7261  0.4859 -0.7920
   57ILE     HA 1942   1.866   4.402   4.048 -0.0988 -0.7223  1.0422
   57ILE     CB 1943   2.003   4.556   4.005 -0.1831  0.0939 -0.4106
   57ILE     HB 1944   1.989   4.569   3.896  0.1740 -2.4567  1.6365
   57ILE    CG2 1945   1.903   4.648   4.083 -0.2650  0.4743  0.0138
   57ILE   HG21 1946   1.921   4.746   4.036 -1.3219 -1.4693  0.9367
   57ILE   HG22 1947   1.919   4.643   4.193 -2.5220 -0.1157  0.1158
   57ILE   HG23 1948   1.802   4.611   4.058 -1.7631  0.2870 -1.0470
   57ILE    CG1 1949   2.148   4.601   4.032  0.1440  0.4373 -0.2945
   57ILE   HG11 1950   2.207   4.536   3.964 -3.1973 -1.0946 -1.8057
   57ILE   HG12 1951   2.165   4.585   4.141  1.3859 -1.0472 -0.1855
   57ILE     CD 1952   2.193   4.746   4.009 -1.0675  0.5314 -0.3224
   57ILE    HD1 1953   2.151   4.789   3.916 -3.8113 -0.4790 -0.0548
   57ILE    HD2 1954   2.303   4.755   4.021  1.3496 -0.6790  2.7363
   57ILE    HD3 1955   2.145   4.810   4.086 -0.4899 -0.9938  0.1330
   57ILE      C 1956   2.045   4.307   3.975 -0.2643  0.1873  0.4844
   57ILE      O 1957   2.006   4.276   3.866  0.2637  0.1358  0.1157
   58ALA      N 1958   2.154   4.241   4.022  0.3159 -0.0381 -0.1135
   58ALA     HN 1959   2.206   4.275   4.100 -0.6976  2.1272  1.4530
   58ALA     CA 1960   2.220   4.138   3.959 -0.0145  0.3584 -0.4994
   58ALA     HA 1961   2.206   4.140   3.852 -0.7506 -1.7857  0.7582
   58ALA     CB 1962   2.373   4.161   3.983 -0.2937  0.1804 -0.2213
   58ALA    HB1 1963   2.402   4.165   4.091 -0.2686  0.5031  0.4166
   58ALA    HB2 1964   2.392   4.259   3.933  0.8294 -1.1080 -2.5845
   58ALA    HB3 1965   2.432   4.077   3.942  1.5098 -0.6513  0.6199
   58ALA      C 1966   2.178   3.996   4.002 -0.5087  0.8215 -0.9485
   58ALA      O 1967   2.232   3.892   3.966  0.1673 -0.2419  0.4668
   59THR      N 1968   2.059   3.991   4.070 -0.2436  0.5602  0.3259
   59THR     HN 1969   2.016   4.076   4.097 -2.2989 -1.8352 -1.7199
   59THR     CA 1970   1.984   3.877   4.102 -0.0556 -0.0054 -0.9018
   59THR     HA 1971   1.906   3.917   4.165  1.5148  1.8168  0.1166
   59THR     CB 1972   1.920   3.799   3.986  0.4040  0.4493  0.2275
   59THR     HB 1973   1.854   3.723   4.032 -1.5026  0.6582 -0.7015
   59THR    OG1 1974   2.017   3.727   3.914  0.3873  0.6543 -0.3716
   59THR    HG1 1975   2.094   3.784   3.909 -1.2679 -2.0929  0.7782
   59THR    CG2 1976   1.845   3.894   3.890 -0.1992  0.0150  1.4251
   59THR   HG21 1977   1.761   3.943   3.944 -2.6728  1.9824 -0.6061
   59THR   HG22 1978   1.795   3.847   3.802  0.6907  1.9155  0.0907
   59THR   HG23 1979   1.924   3.962   3.851  0.0789 -0.3511 -0.4255
   59THR      C 1980   2.051   3.794   4.203 -0.5135 -0.8318 -0.6474
   59THR      O 1981   1.994   3.686   4.223  0.1448 -0.8857 -0.3112
   60VAL      N 1982   2.168   3.836   4.267  0.3807 -0.0722  0.9221
   60VAL     HN 1983   2.200   3.929   4.252  0.6001 -1.0253 -0.7289
   60VAL     CA 1984   2.245   3.748   4.361  0.0638  0.0212 -0.0953
   60VAL     HA 1985   2.243   3.650   4.315 -1.1673  1.7481 -1.0468
   60VAL     CB 1986   2.390   3.790   4.385  0.4053 -0.3612 -0.4079
   60VAL     HB 1987   2.408   3.841   4.482 -2.1502 -2.8627 -1.6821
   60VAL    CG1 1988   2.475   3.666   4.392  0.1573 -0.1466 -0.2950
   60VAL   HG11 1989   2.459   3.616   4.490 -1.4871 -0.0139 -1.3546
   60VAL   HG12 1990   2.584   3.685   4.388 -0.0966  1.0956  0.2480
   60VAL   HG13 1991   2.458   3.595   4.308  2.8466  1.7894  3.1536
   60VAL    CG2 1992   2.431   3.885   4.271 -0.6122 -0.9185 -0.5439
   60VAL   HG21 1993   2.400   3.861   4.166  2.2853  1.8193 -0.8321
   60VAL   HG22 1994   2.540   3.865   4.262  0.6164 -1.0154  1.1912
   60VAL   HG23 1995   2.405   3.991   4.287  2.9568  1.5001  0.1054
   60VAL      C 1996   2.177   3.720   4.494 -0.5563 -0.0594  0.2357
   60VAL      O 1997   2.178   3.606   4.546  0.3470 -0.1134  0.6078
   61GLY      N 1998   2.098   3.822   4.548 -0.1916  0.0726 -0.6149
   61GLY     HN 1999   2.085   3.907   4.497 -1.2171 -0.4736  2.3370
   61GLY     CA 2000   2.012   3.812   4.656  0.0892 -0.6452 -0.9235
   61GLY    HA1 2001   1.927   3.754   4.623 -1.0409  0.6711 -0.4040
   61GLY    HA2 2002   1.995   3.913   4.690  2.4568  2.1119  0.5856
   61GLY      C 2003   2.058   3.738   4.779 -0.2707  0.0922  0.1765
   61GLY      O 2004   1.992   3.641   4.818 -0.6971  0.3386 -0.1743
   62TYR      N 2005   2.171   3.775   4.848  0.2852  0.0185  0.1380
   62TYR     HN 2006   2.231   3.848   4.817  0.3729  1.8109  2.1916
   62TYR     CA 2007   2.219   3.707   4.966  0.2038 -0.6141  0.5165
   62TYR     HA 2008   2.221   3.604   4.934 -0.8195 -1.3400 -0.7858
   62TYR     CB 2009   2.361   3.760   5.019  0.0272 -0.2449 -0.3044
   62TYR    HB1 2010   2.392   3.692   5.102 -2.3662  1.3625  1.9393
   62TYR    HB2 2011   2.346   3.865   5.050  1.4833  0.2361 -1.6496
   62TYR     CG 2012   2.474   3.757   4.914  0.2896 -0.6694 -0.4436
   62TYR    CD1 2013   2.517   3.632   4.874  1.0164 -0.0110  0.0732
   62TYR    HD1 2014   2.465   3.543   4.906  2.9485 -0.4618 -0.3042
   62TYR    CE1 2015   2.635   3.625   4.792 -0.4343 -0.2778  0.4029
   62TYR    HE1 2016   2.671   3.524   4.781 -1.5688 -0.7252 -0.8640
   62TYR     CZ 2017   2.710   3.735   4.755 -0.3616  0.2730  0.1137
   62TYR     OH 2018   2.819   3.729   4.670  0.1774  0.0086 -0.1363
   62TYR     HH 2019   2.817   3.644   4.625 -0.2029 -2.1830 -0.8500
   62TYR    CD2 2020   2.538   3.875   4.869  0.8502 -0.0160  1.3360
   62TYR    HD2 2021   2.496   3.971   4.895  1.9475  0.4268  0.2396
   62TYR    CE2 2022   2.658   3.866   4.785 -0.3198  0.3992  0.0100
   62TYR    HE2 2023   2.697   3.953   4.734  0.5439 -0.4687  0.8341
   62TYR      C 2024   2.116   3.706   5.075  0.4237 -0.1989 -0.7920
   62TYR      O 2025   2.098   3.604   5.139 -0.0282 -0.2882  0.0914
   63GLY      N 2026   2.046   3.815   5.097 -0.2029 -0.3017 -0.2191
   63GLY     HN 2027   2.043   3.889   5.030  2.1344  1.1451  1.1830
   63GLY     CA 2028   1.951   3.840   5.202 -0.1008 -0.5295  0.6423
   63GLY    HA1 2029   1.873   3.765   5.201  0.3684 -2.5722  1.1972
   63GLY    HA2 2030   1.900   3.933   5.182  1.1184  0.2442  0.0721
   63GLY      C 2031   2.010   3.849   5.335  0.3197 -0.7448  0.0071
   63GLY      O 2032   1.954   3.808   5.437 -0.2791 -0.1952 -0.0164
   64ASP      N 2033   2.132   3.903   5.349  0.0922  0.5936 -0.1580
   64ASP     HN 2034   2.183   3.912   5.264  2.2125 -0.9888  3.8076
   64ASP     CA 2035   2.201   3.946   5.469  0.5456 -0.3676  0.0196
   64ASP     HA 2036   2.186   3.868   5.542 -0.1238  0.2163  1.3498
   64ASP     CB 2037   2.358   3.967   5.440 -0.4284  0.2163 -0.3102
   64ASP    HB1 2038   2.414   3.874   5.465 -0.9698  1.7272  0.8828
   64ASP    HB2 2039   2.400   4.027   5.524  1.9918 -0.7747  1.7058
   64ASP     CG 2040   2.406   4.028   5.310 -0.4937  0.1250 -0.2274
   64ASP    OD1 2041   2.325   4.085   5.232 -0.3491 -0.3744 -0.2296
   64ASP    OD2 2042   2.527   4.022   5.290  0.0381 -0.4537  0.3959
   64ASP      C 2043   2.131   4.067   5.519  0.7626 -0.2444 -0.5690
   64ASP      O 2044   2.095   4.092   5.635  0.4610  0.3539  0.6156
   65TYR      N 2045   2.091   4.158   5.425  0.8171  0.5551  0.0696
   65TYR     HN 2046   2.141   4.138   5.342 -0.8954 -2.5135  0.9655
   65TYR     CA 2047   2.002   4.267   5.436 -0.2916  0.4472  0.4913
   65TYR     HA 2048   1.959   4.273   5.535 -3.2826  3.1707 -0.1295
   65TYR     CB 2049   2.063   4.404   5.412  0.1384  0.4130  0.1665
   65TYR    HB1 2050   1.991   4.488   5.399  1.5626 -1.9767  2.6158
   65TYR    HB2 2051   2.131   4.396   5.325  1.6390 -1.1552 -2.4489
   65TYR     CG 2052   2.164   4.442   5.519  0.1522  0.0505  0.6467
   65TYR    CD1 2053   2.135   4.530   5.624  0.6994 -0.4085 -0.2271
   65TYR    HD1 2054   2.038   4.575   5.641  2.6933 -1.7384 -3.3183
   65TYR    CE1 2055   2.224   4.549   5.733 -0.5226 -0.1007 -0.0838
   65TYR    HE1 2056   2.203   4.614   5.817  1.5702  1.2782 -0.1839
   65TYR     CZ 2057   2.350   4.486   5.731  0.0681 -0.3384  0.1426
   65TYR     OH 2058   2.449   4.526   5.829  0.6593 -0.1402 -0.4072
   65TYR     HH 2059   2.398   4.568   5.898  0.8124 -0.4791  0.9074
   65TYR    CD2 2060   2.298   4.390   5.521  0.9503  0.0722 -0.0791
   65TYR    HD2 2061   2.326   4.317   5.447  1.7094 -1.1793  0.7072
   65TYR    CE2 2062   2.397   4.417   5.621 -0.2998 -0.0209  0.1511
   65TYR    HE2 2063   2.498   4.380   5.628  2.0673  1.4972 -0.6701
   65TYR      C 2064   1.894   4.244   5.332  0.4743 -0.6654 -0.3712
   65TYR      O 2065   1.918   4.186   5.223  0.3399 -0.7090  0.5580
   66SER      N 2066   1.764   4.278   5.369 -0.0882 -0.3723  0.1004
   66SER     HN 2067   1.749   4.328   5.455 -1.7206 -5.0980  0.7936
   66SER     CA 2068   1.640   4.258   5.286 -0.3497  0.4069  0.3603
   66SER     HA 2069   1.663   4.298   5.189 -0.9559  1.2785 -3.6173
   66SER     CB 2070   1.593   4.115   5.277  0.8925 -0.2676 -0.5788
   66SER    HB1 2071   1.676   4.041   5.265  1.8012  1.3178 -0.4714
   66SER    HB2 2072   1.526   4.107   5.189  1.8632  1.9183 -0.0534
   66SER     OG 2073   1.523   4.063   5.389 -0.3606  0.0725 -0.1165
   66SER    HG1 2074   1.444   4.013   5.366 -1.3946 -1.7431  0.8530
   66SER      C 2075   1.551   4.351   5.365 -0.1223 -0.0540  0.6488
   66SER      O 2076   1.569   4.360   5.488  0.4402  0.2210  0.1324
   67PRO      N 2077   1.454   4.420   5.317  0.3081 -0.1691  0.3949
   67PRO     CD 2078   1.410   4.411   5.176  1.1958  0.1012 -0.0379
   67PRO    HD1 2079   1.437   4.310   5.138  2.3451 -0.7168 -0.4294
   67PRO    HD2 2080   1.476   4.484   5.126 -0.6507 -2.2203 -0.6369
   67PRO     CA 2081   1.366   4.502   5.397 -0.1203 -0.3229 -0.0572
   67PRO     HA 2082   1.420   4.588   5.434 -0.4989 -2.3184 -0.6573
   67PRO     CB 2083   1.261   4.552   5.290 -0.0701 -0.1866 -0.2466
   67PRO    HB1 2084   1.300   4.647   5.250  2.7968 -0.9034 -0.4415
   67PRO    HB2 2085   1.165   4.562   5.345  0.4472  1.0866  1.0726
   67PRO     CG 2086   1.263   4.450   5.172 -0.7387 -0.5496 -0.1219
   67PRO    HG1 2087   1.205   4.359   5.197  1.1348  1.4368 -0.7898
   67PRO    HG2 2088   1.233   4.493   5.074  2.8661 -0.9184 -0.0157
   67PRO      C 2089   1.296   4.435   5.510  0.0644  0.3896  0.1939
   67PRO      O 2090   1.280   4.313   5.510 -0.0960  0.0979 -0.2033
   68HSD      N 2091   1.251   4.512   5.602 -0.0810  0.7973 -0.7870
   68HSD     HN 2092   1.273   4.609   5.604 -0.1783 -1.2543 -0.4861
   68HSD     CA 2093   1.179   4.478   5.723  0.0825 -0.2034 -1.0022
   68HSD     HA 2094   1.151   4.374   5.710 -0.1041 -0.3863  0.9623
   68HSD     CB 2095   1.271   4.474   5.850  0.1938  0.4015 -0.1948
   68HSD    HB1 2096   1.207   4.460   5.941 -2.2588 -1.8744 -1.3022
   68HSD    HB2 2097   1.330   4.568   5.843 -3.6149 -0.5347  0.8238
   68HSD    ND1 2098   1.337   4.238   5.888 -0.1549  0.4595 -0.1327
   68HSD    HD1 2099   1.242   4.226   5.914  0.1635  0.6533  0.0743
   68HSD     CG 2100   1.381   4.369   5.855 -0.1553 -0.6316  0.2566
   68HSD    CE1 2101   1.448   4.166   5.927 -0.1725 -0.5703 -0.0052
   68HSD    HE1 2102   1.431   4.076   5.986  0.7062 -0.9379  1.0159
   68HSD    NE2 2103   1.556   4.244   5.926  0.9273 -0.0882  0.5786
   68HSD    CD2 2104   1.516   4.371   5.875 -0.3243 -0.1896  0.0307
   68HSD    HD2 2105   1.592   4.449   5.881  0.6244 -1.6435  1.5928
   68HSD      C 2106   1.053   4.560   5.746  0.9375 -0.5797  0.4791
   68HSD      O 2107   0.991   4.543   5.852 -0.0343 -0.0900  0.1548
   69THR      N 2108   1.009   4.644   5.649 -0.1090  0.3213  0.3370
   69THR     HN 2109   1.061   4.670   5.567 -2.2235  2.2797  0.1213
   69THR     CA 2110   0.885   4.717   5.658  0.8414  0.1214  0.5788
   69THR     HA 2111   0.823   4.683   5.740  0.8677  0.2392 -0.8646
   69THR     CB 2112   0.912   4.869   5.676 -0.3040  0.5808  0.3932
   69THR     HB 2113   0.813   4.914   5.698 -3.4141 -2.6009 -0.2634
   69THR    OG1 2114   0.964   4.934   5.562 -0.2053 -0.5530  0.8519
   69THR    HG1 2115   1.048   4.890   5.548  1.0251 -1.3390  1.8594
   69THR    CG2 2116   0.998   4.895   5.802 -0.5577 -0.2557 -0.4090
   69THR   HG21 2117   1.101   4.851   5.806 -1.4899  2.1903  0.5546
   69THR   HG22 2118   0.945   4.871   5.897  1.8251  4.2165  1.4019
   69THR   HG23 2119   1.017   5.003   5.814  0.5760 -1.5414  0.3872
   69THR      C 2120   0.797   4.684   5.535 -0.4004 -1.0442  0.5984
   69THR      O 2121   0.853   4.635   5.435  0.0526 -0.2915  0.0459
   70PRO      N 2122   0.662   4.701   5.538  0.6883 -0.5618 -0.5779
   70PRO     CD 2123   0.581   4.691   5.664 -0.2920 -0.2647 -0.4473
   70PRO    HD1 2124   0.593   4.776   5.735  0.7453 -1.3170 -0.3938
   70PRO    HD2 2125   0.624   4.603   5.717  0.6739 -1.9084 -0.7239
   70PRO     CA 2126   0.574   4.688   5.424  0.4801  0.3287  0.6482
   70PRO     HA 2127   0.588   4.589   5.383  1.1523  2.1031 -1.0850
   70PRO     CB 2128   0.424   4.709   5.483 -0.1271  0.1049 -0.5934
   70PRO    HB1 2129   0.343   4.654   5.431  1.5280 -1.6971  1.3691
   70PRO    HB2 2130   0.390   4.815   5.482  0.7460 -0.5058 -1.1734
   70PRO     CG 2131   0.434   4.664   5.632  0.4638 -0.9004 -0.1029
   70PRO    HG1 2132   0.386   4.731   5.707  0.5972 -1.8971  0.5138
   70PRO    HG2 2133   0.401   4.558   5.635 -4.0248  0.5877  2.3571
   70PRO      C 2134   0.604   4.795   5.325  0.3678  0.0504  0.2293
   70PRO      O 2135   0.612   4.756   5.211  0.1433 -0.2563  0.2327
   71LEU      N 2136   0.625   4.926   5.353  0.0059  0.8927 -0.5428
   71LEU     HN 2137   0.622   4.965   5.445  0.1738  1.2581  2.5489
   71LEU     CA 2138   0.663   5.016   5.254 -0.0431 -0.1305  0.2845
   71LEU     HA 2139   0.586   5.018   5.178  1.2443 -2.1202  0.0458
   71LEU     CB 2140   0.690   5.152   5.318  0.0854  0.1152  0.4135
   71LEU    HB1 2141   0.756   5.147   5.407  0.9251  1.7641  1.3572
   71LEU    HB2 2142   0.588   5.185   5.348 -1.7389  0.1186 -1.9135
   71LEU     CG 2143   0.739   5.262   5.225 -0.1058  0.2845 -0.2910
   71LEU     HG 2144   0.844   5.233   5.199  0.6138 -1.2742 -0.6137
   71LEU    CD1 2145   0.649   5.277   5.105 -0.8291  0.2147 -0.0377
   71LEU   HD11 2146   0.689   5.363   5.047 -3.2687  0.0089 -0.9031
   71LEU   HD12 2147   0.548   5.315   5.134  2.7710 -0.6569 -0.6642
   71LEU   HD13 2148   0.640   5.193   5.033 -2.0775 -0.8623  0.7598
   71LEU    CD2 2149   0.749   5.391   5.303 -0.2385  0.1288 -0.4997
   71LEU   HD21 2150   0.793   5.469   5.237 -0.6439  1.0541 -1.4791
   71LEU   HD22 2151   0.798   5.388   5.402 -0.1856 -0.8179  1.3106
   71LEU   HD23 2152   0.643   5.411   5.333 -1.0676  2.2895 -1.1426
   71LEU      C 2153   0.797   4.967   5.181 -0.3981 -0.3269  0.2015
   71LEU      O 2154   0.797   4.955   5.057 -0.2077  0.3188 -0.3283
   72GLY      N 2155   0.897   4.926   5.260 -0.6102  0.2970  0.3048
   72GLY     HN 2156   0.878   4.931   5.358 -1.1399  2.4211  3.9808
   72GLY     CA 2157   1.022   4.857   5.214 -0.6441  0.3410  0.4095
   72GLY    HA1 2158   1.076   4.803   5.291  2.4593  1.3036  2.8035
   72GLY    HA2 2159   1.090   4.930   5.172  0.5216  0.9995  1.9872
   72GLY      C 2160   0.994   4.748   5.114 -0.9493  0.1145 -0.5241
   72GLY      O 2161   1.055   4.742   5.007  0.2163 -0.3382 -0.1036
   73MET      N 2162   0.902   4.657   5.147 -0.3035 -0.7357  0.3122
   73MET     HN 2163   0.851   4.662   5.232  0.6440  1.7232  2.2841
   73MET     CA 2164   0.863   4.548   5.058  0.0794 -0.8321  0.5475
   73MET     HA 2165   0.951   4.487   5.046  1.3113  0.1196  1.6355
   73MET     CB 2166   0.763   4.466   5.132 -0.6252  0.2724 -0.2832
   73MET    HB1 2167   0.707   4.395   5.068 -1.0476  0.4952  2.7672
   73MET    HB2 2168   0.692   4.529   5.190 -0.9475  0.5141 -2.1924
   73MET     CG 2169   0.853   4.371   5.224 -0.2128  0.4690  0.1316
   73MET    HG1 2170   0.932   4.427   5.279 -0.2861 -0.0588  1.8305
   73MET    HG2 2171   0.907   4.294   5.165  0.7919  2.0169  1.1569
   73MET     SD 2172   0.750   4.287   5.340 -0.5316 -0.1497  0.1951
   73MET     CE 2173   0.870   4.187   5.434  0.0263  0.7542  0.2350
   73MET    HE1 2174   0.852   4.203   5.542 -1.3849  4.3636  1.3214
   73MET    HE2 2175   0.975   4.220   5.421 -0.6905  2.1328 -2.0690
   73MET    HE3 2176   0.879   4.080   5.406 -0.6497  0.6073 -0.5014
   73MET      C 2177   0.798   4.588   4.926 -0.5878 -1.2657 -0.4692
   73MET      O 2178   0.829   4.535   4.814 -0.3660 -0.1898 -0.1108
   74TYR      N 2179   0.711   4.688   4.942  0.2612  0.1353 -0.0278
   74TYR     HN 2180   0.695   4.721   5.035 -1.5702  0.5144 -0.4509
   74TYR     CA 2181   0.643   4.747   4.825  0.1157  0.1932  0.5718
   74TYR     HA 2182   0.599   4.669   4.764  1.3333 -0.2770  0.4706
   74TYR     CB 2183   0.522   4.838   4.870  0.1207 -0.9268 -0.3133
   74TYR    HB1 2184   0.466   4.879   4.783  1.1568  0.3310  0.7960
   74TYR    HB2 2185   0.564   4.924   4.925 -2.7553  1.6461 -2.7442
   74TYR     CG 2186   0.421   4.784   4.962  0.3914 -0.4182 -1.1340
   74TYR    CD1 2187   0.360   4.867   5.059  0.3625  0.0250  0.1125
   74TYR    HD1 2188   0.374   4.974   5.062 -1.2840 -1.1800 -0.8380
   74TYR    CE1 2189   0.277   4.812   5.159  0.3333 -0.0778  0.2182
   74TYR    HE1 2190   0.220   4.880   5.221  1.9750 -1.0658 -3.1357
   74TYR     CZ 2191   0.250   4.683   5.161  0.2735 -0.1187  0.5713
   74TYR     OH 2192   0.145   4.635   5.237 -0.3237 -0.3029 -0.5125
   74TYR     HH 2193   0.159   4.541   5.241 -2.2424 -0.4629 -1.2346
   74TYR    CD2 2194   0.392   4.646   4.974 -0.0798 -1.2587  0.2672
   74TYR    HD2 2195   0.439   4.578   4.904 -2.8640 -0.1417  1.3605
   74TYR    CE2 2196   0.309   4.592   5.077 -0.8577  0.1312  0.0911
   74TYR    HE2 2197   0.292   4.485   5.078  1.5707  1.2017 -2.0548
   74TYR      C 2198   0.729   4.822   4.730 -0.4223 -0.2275  0.5244
   74TYR      O 2199   0.710   4.806   4.610  0.2482 -0.1424  0.2568
   75PHE      N 2200   0.826   4.898   4.782  0.1529 -0.0531 -0.2425
   75PHE     HN 2201   0.820   4.911   4.880  0.1776 -1.3886  0.1166
   75PHE     CA 2202   0.935   4.956   4.709  0.1280 -0.6833  0.2759
   75PHE     HA 2203   0.902   5.021   4.630 -0.1647  1.6089  0.5705
   75PHE     CB 2204   1.012   5.040   4.820 -0.2946 -0.3046 -0.4547
   75PHE    HB1 2205   0.989   4.988   4.916  3.9596 -0.3519 -1.0909
   75PHE    HB2 2206   0.978   5.145   4.830 -0.9099  2.5274 -0.4108
   75PHE     CG 2207   1.163   5.054   4.799  0.0739  0.3639 -0.6657
   75PHE    CD1 2208   1.211   5.129   4.690  0.0262 -0.0346  0.1521
   75PHE    HD1 2209   1.145   5.168   4.614 -4.5914 -2.7606 -1.4788
   75PHE    CE1 2210   1.346   5.154   4.671  0.2384 -0.0025  0.1037
   75PHE    HE1 2211   1.387   5.211   4.588  0.8908 -0.1721 -0.7925
   75PHE     CZ 2212   1.440   5.099   4.768 -0.0076 -0.3692 -0.5811
   75PHE     HZ 2213   1.546   5.117   4.766 -0.2389 -1.2988  0.5485
   75PHE    CD2 2214   1.255   4.999   4.890 -0.3062  0.0732 -0.8395
   75PHE    HD2 2215   1.222   4.957   4.985  2.5338  1.6003  0.8507
   75PHE    CE2 2216   1.395   5.016   4.870 -0.1143 -0.4042 -0.1898
   75PHE    HE2 2217   1.469   4.958   4.925 -1.0551  0.8981 -0.1519
   75PHE      C 2218   1.018   4.857   4.629  0.0009 -0.2852 -0.6003
   75PHE      O 2219   1.049   4.865   4.511 -0.0075  0.2105 -0.0718
   76THR      N 2220   1.051   4.752   4.705 -0.6154 -0.4399  0.1306
   76THR     HN 2221   1.044   4.756   4.805  0.6346  0.0543  2.2228
   76THR     CA 2222   1.136   4.642   4.656  0.9474 -0.0379 -0.2849
   76THR     HA 2223   1.229   4.688   4.624 -0.4867 -0.0173 -0.2110
   76THR     CB 2224   1.177   4.548   4.761  0.2198 -0.2602 -0.2503
   76THR     HB 2225   1.087   4.493   4.797 -0.6651  0.8563 -0.8320
   76THR    OG1 2226   1.245   4.617   4.862  0.2738 -0.2387  0.2457
   76THR    HG1 2227   1.186   4.667   4.918 -0.3128  2.1308  1.5304
   76THR    CG2 2228   1.274   4.441   4.697 -0.9025  0.2729  0.2744
   76THR   HG21 2229   1.304   4.381   4.786 -0.9942 -0.1184 -1.6408
   76THR   HG22 2230   1.360   4.497   4.653  6.0713 -1.9807 -2.1865
   76THR   HG23 2231   1.228   4.372   4.623 -1.6712 -2.8181 -0.5919
   76THR      C 2232   1.078   4.565   4.536 -0.0660  0.2971 -0.7712
   76THR      O 2233   1.155   4.529   4.439 -0.1916  0.7294  0.0066
   77CYS      N 2234   0.951   4.549   4.535 -0.2190  0.0418  0.4339
   77CYS     HN 2235   0.899   4.596   4.606  0.2153  0.4723 -1.7564
   77CYS     CA 2236   0.878   4.495   4.422  0.3139  0.1757 -0.4176
   77CYS     HA 2237   0.917   4.400   4.389  0.8704 -0.7031  2.4315
   77CYS     CB 2238   0.730   4.486   4.454  0.1988  0.3798 -0.1327
   77CYS    HB1 2239   0.669   4.463   4.365  1.1707  2.1462  0.2544
   77CYS    HB2 2240   0.688   4.574   4.508  2.6242 -2.5760  0.2662
   77CYS     SG 2241   0.690   4.337   4.557 -0.3591 -0.2149  0.1506
   77CYS    HG1 2242   0.752   4.390   4.661  0.0268 -0.9144 -0.5130
   77CYS      C 2243   0.899   4.583   4.302  0.0428 -1.1740 -0.2481
   77CYS      O 2244   0.931   4.539   4.191  0.1648  0.2631  0.0432
   78THR      N 2245   0.887   4.714   4.315  0.1356 -0.3003 -0.6535
   78THR     HN 2246   0.861   4.761   4.398  0.2304 -2.0083 -0.8032
   78THR     CA 2247   0.910   4.804   4.197  0.9027 -0.1940 -0.5024
   78THR     HA 2248   0.853   4.766   4.114 -0.7940  2.4562 -3.1443
   78THR     CB 2249   0.872   4.956   4.213 -0.1003 -0.1188 -0.7410
   78THR     HB 2250   0.887   5.009   4.117 -0.3074 -0.1397  1.2456
   78THR    OG1 2251   0.951   5.026   4.304  0.1920 -0.0034 -0.1231
   78THR    HG1 2252   0.955   4.979   4.387  1.0495 -0.9604 -1.9296
   78THR    CG2 2253   0.732   4.964   4.264 -0.3812  0.2437 -0.0377
   78THR   HG21 2254   0.716   4.912   4.360 -0.7316  1.1730  0.3071
   78THR   HG22 2255   0.674   4.901   4.193  1.9304  0.4749  0.0467
   78THR   HG23 2256   0.695   5.068   4.274 -3.1948  2.4038 -0.3324
   78THR      C 2257   1.057   4.802   4.151 -0.1001  0.0748  0.1688
   78THR      O 2258   1.087   4.809   4.032 -0.0294 -0.1090  0.3096
   79LEU      N 2259   1.151   4.805   4.252  0.3238 -0.1850  0.3470
   79LEU     HN 2260   1.124   4.805   4.348 -0.1196  1.8822  2.5447
   79LEU     CA 2261   1.291   4.794   4.226  0.3186  0.2408  0.6745
   79LEU     HA 2262   1.318   4.884   4.173 -0.5354  1.2056 -2.3106
   79LEU     CB 2263   1.361   4.807   4.359  0.2204 -0.3364  0.3328
   79LEU    HB1 2264   1.330   4.722   4.423 -1.2453 -1.6654 -0.3243
   79LEU    HB2 2265   1.321   4.900   4.405 -2.5454  3.3991  0.1248
   79LEU     CG 2266   1.510   4.815   4.347 -0.0179  0.1639  0.1389
   79LEU     HG 2267   1.544   4.720   4.299 -0.4318  1.7477  2.4745
   79LEU    CD1 2268   1.559   4.928   4.257 -0.3365 -0.1180 -0.5926
   79LEU   HD11 2269   1.535   5.024   4.309 -0.6746  0.6802 -0.9929
   79LEU   HD12 2270   1.509   4.912   4.159  1.8047  0.1466  1.8065
   79LEU   HD13 2271   1.668   4.912   4.255  1.6473 -3.2818  2.6019
   79LEU    CD2 2272   1.562   4.822   4.493 -0.4556  0.6626  0.0318
   79LEU   HD21 2273   1.672   4.820   4.475  0.3554 -0.7854 -1.3019
   79LEU   HD22 2274   1.529   4.741   4.561 -0.5335  0.7506  0.0974
   79LEU   HD23 2275   1.544   4.917   4.548 -0.3486 -0.5282  1.4463
   79LEU      C 2276   1.332   4.675   4.144  0.2146 -0.4205  0.2405
   79LEU      O 2277   1.404   4.684   4.046  0.0463 -0.3003  0.2508
   80ILE      N 2278   1.283   4.556   4.182 -0.3227  0.0299 -0.9287
   80ILE     HN 2279   1.228   4.554   4.264  0.3230 -0.2395 -0.8382
   80ILE     CA 2280   1.299   4.435   4.106 -0.3863 -0.1973  0.2213
   80ILE     HA 2281   1.405   4.416   4.107  0.3271 -2.5047 -2.3904
   80ILE     CB 2282   1.232   4.317   4.182  0.0383 -0.6016 -0.2451
   80ILE     HB 2283   1.142   4.368   4.222  0.5865 -0.9851  2.0491
   80ILE    CG2 2284   1.189   4.207   4.091 -0.0323  0.1872  0.1282
   80ILE   HG21 2285   1.274   4.143   4.060  0.2534  0.2975  0.2907
   80ILE   HG22 2286   1.131   4.243   4.003 -1.2345 -1.6650  1.4677
   80ILE   HG23 2287   1.116   4.141   4.142  1.2620  0.6649 -0.4602
   80ILE    CG1 2288   1.317   4.268   4.295 -0.1433  0.4967  0.5243
   80ILE   HG11 2289   1.352   4.355   4.354 -1.3806 -0.3850 -0.2329
   80ILE   HG12 2290   1.400   4.211   4.247 -0.1654 -0.4295 -2.1982
   80ILE     CD 2291   1.247   4.171   4.391  0.0777  0.8714 -0.1298
   80ILE    HD1 2292   1.312   4.134   4.473 -2.9905 -1.4176  0.4771
   80ILE    HD2 2293   1.217   4.081   4.332  0.6490  0.0047 -0.1588
   80ILE    HD3 2294   1.152   4.205   4.436  1.3014 -2.0481 -0.4827
   80ILE      C 2295   1.272   4.446   3.963  0.4899 -0.4651  0.3349
   80ILE      O 2296   1.355   4.416   3.868 -0.0586  0.0114  0.1296
   81VAL      N 2297   1.152   4.493   3.930 -0.0459  0.5968 -0.4963
   81VAL     HN 2298   1.091   4.496   4.009 -2.3093 -1.0282 -1.1266
   81VAL     CA 2299   1.089   4.505   3.796 -0.1798 -0.4844 -0.8652
   81VAL     HA 2300   1.087   4.402   3.764  0.4547 -0.5204  1.1994
   81VAL     CB 2301   0.953   4.571   3.800 -0.3385  0.0569 -0.6103
   81VAL     HB 2302   0.965   4.669   3.851 -1.2103 -1.0950  0.7246
   81VAL    CG1 2303   0.904   4.591   3.653 -0.3533  0.4557  0.0982
   81VAL   HG11 2304   0.887   4.495   3.601 -1.4498  1.7636 -2.6191
   81VAL   HG12 2305   0.971   4.659   3.597  1.2173  1.2422  0.8023
   81VAL   HG13 2306   0.807   4.644   3.671  2.3260 -3.2462  2.9048
   81VAL    CG2 2307   0.846   4.478   3.864 -0.3413 -0.5442 -0.7371
   81VAL   HG21 2308   0.883   4.468   3.968  0.8576  2.4989  0.7546
   81VAL   HG22 2309   0.841   4.378   3.816  2.7444 -2.8525  0.2537
   81VAL   HG23 2310   0.742   4.516   3.874 -1.0977 -1.2672 -2.8602
   81VAL      C 2311   1.179   4.583   3.709  0.1373 -0.3579 -0.5544
   81VAL      O 2312   1.211   4.545   3.598  0.0849  0.4720 -0.6623
   82LEU      N 2313   1.232   4.698   3.755 -0.1583  0.0526  0.1398
   82LEU     HN 2314   1.234   4.726   3.850  0.1105 -2.6999  0.7598
   82LEU     CA 2315   1.304   4.784   3.676 -0.3243  0.2478 -0.0127
   82LEU     HA 2316   1.273   4.772   3.573 -1.4636 -0.5844 -0.6472
   82LEU     CB 2317   1.267   4.937   3.707 -0.3371  0.2331  0.7754
   82LEU    HB1 2318   1.306   4.968   3.806 -1.7061 -1.3433  0.2387
   82LEU    HB2 2319   1.157   4.945   3.709  1.5170 -0.4403 -2.9358
   82LEU     CG 2320   1.320   5.035   3.605 -0.2562 -0.4983  1.0845
   82LEU     HG 2321   1.430   5.025   3.611  2.3731 -2.6451 -3.0772
   82LEU    CD1 2322   1.280   5.009   3.457  0.3016 -0.3834 -0.2616
   82LEU   HD11 2323   1.325   5.083   3.386 -0.7284 -0.0263 -1.0531
   82LEU   HD12 2324   1.170   5.019   3.448 -2.4158 -0.5048  1.8964
   82LEU   HD13 2325   1.313   4.913   3.412 -1.9566 -1.3285  0.5638
   82LEU    CD2 2326   1.275   5.180   3.638 -0.7642 -0.6497 -0.3930
   82LEU   HD21 2327   1.309   5.259   3.567 -2.4696 -2.2505 -0.2169
   82LEU   HD22 2328   1.315   5.211   3.737  2.7554 -2.5396  0.8579
   82LEU   HD23 2329   1.165   5.186   3.653 -0.6312  0.4480 -2.1009
   82LEU      C 2330   1.450   4.758   3.681  0.2547 -0.1301  0.0305
   82LEU      O 2331   1.510   4.743   3.575 -0.6112 -0.0867  0.9702
   83GLY      N 2332   1.514   4.741   3.796 -0.4474 -0.8750 -0.1241
   83GLY     HN 2333   1.463   4.740   3.882  0.0358  0.6954  1.5953
   83GLY     CA 2334   1.665   4.739   3.802  0.3629  0.2824 -0.3426
   83GLY    HA1 2335   1.699   4.748   3.904  1.4182  3.1913 -0.6544
   83GLY    HA2 2336   1.716   4.811   3.740 -1.6289  3.4606  0.0641
   83GLY      C 2337   1.721   4.609   3.745  0.3618  0.1729 -0.3095
   83GLY      O 2338   1.822   4.615   3.680  0.4206  0.7864 -0.1244
   84ILE      N 2339   1.642   4.501   3.762  0.1604  0.1975 -0.4040
   84ILE     HN 2340   1.558   4.496   3.816  1.3727  3.5508 -2.1027
   84ILE     CA 2341   1.697   4.375   3.708 -0.2511 -0.0698  0.2853
   84ILE     HA 2342   1.801   4.367   3.734  1.0563 -1.9367  0.0127
   84ILE     CB 2343   1.631   4.251   3.774  0.3172  0.1618  0.4489
   84ILE     HB 2344   1.523   4.277   3.775  0.4029  1.5177  0.8790
   84ILE    CG2 2345   1.655   4.117   3.697 -0.1567 -0.1091 -0.0994
   84ILE   HG21 2346   1.605   4.110   3.598  1.2491  0.6430 -2.0447
   84ILE   HG22 2347   1.623   4.028   3.755  0.0302 -2.1931  0.2293
   84ILE   HG23 2348   1.766   4.116   3.683 -0.5338 -0.3102  0.5375
   84ILE    CG1 2349   1.669   4.249   3.927 -0.4389 -0.8018 -0.4503
   84ILE   HG11 2350   1.648   4.353   3.960  0.6111 -0.1466  0.1181
   84ILE   HG12 2351   1.777   4.229   3.943 -1.7786 -0.4751 -1.6977
   84ILE     CD 2352   1.589   4.158   4.017  0.3008  0.6295 -0.6147
   84ILE    HD1 2353   1.486   4.199   4.014  1.8139  1.5173  0.4731
   84ILE    HD2 2354   1.618   4.160   4.125 -1.2413 -0.1378  1.9060
   84ILE    HD3 2355   1.589   4.053   3.979  0.0181 -0.6231  2.6665
   84ILE      C 2356   1.696   4.360   3.556 -0.2890  0.1010  0.4424
   84ILE      O 2357   1.784   4.300   3.493  0.2471 -0.2076 -0.5238
   85GLY      N 2358   1.596   4.419   3.490  0.3310 -0.1051  0.0523
   85GLY     HN 2359   1.520   4.458   3.542  0.8773  2.6759  0.4622
   85GLY     CA 2360   1.602   4.428   3.349 -0.6064 -0.4871  0.4779
   85GLY    HA1 2361   1.517   4.469   3.296  0.4640  1.6097 -1.1180
   85GLY    HA2 2362   1.628   4.336   3.298  1.7698  1.5234  2.8393
   85GLY      C 2363   1.709   4.517   3.297  0.2662  1.0277 -0.4322
   85GLY      O 2364   1.786   4.477   3.211 -0.1403  0.5712  0.2899
   86THR      N 2365   1.701   4.640   3.341 -0.9512 -0.2133 -0.2962
   86THR     HN 2366   1.631   4.665   3.407 -2.3348  1.1564 -0.3388
   86THR     CA 2367   1.792   4.741   3.296 -0.5602  0.3952 -0.1104
   86THR     HA 2368   1.784   4.766   3.192  2.2903 -0.7221 -1.1917
   86THR     CB 2369   1.757   4.875   3.365 -0.2599 -0.5710 -0.3908
   86THR     HB 2370   1.823   4.956   3.328  2.5086 -0.6082  1.3121
   86THR    OG1 2371   1.753   4.865   3.509 -0.6403 -0.2488  0.2675
   86THR    HG1 2372   1.663   4.835   3.524 -0.6055 -1.0286 -0.3767
   86THR    CG2 2373   1.617   4.922   3.313  0.7105  0.1206 -0.3687
   86THR   HG21 2374   1.529   4.857   3.331  0.5305 -1.0888 -0.6126
   86THR   HG22 2375   1.627   4.951   3.206  0.9119 -1.2734  1.3003
   86THR   HG23 2376   1.579   5.016   3.360  2.0445  2.6434 -0.0996
   86THR      C 2377   1.938   4.713   3.321 -0.2088  0.0435 -0.6505
   86THR      O 2378   2.026   4.740   3.237 -0.5278  0.1229 -0.0219
   87PHE      N 2379   1.975   4.650   3.437  0.3885 -0.3203 -0.9807
   87PHE     HN 2380   1.902   4.635   3.502 -1.3981  0.3828 -2.4537
   87PHE     CA 2381   2.110   4.607   3.470 -1.1654 -0.1348  0.1671
   87PHE     HA 2382   2.174   4.691   3.447 -0.0983 -3.1942 -0.5754
   87PHE     CB 2383   2.125   4.574   3.628  0.0699 -0.3393  0.1513
   87PHE    HB1 2384   2.049   4.498   3.657 -3.7285 -0.4448  0.3495
   87PHE    HB2 2385   2.103   4.671   3.676  2.6104  3.3650 -2.7653
   87PHE     CG 2386   2.264   4.513   3.661  0.0332  0.4597  0.0374
   87PHE    CD1 2387   2.364   4.589   3.721 -0.5489 -0.1326  0.7814
   87PHE    HD1 2388   2.360   4.692   3.752 -1.0041  0.5728  0.6263
   87PHE    CE1 2389   2.491   4.533   3.736  0.6258  0.2320 -0.2032
   87PHE    HE1 2390   2.572   4.601   3.758 -0.4296 -2.7646 -0.5642
   87PHE     CZ 2391   2.515   4.397   3.706  0.6979  0.4039 -0.0088
   87PHE     HZ 2392   2.613   4.351   3.715 -1.5796  0.1146 -1.8722
   87PHE    CD2 2393   2.282   4.373   3.645  0.1746 -0.6861  0.0735
   87PHE    HD2 2394   2.204   4.303   3.618  1.0893  0.0578 -0.7797
   87PHE    CE2 2395   2.409   4.321   3.658 -0.7257 -0.0002 -0.3471
   87PHE    HE2 2396   2.434   4.218   3.640 -1.6293  2.3041 -1.9685
   87PHE      C 2397   2.176   4.505   3.379 -0.4856  0.3017  0.1605
   87PHE      O 2398   2.288   4.517   3.333  0.2501  0.3879 -0.1328
   88ALA      N 2399   2.095   4.397   3.342  0.2722 -0.6620  0.5114
   88ALA     HN 2400   1.998   4.400   3.367  2.3469  2.4944  0.6118
   88ALA     CA 2401   2.133   4.300   3.246 -0.1048 -0.4533 -0.2053
   88ALA     HA 2402   2.226   4.258   3.280  1.1702 -2.3485 -0.6550
   88ALA     CB 2403   2.018   4.191   3.240 -0.2962 -0.3162  0.0781
   88ALA    HB1 2404   2.013   4.152   3.344  0.0034  0.8426  0.1142
   88ALA    HB2 2405   2.037   4.107   3.170  1.0906 -0.4807  0.1376
   88ALA    HB3 2406   1.919   4.238   3.224 -1.8742 -1.3672  2.5257
   88ALA      C 2407   2.172   4.359   3.107 -0.2351 -0.3759  0.0136
   88ALA      O 2408   2.271   4.320   3.048 -0.3692  0.1607 -0.0840
   89VAL      N 2409   2.096   4.460   3.055 -0.8551  0.1716  0.1611
   89VAL     HN 2410   2.020   4.494   3.110 -1.8587 -0.8960  0.6735
   89VAL     CA 2411   2.123   4.528   2.927  0.0969 -0.3535  0.0584
   89VAL     HA 2412   2.133   4.459   2.845 -0.9872 -0.2566  3.2512
   89VAL     CB 2413   2.018   4.628   2.878  0.0663  0.4932  0.0284
   89VAL     HB 2414   2.020   4.714   2.948  0.2430  2.1177 -0.4806
   89VAL    CG1 2415   2.054   4.673   2.735  1.0422 -0.2855  0.1426
   89VAL   HG11 2416   1.985   4.750   2.694  1.5008  2.0828 -0.7054
   89VAL   HG12 2417   2.050   4.591   2.660 -2.5741 -0.9595  1.4646
   89VAL   HG13 2418   2.153   4.722   2.730 -0.8974 -1.4877 -1.9128
   89VAL    CG2 2419   1.886   4.556   2.880  0.3226 -0.6446  0.1275
   89VAL   HG21 2420   1.856   4.552   2.986 -1.9495  1.6952  1.1344
   89VAL   HG22 2421   1.899   4.452   2.844 -1.4951  1.0378 -2.2509
   89VAL   HG23 2422   1.811   4.605   2.814  0.3908  0.9677  0.4892
   89VAL      C 2423   2.241   4.608   2.940 -0.4942  0.5404 -0.0324
   89VAL      O 2424   2.326   4.614   2.852 -0.1510  0.5269 -0.0275
   90ALA      N 2425   2.271   4.665   3.059 -0.4158  0.2504 -0.0243
   90ALA     HN 2426   2.204   4.660   3.133  0.1314 -0.6356  0.4151
   90ALA     CA 2427   2.403   4.729   3.078 -0.0460  0.6263 -0.1528
   90ALA     HA 2428   2.432   4.797   2.999 -2.6838  3.0275 -1.1418
   90ALA     CB 2429   2.413   4.818   3.208  0.2418  0.2771 -0.4664
   90ALA    HB1 2430   2.318   4.872   3.226  0.1825 -0.3623  0.0460
   90ALA    HB2 2431   2.502   4.884   3.216 -1.6002  1.3423 -4.0252
   90ALA    HB3 2432   2.426   4.748   3.293  0.9395  2.6796  1.4708
   90ALA      C 2433   2.517   4.634   3.072 -0.4194 -0.3247 -0.8080
   90ALA      O 2434   2.615   4.661   3.002 -0.2892 -0.0519 -0.2812
   91VAL      N 2435   2.504   4.517   3.134  0.0069 -0.1116 -0.7060
   91VAL     HN 2436   2.424   4.507   3.193 -1.5052 -0.5712 -0.2936
   91VAL     CA 2437   2.604   4.412   3.128  0.2804  0.0580 -0.1578
   91VAL     HA 2438   2.698   4.464   3.137 -3.4858  1.2139 -3.0189
   91VAL     CB 2439   2.599   4.309   3.243  0.1825 -0.4769  0.2866
   91VAL     HB 2440   2.509   4.245   3.247  0.5811  2.0650  2.6863
   91VAL    CG1 2441   2.714   4.209   3.228  0.1568  0.2124 -0.3833
   91VAL   HG11 2442   2.815   4.255   3.234 -0.0083 -1.8418  1.9226
   91VAL   HG12 2443   2.725   4.143   3.139  0.9060  2.2886 -2.3373
   91VAL   HG13 2444   2.710   4.143   3.317  0.2566  1.2238  2.4951
   91VAL    CG2 2445   2.612   4.387   3.371  0.3339  0.0824 -0.9209
   91VAL   HG21 2446   2.709   4.437   3.390 -1.3063 -0.1719  3.2251
   91VAL   HG22 2447   2.589   4.311   3.449  0.9694 -0.0107 -0.9231
   91VAL   HG23 2448   2.527   4.459   3.380  0.0540 -0.3594 -1.5967
   91VAL      C 2449   2.625   4.362   2.981  0.6573  0.9410 -0.1280
   91VAL      O 2450   2.732   4.313   2.945  0.2716  0.0024 -0.1613
   92GLU      N 2451   2.527   4.368   2.887  0.5734 -0.1984  0.3861
   92GLU     HN 2452   2.437   4.403   2.912 -0.6620  2.1816  1.0752
   92GLU     CA 2453   2.536   4.339   2.746  1.2031  0.5057 -0.0400
   92GLU     HA 2454   2.577   4.239   2.745  0.0796 -1.8758 -0.1527
   92GLU     CB 2455   2.394   4.336   2.678  0.1639  0.0522 -0.4610
   92GLU    HB1 2456   2.331   4.428   2.683  0.1741 -2.9042  0.4390
   92GLU    HB2 2457   2.344   4.261   2.743 -0.5979  2.8458 -0.1313
   92GLU     CG 2458   2.392   4.279   2.536  0.0683  0.3194 -0.1161
   92GLU    HG1 2459   2.448   4.183   2.545  2.1757 -0.5429  0.0601
   92GLU    HG2 2460   2.443   4.343   2.460 -1.8799  1.5244  1.1223
   92GLU     CD 2461   2.259   4.233   2.479 -0.2235 -0.4809 -0.1089
   92GLU    OE1 2462   2.227   4.291   2.376 -0.6740  0.1769  0.2545
   92GLU    OE2 2463   2.185   4.150   2.540 -0.2583 -0.4692 -0.8617
   92GLU      C 2464   2.625   4.433   2.674 -0.1668 -0.0469  1.3328
   92GLU      O 2465   2.715   4.401   2.598 -0.4678 -0.6073  0.3252
   93ARG      N 2466   2.619   4.563   2.709  0.1005  0.6330  0.1752
   93ARG     HN 2467   2.556   4.591   2.781  1.3167  1.7764 -0.5561
   93ARG     CA 2468   2.714   4.659   2.651 -0.2217  0.1136  0.3707
   93ARG     HA 2469   2.727   4.626   2.549 -0.1194  0.3162 -2.3011
   93ARG     CB 2470   2.672   4.808   2.666  0.6249  0.2994  0.1397
   93ARG    HB1 2471   2.735   4.887   2.619 -0.2463  0.6579  2.3532
   93ARG    HB2 2472   2.687   4.817   2.776 -1.2938  0.8832 -3.0163
   93ARG     CG 2473   2.528   4.838   2.608 -0.5573 -0.2527  0.3122
   93ARG    HG1 2474   2.501   4.945   2.597 -2.6905  1.4097 -1.5625
   93ARG    HG2 2475   2.464   4.793   2.687  1.7812  0.8424 -0.2856
   93ARG     CD 2476   2.504   4.783   2.465  0.4586 -0.3244 -0.6293
   93ARG    HD1 2477   2.407   4.803   2.414  0.3040 -0.8407 -1.2155
   93ARG    HD2 2478   2.511   4.672   2.469  0.1466 -0.8601  0.6304
   93ARG     NE 2479   2.609   4.838   2.371  0.6226  0.2200  0.4043
   93ARG     HE 2480   2.668   4.772   2.325 -1.9065  1.0282 -0.7846
   93ARG     CZ 2481   2.642   4.964   2.359  0.5128 -0.5394 -0.2615
   93ARG    NH1 2482   2.568   5.068   2.376  0.3403 -0.4204  0.9440
   93ARG   HH11 2483   2.468   5.060   2.369  0.7361 -0.3030  2.5891
   93ARG   HH12 2484   2.598   5.146   2.321  0.5318  4.6504  2.1834
   93ARG    NH2 2485   2.761   4.992   2.309 -0.0648  0.0051  0.3512
   93ARG   HH21 2486   2.822   4.913   2.302 -1.1709 -0.0410 -3.0493
   93ARG   HH22 2487   2.796   5.083   2.287  0.1521  3.3029  1.5974
   93ARG      C 2488   2.854   4.639   2.693 -0.4418 -0.4238 -0.2483
   93ARG      O 2489   2.945   4.660   2.615 -0.7370  0.2783  0.4505
   94LEU      N 2490   2.889   4.590   2.819 -0.2731  0.7832  0.3882
   94LEU     HN 2491   2.832   4.577   2.899 -1.6042  1.4041  0.4009
   94LEU     CA 2492   3.018   4.532   2.838 -0.8483 -0.4684 -0.8961
   94LEU     HA 2493   3.090   4.607   2.807 -3.0370 -2.1972  2.2722
   94LEU     CB 2494   3.030   4.518   2.995  0.6460 -0.3625 -0.3737
   94LEU    HB1 2495   2.932   4.484   3.033  0.6500  0.5611 -0.9828
   94LEU    HB2 2496   3.045   4.623   3.028  0.8056 -0.4347 -0.9591
   94LEU     CG 2497   3.139   4.429   3.066  0.4207  0.7567  0.2448
   94LEU     HG 2498   3.129   4.321   3.041  3.2013  1.4921 -1.7227
   94LEU    CD1 2499   3.281   4.483   3.036 -0.4032 -0.0685 -0.2857
   94LEU   HD11 2500   3.298   4.590   3.063  0.7981 -1.6643  1.3852
   94LEU   HD12 2501   3.316   4.467   2.931  0.2402 -0.1874  0.7070
   94LEU   HD13 2502   3.359   4.440   3.102  0.1658 -0.0142 -1.1781
   94LEU    CD2 2503   3.125   4.437   3.225 -0.1761  0.2702 -0.3176
   94LEU   HD21 2504   3.020   4.407   3.246  1.0557  2.0152  1.1931
   94LEU   HD22 2505   3.150   4.543   3.247 -0.3680 -2.4259 -0.5133
   94LEU   HD23 2506   3.192   4.367   3.280 -1.1744 -0.6626  1.3002
   94LEU      C 2507   3.053   4.404   2.769  0.2297  0.0878 -0.7138
   94LEU      O 2508   3.164   4.382   2.719 -0.2681 -0.1739  0.8745
   95LEU      N 2509   2.953   4.316   2.761  0.3350 -1.3426  0.2188
   95LEU     HN 2510   2.876   4.321   2.824  0.0075  0.3645  1.3263
   95LEU     CA 2511   2.967   4.180   2.705 -0.0381  0.4448  0.0799
   95LEU     HA 2512   3.053   4.142   2.758 -0.7331 -1.3864 -1.6417
   95LEU     CB 2513   2.840   4.086   2.714 -0.0302 -1.2191 -0.1620
   95LEU    HB1 2514   2.760   4.141   2.660  1.1013 -2.5095  1.7209
   95LEU    HB2 2515   2.824   4.072   2.823  0.7372  2.6157 -2.0534
   95LEU     CG 2516   2.843   3.952   2.651  0.0165  0.3997  0.6459
   95LEU     HG 2517   2.854   3.961   2.541  0.0701 -0.9602 -0.7511
   95LEU    CD1 2518   2.954   3.864   2.716  0.2030 -1.0368 -0.1638
   95LEU   HD11 2519   2.925   3.846   2.821  2.0650  0.7185  3.0180
   95LEU   HD12 2520   3.055   3.910   2.710  2.0784  1.0747 -2.0586
   95LEU   HD13 2521   2.946   3.765   2.667 -1.1925 -0.9123 -3.0771
   95LEU    CD2 2522   2.715   3.879   2.668  0.1937  0.2047  0.3482
   95LEU   HD21 2523   2.714   3.788   2.605  0.4146  1.1364  0.7422
   95LEU   HD22 2524   2.629   3.944   2.638 -1.7302 -2.2303  1.3574
   95LEU   HD23 2525   2.702   3.841   2.771 -0.2165 -0.1857 -1.4992
   95LEU      C 2526   3.013   4.187   2.558  0.0205  0.3158 -1.0339
   95LEU      O 2527   3.109   4.115   2.519 -0.4600  0.1668 -0.2267
   96GLU      N 2528   2.954   4.281   2.476 -0.0594  0.2045 -1.1238
   96GLU     HN 2529   2.884   4.332   2.526 -0.2175 -3.0146  0.5191
   96GLU     CA 2530   2.979   4.304   2.336 -0.3593  0.4641 -0.1975
   96GLU     HA 2531   2.959   4.216   2.277 -1.0234  0.1980  0.1536
   96GLU     CB 2532   2.889   4.417   2.286 -0.3636 -0.0586 -0.3569
   96GLU    HB1 2533   2.933   4.456   2.192  0.5436  0.5242 -2.2779
   96GLU    HB2 2534   2.887   4.503   2.356  1.8455 -2.7506  0.4522
   96GLU     CG 2535   2.742   4.379   2.264 -0.4424 -0.5159  0.5612
   96GLU    HG1 2536   2.699   4.368   2.366  0.8260  1.4193 -0.4495
   96GLU    HG2 2537   2.743   4.291   2.197  1.5649  2.4093 -0.1919
   96GLU     CD 2538   2.652   4.495   2.210  0.1176  0.2395  0.9760
   96GLU    OE1 2539   2.698   4.611   2.211  0.0510  0.0782 -0.3446
   96GLU    OE2 2540   2.544   4.466   2.159 -0.3298 -0.2338 -0.0294
   96GLU      C 2541   3.118   4.350   2.311  0.2528  0.7049  0.6074
   96GLU      O 2542   3.165   4.317   2.206 -0.2815 -0.8879 -0.1743
   97PHE      N 2543   3.178   4.441   2.399  0.0342  0.0982  0.2575
   97PHE     HN 2544   3.122   4.478   2.473  1.1118 -1.7787 -0.7928
   97PHE     CA 2545   3.314   4.495   2.394 -0.0964 -0.1163 -0.2189
   97PHE     HA 2546   3.346   4.531   2.297 -0.3326 -0.7886 -0.4828
   97PHE     CB 2547   3.310   4.620   2.493 -0.3699  0.5646  0.3275
   97PHE    HB1 2548   3.286   4.586   2.596  0.5286  1.9355  0.8557
   97PHE    HB2 2549   3.227   4.683   2.454  0.8656 -2.1409 -0.9446
   97PHE     CG 2550   3.435   4.699   2.494 -0.1148  0.2330 -0.1432
   97PHE    CD1 2551   3.488   4.747   2.372 -0.3804 -0.1677 -0.5592
   97PHE    HD1 2552   3.429   4.725   2.284 -2.1469  0.9064  1.7462
   97PHE    CE1 2553   3.609   4.825   2.373 -0.5465  0.0513 -0.2795
   97PHE    HE1 2554   3.636   4.870   2.279  0.5945 -3.1732 -0.5010
   97PHE     CZ 2555   3.682   4.829   2.486  1.1452 -0.2908  0.1561
   97PHE     HZ 2556   3.775   4.884   2.493  1.8425  1.0493 -2.2744
   97PHE    CD2 2557   3.508   4.720   2.613  0.5503  0.1443  0.0287
   97PHE    HD2 2558   3.472   4.684   2.708  1.0853  0.9331  1.3308
   97PHE    CE2 2559   3.634   4.787   2.608  0.4772  0.5484 -0.5556
   97PHE    HE2 2560   3.681   4.800   2.704  0.4662  0.4810 -0.2916
   97PHE      C 2561   3.414   4.387   2.445  0.2602 -0.0618  0.0938
   97PHE      O 2562   3.522   4.378   2.388  0.6092  0.2157 -0.0685
   98LEU      N 2563   3.376   4.312   2.553  0.8045 -0.4729  0.1300
   98LEU     HN 2564   3.282   4.330   2.583 -1.2215  1.6018  2.6318
   98LEU     CA 2565   3.462   4.207   2.610 -0.0549 -0.0104 -0.5222
   98LEU     HA 2566   3.556   4.260   2.620  0.7102  1.3477  2.8677
   98LEU     CB 2567   3.394   4.160   2.736 -0.4600 -0.8702  0.0792
   98LEU    HB1 2568   3.300   4.102   2.724  1.3980  1.5733  1.4455
   98LEU    HB2 2569   3.372   4.242   2.808  1.9605 -0.5541 -2.5171
   98LEU     CG 2570   3.482   4.065   2.812  0.2931  0.0590  0.7107
   98LEU     HG 2571   3.514   3.976   2.753 -1.3674  0.9699 -1.3489
   98LEU    CD1 2572   3.596   4.140   2.884  0.8855  0.4323  0.5420
   98LEU   HD11 2573   3.557   4.228   2.938  1.0951 -1.4237  1.0168
   98LEU   HD12 2574   3.669   4.175   2.808  2.1684  1.0630  1.3112
   98LEU   HD13 2575   3.648   4.073   2.956  0.9584  1.9772 -0.1931
   98LEU    CD2 2576   3.392   4.001   2.920  0.0869  1.2471  0.0486
   98LEU   HD21 2577   3.444   3.919   2.975 -0.5286  1.3344 -2.7758
   98LEU   HD22 2578   3.293   3.968   2.882 -1.3531 -2.2343  0.8492
   98LEU   HD23 2579   3.374   4.082   2.995 -1.2617  0.2896 -0.3953
   98LEU      C 2580   3.492   4.090   2.522 -0.0002 -0.9645 -0.2798
   98LEU      O 2581   3.609   4.050   2.506 -0.5306  0.1693  0.3854
   99ILE      N 2582   3.393   4.027   2.461 -0.1679 -0.0404 -0.4323
   99ILE     HN 2583   3.301   4.063   2.470 -0.9180 -0.8249  1.1161
   99ILE     CA 2584   3.425   3.897   2.393 -0.4920 -0.7687 -0.1113
   99ILE     HA 2585   3.515   3.896   2.335  0.0225 -0.6882  0.2402
   99ILE     CB 2586   3.420   3.784   2.495  0.1900  0.0613  0.2653
   99ILE     HB 2587   3.493   3.812   2.574 -0.2722 -1.2545  1.2966
   99ILE    CG2 2588   3.281   3.772   2.563 -0.0115  0.2956 -0.4246
   99ILE   HG21 2589   3.244   3.874   2.588  0.5490 -1.4551  0.3333
   99ILE   HG22 2590   3.294   3.707   2.652 -0.6748  2.4749  1.4512
   99ILE   HG23 2591   3.211   3.735   2.484 -1.5690  1.8836  0.2790
   99ILE    CG1 2592   3.476   3.652   2.444  0.0648  0.4191  0.3804
   99ILE   HG11 2593   3.560   3.675   2.376  1.7340 -1.1711  0.2649
   99ILE   HG12 2594   3.405   3.589   2.386 -3.0344  1.1160 -1.5930
   99ILE     CD 2595   3.547   3.571   2.556 -0.3584  0.5008  0.6842
   99ILE    HD1 2596   3.579   3.474   2.512  1.1286 -0.5582  3.0116
   99ILE    HD2 2597   3.492   3.550   2.650  1.4776 -1.2444 -0.8933
   99ILE    HD3 2598   3.643   3.620   2.585  1.8280  0.3982  0.0134
   99ILE      C 2599   3.318   3.878   2.291  0.3943  0.5706  0.6885
   99ILE      O 2600   3.342   3.812   2.194  0.0045  0.2892 -0.1510
  100NME      N 2601   3.194   3.938   2.297  0.0668 -0.6575  0.8906
  100NME     HN 2602   3.168   4.002   2.369 -1.7427  2.3410 -1.0220
  100NME    CH3 2603   3.091   3.927   2.197 -0.2973 -0.0510 -0.3849
  100NME   HH31 2604   3.114   3.843   2.128  1.0763  0.6739  1.7585
  100NME   HH32 2605   2.993   3.897   2.241 -0.1187 -3.0606  0.8625
  100NME   HH33 2606   3.086   4.019   2.134 -2.2066  0.1675  0.2923
   17ACE    CH3 2607   0.246   3.247   1.870 -0.0479 -0.1456  0.1507
   17ACE   HH31 2608   0.203   3.190   1.785 -0.2516 -0.1132  0.5497
   17ACE   HH32 2609   0.297   3.344   1.853  0.0146  1.1654 -0.0334
   17ACE   HH33 2610   0.307   3.178   1.933 -2.1613 -0.1529  0.6427
   17ACE      C 2611   0.131   3.296   1.962 -0.0666 -0.6441 -0.4050
   17ACE      O 2612   0.033   3.348   1.916  0.1385  0.0936 -0.0241
   18VAL      N 2613   0.151   3.282   2.095 -0.2318 -0.7474 -0.3212
   18VAL     HN 2614   0.234   3.238   2.128  1.2572 -0.1709 -0.0268
   18VAL     CA 2615   0.057   3.328   2.189  0.7946 -0.2680 -0.9339
   18VAL     HA 2616  -0.044   3.294   2.169  0.6049  0.0197 -0.3345
   18VAL     CB 2617   0.080   3.281   2.332  0.1969 -0.4086  0.3217
   18VAL     HB 2618   0.180   3.318   2.362 -0.9952 -0.6888  0.0928
   18VAL    CG1 2619  -0.014   3.345   2.439 -0.4792 -0.0712 -0.0585
   18VAL   HG11 2620  -0.006   3.301   2.541 -1.8657  0.4916  1.1484
   18VAL   HG12 2621  -0.120   3.328   2.412 -0.0867 -0.4702 -1.6939
   18VAL   HG13 2622   0.009   3.453   2.454  0.0092  0.5632 -1.6388
   18VAL    CG2 2623   0.054   3.131   2.340  0.5728 -0.4155 -0.6310
   18VAL   HG21 2624   0.064   3.098   2.445  0.7218 -1.4658  0.8464
   18VAL   HG22 2625   0.115   3.060   2.280  1.8708 -0.2453 -0.7270
   18VAL   HG23 2626  -0.051   3.112   2.311 -2.3055 -0.8143  0.2864
   18VAL      C 2627   0.043   3.481   2.179 -0.5149  0.2094 -0.0263
   18VAL      O 2628   0.141   3.560   2.183 -0.1749  0.0383  0.0880
   19PRO      N 2629  -0.079   3.537   2.167 -0.1251 -0.1092  0.7004
   19PRO     CD 2630  -0.199   3.476   2.097 -0.5655 -0.5570  0.2700
   19PRO    HD1 2631  -0.257   3.429   2.180  0.2794  0.1136  0.1429
   19PRO    HD2 2632  -0.173   3.404   2.016 -1.4926 -0.8342  0.9575
   19PRO     CA 2633  -0.099   3.689   2.168  0.0520 -0.6934 -0.4129
   19PRO     HA 2634  -0.038   3.736   2.091 -0.1495 -0.5149 -0.5492
   19PRO     CB 2635  -0.252   3.705   2.144 -0.1389 -0.1910 -0.1495
   19PRO    HB1 2636  -0.279   3.805   2.103 -0.3284 -1.7012  1.2813
   19PRO    HB2 2637  -0.305   3.694   2.241 -0.3880 -1.0012  2.3967
   19PRO     CG 2638  -0.287   3.595   2.048  0.4815 -0.2066  0.2174
   19PRO    HG1 2639  -0.395   3.570   2.038 -0.1759 -0.3694  0.9282
   19PRO    HG2 2640  -0.263   3.612   1.940  1.1827  0.6902 -2.6760
   19PRO      C 2641  -0.062   3.763   2.294  0.5684  0.2915  0.8917
   19PRO      O 2642  -0.074   3.704   2.397 -0.0518 -0.0643 -0.3775
   20ALA      N 2643  -0.018   3.885   2.276 -0.3331  0.0496 -0.7226
   20ALA     HN 2644  -0.028   3.932   2.189  1.8834 -2.2124  0.6414
   20ALA     CA 2645   0.042   3.965   2.385  0.3643 -0.4063 -0.2026
   20ALA     HA 2646   0.131   3.913   2.418  1.4515  1.2874 -2.3567
   20ALA     CB 2647   0.103   4.098   2.329  0.8235 -0.1582 -0.2591
   20ALA    HB1 2648   0.021   4.133   2.262 -0.0979 -2.6788  0.7579
   20ALA    HB2 2649   0.193   4.085   2.264  0.1205 -1.1754  0.8515
   20ALA    HB3 2650   0.114   4.169   2.413 -1.6043  0.1838  2.7377
   20ALA      C 2651  -0.055   3.991   2.501  0.0400 -0.0654 -0.3186
   20ALA      O 2652  -0.010   4.000   2.614 -0.0716 -0.2272  0.4905
   21THR      N 2653  -0.191   4.007   2.488 -0.4564  0.2011  0.2646
   21THR     HN 2654  -0.235   4.008   2.398  0.8260 -0.7589  0.7171
   21THR     CA 2655  -0.278   4.017   2.606  0.4180 -0.5152  0.2708
   21THR     HA 2656  -0.251   4.098   2.672  1.7144  0.0193 -2.0239
   21THR     CB 2657  -0.431   4.035   2.569 -0.4654  0.2279 -0.0752
   21THR     HB 2658  -0.497   4.010   2.654  0.1901 -0.9210 -0.2706
   21THR    OG1 2659  -0.464   3.953   2.455 -0.6334 -0.1398 -0.5596
   21THR    HG1 2660  -0.560   3.958   2.446 -1.3351 -0.4780 -2.1627
   21THR    CG2 2661  -0.456   4.180   2.520  0.1897  0.5162 -0.2458
   21THR   HG21 2662  -0.559   4.192   2.481 -0.8944  0.3365 -1.2079
   21THR   HG22 2663  -0.385   4.208   2.439 -5.2782 -0.3330 -0.9659
   21THR   HG23 2664  -0.440   4.246   2.608 -1.8499  0.0183  0.8850
   21THR      C 2665  -0.273   3.882   2.688  0.1601 -0.4142  0.2296
   21THR      O 2666  -0.270   3.883   2.807 -0.5230 -0.2395  0.7012
   22ARG      N 2667  -0.264   3.771   2.617  0.1219 -0.0451 -0.3828
   22ARG     HN 2668  -0.229   3.775   2.524  0.7027  1.6545  1.5908
   22ARG     CA 2669  -0.261   3.636   2.679  0.5039 -0.4088  0.2208
   22ARG     HA 2670  -0.337   3.637   2.755  0.0604  0.7579  1.7593
   22ARG     CB 2671  -0.280   3.530   2.570  0.1312  0.0268 -0.5702
   22ARG    HB1 2672  -0.272   3.436   2.628 -1.5253 -0.8229  0.7565
   22ARG    HB2 2673  -0.201   3.516   2.493  1.0743  0.8821  0.3824
   22ARG     CG 2674  -0.412   3.541   2.491 -0.0264  0.5363  0.4383
   22ARG    HG1 2675  -0.390   3.634   2.436 -0.4474  0.5372 -0.5449
   22ARG    HG2 2676  -0.500   3.545   2.559  0.5763  1.6372 -3.4044
   22ARG     CD 2677  -0.442   3.420   2.406 -0.3580 -0.8201  0.9573
   22ARG    HD1 2678  -0.479   3.328   2.456  0.2000 -0.6540  1.2056
   22ARG    HD2 2679  -0.346   3.387   2.360 -1.9399 -1.9087 -0.6219
   22ARG     NE 2680  -0.531   3.466   2.297  0.1804  0.1864 -0.4381
   22ARG     HE 2681  -0.579   3.554   2.294 -2.1406 -0.3320  1.8896
   22ARG     CZ 2682  -0.586   3.383   2.210 -0.0376 -0.7247  0.2414
   22ARG    NH1 2683  -0.568   3.251   2.223 -0.1713 -0.0763  0.3259
   22ARG   HH11 2684  -0.500   3.215   2.288  2.3615  3.9527 -0.3966
   22ARG   HH12 2685  -0.637   3.187   2.190  1.8824 -1.1721  0.6350
   22ARG    NH2 2686  -0.674   3.424   2.122 -0.2222 -0.1070  0.0027
   22ARG   HH21 2687  -0.697   3.521   2.129  0.5732  0.6530  0.3696
   22ARG   HH22 2688  -0.737   3.362   2.076  2.1265  2.3366  1.3854
   22ARG      C 2689  -0.122   3.613   2.743 -0.9608  0.2153 -0.1519
   22ARG      O 2690  -0.116   3.546   2.846  0.3026  0.1406 -0.5244
   23ILE      N 2691  -0.018   3.675   2.690 -0.3550 -1.1813  0.8234
   23ILE     HN 2692  -0.014   3.715   2.598 -3.1560  0.4073 -1.0842
   23ILE     CA 2693   0.110   3.676   2.760  0.3033  0.3571 -0.3199
   23ILE     HA 2694   0.131   3.574   2.792  0.3415 -0.8084  2.7817
   23ILE     CB 2695   0.217   3.729   2.669 -0.1969 -0.9332 -0.4760
   23ILE     HB 2696   0.195   3.837   2.656  0.2604  2.8661 -1.2735
   23ILE    CG2 2697   0.348   3.715   2.756  0.1108 -0.6189  0.2689
   23ILE   HG21 2698   0.357   3.787   2.839  2.2549  1.0319 -1.5632
   23ILE   HG22 2699   0.440   3.737   2.697 -1.5346  0.8216  0.5872
   23ILE   HG23 2700   0.364   3.613   2.796  0.1989  0.4101  2.5756
   23ILE    CG1 2701   0.239   3.663   2.534 -0.6207  0.0860 -0.3691
   23ILE   HG11 2702   0.145   3.674   2.475 -0.1470  1.1560 -0.1867
   23ILE   HG12 2703   0.261   3.555   2.551 -0.8849 -0.0461 -0.3277
   23ILE     CD 2704   0.361   3.723   2.452  0.0844  0.9872  0.3724
   23ILE    HD1 2705   0.367   3.824   2.498  2.8190  0.5821 -1.4776
   23ILE    HD2 2706   0.348   3.736   2.343 -0.4461 -0.6030 -0.9305
   23ILE    HD3 2707   0.464   3.688   2.478  0.5297  0.7612  1.8584
   23ILE      C 2708   0.105   3.755   2.895 -0.5586  0.8184  0.1334
   23ILE      O 2709   0.138   3.698   3.003  0.0192  0.0480 -0.1287
   24LEU      N 2710   0.039   3.874   2.895 -0.0650  0.0207 -0.9107
   24LEU     HN 2711   0.010   3.917   2.809 -0.3902  1.1801  0.2590
   24LEU     CA 2712   0.037   3.951   3.021  0.1183 -0.2313 -0.0291
   24LEU     HA 2713   0.126   3.940   3.081 -0.5752  0.2769  2.2752
   24LEU     CB 2714   0.021   4.101   2.982 -0.6274  0.1938 -0.7402
   24LEU    HB1 2715  -0.002   4.167   3.069  4.0025  0.6643 -0.1667
   24LEU    HB2 2716  -0.065   4.102   2.912 -2.0688 -1.0492 -1.8564
   24LEU     CG 2717   0.143   4.162   2.905  0.1976  0.2797  0.1932
   24LEU     HG 2718   0.160   4.110   2.809  1.8975 -0.8564 -0.6886
   24LEU    CD1 2719   0.112   4.309   2.888 -0.4684 -0.1001 -0.0831
   24LEU   HD11 2720   0.040   4.323   2.804  0.2856 -1.8706  1.0032
   24LEU   HD12 2721   0.207   4.358   2.858 -1.2980  0.0187  1.9029
   24LEU   HD13 2722   0.059   4.357   2.973 -1.4751 -0.3418 -1.4388
   24LEU    CD2 2723   0.265   4.127   2.989  0.4680  0.5281  0.5331
   24LEU   HD21 2724   0.296   4.022   2.972  0.0540  1.4261  1.7708
   24LEU   HD22 2725   0.243   4.151   3.095 -2.2909 -0.3340 -3.2109
   24LEU   HD23 2726   0.346   4.193   2.951 -1.5215  0.4994  3.2993
   24LEU      C 2727  -0.080   3.905   3.113 -0.5831 -0.3250 -1.0369
   24LEU      O 2728  -0.076   3.937   3.230  0.5337 -0.1078  0.3323
   25LEU      N 2729  -0.187   3.835   3.067 -0.4321 -0.3377 -0.6196
   25LEU     HN 2730  -0.213   3.827   2.971  1.0743  3.3064 -1.8031
   25LEU     CA 2731  -0.282   3.767   3.156 -0.3061  0.3311 -0.1279
   25LEU     HA 2732  -0.309   3.815   3.248  0.0902 -0.2031 -0.4143
   25LEU     CB 2733  -0.409   3.734   3.079 -0.2279 -0.7449 -0.5547
   25LEU    HB1 2734  -0.382   3.656   3.004  0.2360  0.5045  0.3827
   25LEU    HB2 2735  -0.456   3.826   3.039  2.1729 -3.3568  0.5731
   25LEU     CG 2736  -0.526   3.683   3.174  0.3088 -0.1709 -0.2857
   25LEU     HG 2737  -0.489   3.590   3.223 -0.4598 -0.8900  1.7393
   25LEU    CD1 2738  -0.593   3.778   3.276 -0.1539 -0.1197 -0.3920
   25LEU   HD11 2739  -0.623   3.871   3.222  2.1708  0.5237  0.5052
   25LEU   HD12 2740  -0.524   3.809   3.357 -1.9119  2.9057  1.3681
   25LEU   HD13 2741  -0.678   3.722   3.320  1.7536 -3.6702  2.8106
   25LEU    CD2 2742  -0.649   3.648   3.079  0.3628  0.5222  0.8870
   25LEU   HD21 2743  -0.732   3.609   3.141 -0.3943 -0.8897 -3.4638
   25LEU   HD22 2744  -0.619   3.562   3.014  0.0406  1.5653 -0.7180
   25LEU   HD23 2745  -0.690   3.727   3.013  2.4417 -1.7081  0.1884
   25LEU      C 2746  -0.222   3.631   3.204 -0.3177  0.4710 -0.1988
   25LEU      O 2747  -0.249   3.598   3.316  0.0622  0.1382  0.3798
   26LEU      N 2748  -0.127   3.573   3.125  0.8507 -0.1108 -0.2108
   26LEU     HN 2749  -0.114   3.597   3.029  1.7965 -1.3162  2.2710
   26LEU     CA 2750  -0.045   3.467   3.190 -0.0421 -0.7321  0.7614
   26LEU     HA 2751  -0.112   3.392   3.230  3.2480 -1.9573  1.3783
   26LEU     CB 2752   0.040   3.393   3.084 -0.3447 -0.7058 -0.1895
   26LEU    HB1 2753   0.089   3.473   3.025  1.2997  0.7266 -1.6100
   26LEU    HB2 2754  -0.022   3.326   3.020  2.3944 -0.1183 -0.1932
   26LEU     CG 2755   0.171   3.312   3.131  0.3766 -0.2097  0.4126
   26LEU     HG 2756   0.233   3.388   3.184  0.8266  1.0114 -0.2863
   26LEU    CD1 2757   0.124   3.196   3.209  0.0780  0.0437 -1.0212
   26LEU   HD11 2758   0.048   3.135   3.157 -1.1545  0.7734 -2.2753
   26LEU   HD12 2759   0.059   3.223   3.295 -0.3320 -1.0358  1.4532
   26LEU   HD13 2760   0.208   3.133   3.246 -0.2240 -5.5780  1.0306
   26LEU    CD2 2761   0.254   3.257   3.016  0.3187 -0.1293  0.0437
   26LEU   HD21 2762   0.333   3.187   3.052 -1.7594  0.3655 -0.7542
   26LEU   HD22 2763   0.295   3.345   2.961  1.8123  0.8117  0.7690
   26LEU   HD23 2764   0.189   3.204   2.943 -0.5897  1.6551  2.3891
   26LEU      C 2765   0.039   3.515   3.313  0.1050 -0.2841 -0.4512
   26LEU      O 2766   0.023   3.466   3.426 -0.1476 -0.2516  0.2419
   27VAL      N 2767   0.107   3.626   3.291 -0.0818  0.3038 -0.4404
   27VAL     HN 2768   0.102   3.664   3.199 -2.3884 -1.2466 -0.2008
   27VAL     CA 2769   0.187   3.707   3.385  0.2959 -0.2870  0.1428
   27VAL     HA 2770   0.264   3.640   3.420 -2.5576  1.0698 -1.3369
   27VAL     CB 2771   0.249   3.824   3.321 -0.1576 -0.2733 -0.2195
   27VAL     HB 2772   0.169   3.884   3.273 -1.8828  1.2420 -0.7875
   27VAL    CG1 2773   0.324   3.926   3.415  0.3880  0.3494  0.1413
   27VAL   HG11 2774   0.244   3.960   3.485  0.4855 -0.2599 -2.5236
   27VAL   HG12 2775   0.358   4.008   3.349 -0.8092  3.0117  2.0415
   27VAL   HG13 2776   0.401   3.878   3.479 -2.3852 -1.1106 -0.0502
   27VAL    CG2 2777   0.356   3.775   3.217 -0.0005  0.2447 -0.2571
   27VAL   HG21 2778   0.441   3.722   3.265 -0.9698 -0.0442 -0.9311
   27VAL   HG22 2779   0.395   3.856   3.151 -1.1698 -1.8904  0.4343
   27VAL   HG23 2780   0.315   3.709   3.138 -0.4478 -0.6419 -0.1656
   27VAL      C 2781   0.102   3.743   3.510 -0.0862 -0.6367  0.1631
   27VAL      O 2782   0.141   3.734   3.630  0.8796 -0.1112 -0.2758
   28LEU      N 2783  -0.014   3.801   3.476  0.2736  0.7667 -0.3499
   28LEU     HN 2784  -0.028   3.799   3.378 -1.1594 -2.3456  0.4309
   28LEU     CA 2785  -0.103   3.847   3.579 -0.8480  0.4381 -0.2924
   28LEU     HA 2786  -0.043   3.912   3.640  1.3529 -1.0066  1.9794
   28LEU     CB 2787  -0.219   3.922   3.519 -1.1383  0.2089 -0.2107
   28LEU    HB1 2788  -0.259   3.866   3.432 -0.2196 -1.6042  0.7722
   28LEU    HB2 2789  -0.176   4.018   3.483 -1.8215  1.3575 -0.4719
   28LEU     CG 2790  -0.342   3.950   3.609 -0.4177  0.6120  0.0164
   28LEU     HG 2791  -0.406   3.859   3.609 -0.3660  1.9701  0.8707
   28LEU    CD1 2792  -0.302   4.007   3.743  0.7507  0.5331 -0.3863
   28LEU   HD11 2793  -0.235   4.094   3.727  0.3492 -2.3027  0.5553
   28LEU   HD12 2794  -0.229   3.940   3.793  1.4722 -1.0452 -3.0365
   28LEU   HD13 2795  -0.375   4.036   3.821  0.4951  0.6786  0.6913
   28LEU    CD2 2796  -0.427   4.060   3.536  0.0533 -0.1910  0.2396
   28LEU   HD21 2797  -0.443   4.024   3.432 -1.9682 -1.8624 -1.2816
   28LEU   HD22 2798  -0.394   4.164   3.557  1.5931  0.4744  0.8690
   28LEU   HD23 2799  -0.525   4.060   3.589  3.2610  0.2240  1.1344
   28LEU      C 2800  -0.154   3.726   3.669 -0.3045  0.2489 -0.0847
   28LEU      O 2801  -0.141   3.727   3.795  0.0446 -0.2671 -0.4901
   29ALA      N 2802  -0.202   3.618   3.606  0.2748 -0.0996 -0.3707
   29ALA     HN 2803  -0.201   3.614   3.506 -1.7968 -1.2446  2.1740
   29ALA     CA 2804  -0.252   3.503   3.681 -0.2864  0.2528  0.1061
   29ALA     HA 2805  -0.318   3.544   3.756  1.1960 -2.4167 -0.6760
   29ALA     CB 2806  -0.309   3.404   3.581 -0.8224 -0.1411 -0.4620
   29ALA    HB1 2807  -0.372   3.462   3.510  0.4015 -1.3741  0.2240
   29ALA    HB2 2808  -0.369   3.326   3.633 -1.8012 -0.3879  0.6461
   29ALA    HB3 2809  -0.227   3.366   3.515 -1.3688  0.1684  0.9500
   29ALA      C 2810  -0.150   3.431   3.774 -0.4734  0.0936  0.3203
   29ALA      O 2811  -0.187   3.379   3.879  0.4431 -0.4682  0.6562
   30VAL      N 2812  -0.018   3.428   3.739 -0.3328  0.5155  0.0523
   30VAL     HN 2813  -0.009   3.451   3.642  0.1761 -0.3064 -1.5281
   30VAL     CA 2814   0.095   3.372   3.805 -0.2542  0.4446  0.0379
   30VAL     HA 2815   0.072   3.270   3.829  0.6248 -0.5538  0.1890
   30VAL     CB 2816   0.219   3.368   3.707 -0.1960 -0.2767 -0.1516
   30VAL     HB 2817   0.212   3.462   3.647 -1.0797  0.4454  2.0760
   30VAL    CG1 2818   0.348   3.342   3.779  0.1118 -0.3362  0.8590
   30VAL   HG11 2819   0.329   3.259   3.851 -2.7699  1.5796  1.1134
   30VAL   HG12 2820   0.369   3.425   3.849  3.5198 -2.0033  0.6850
   30VAL   HG13 2821   0.435   3.321   3.714  0.0491 -2.2200 -3.2072
   30VAL    CG2 2822   0.193   3.255   3.606  0.3003  0.1642 -0.7334
   30VAL   HG21 2823   0.278   3.238   3.536 -0.0853 -1.7773  2.6986
   30VAL   HG22 2824   0.098   3.263   3.549  0.3910 -2.1672  0.6928
   30VAL   HG23 2825   0.181   3.162   3.667 -1.8958  1.0857 -0.2244
   30VAL      C 2826   0.119   3.448   3.935  0.1941  0.5872 -0.4831
   30VAL      O 2827   0.137   3.391   4.045  0.2042  0.4487 -0.2299
   31ILE      N 2828   0.121   3.586   3.928  0.0075  0.4264 -0.1775
   31ILE     HN 2829   0.106   3.641   3.847 -0.4628 -0.7840  1.4208
   31ILE     CA 2830   0.132   3.673   4.054 -0.2595 -0.9253 -0.3361
   31ILE     HA 2831   0.224   3.644   4.104  0.6227 -2.3729  0.7205
   31ILE     CB 2832   0.147   3.818   4.010 -0.5125 -0.2719 -0.2661
   31ILE     HB 2833   0.066   3.838   3.936  1.1405 -3.0454 -0.9360
   31ILE    CG2 2834   0.144   3.908   4.126  0.0692 -0.3290 -0.6683
   31ILE   HG21 2835   0.193   3.855   4.211 -0.8431 -1.5036  4.0268
   31ILE   HG22 2836   0.042   3.945   4.153 -1.3559 -2.4372 -0.9178
   31ILE   HG23 2837   0.212   3.995   4.111 -2.2321  1.2145 -1.0456
   31ILE    CG1 2838   0.279   3.853   3.941  0.3415 -0.0547 -0.9446
   31ILE   HG11 2839   0.268   3.958   3.906  0.9184  0.8081 -0.2010
   31ILE   HG12 2840   0.291   3.783   3.855 -1.2128  0.2181 -0.2931
   31ILE     CD 2841   0.408   3.840   4.018  0.7284 -0.2933 -0.5562
   31ILE    HD1 2842   0.440   3.734   4.030  1.3390  1.2201 -2.7277
   31ILE    HD2 2843   0.396   3.876   4.122  0.1236 -1.0599 -0.1063
   31ILE    HD3 2844   0.485   3.905   3.970 -0.8085  1.8483  0.8043
   31ILE      C 2845   0.017   3.650   4.150  0.1847  0.0939  0.2996
   31ILE      O 2846   0.033   3.658   4.273  0.0675 -0.0194  0.0464
   32ILE      N 2847  -0.108   3.626   4.101 -0.4726 -0.0774  0.0297
   32ILE     HN 2848  -0.130   3.644   4.005 -1.4548 -2.6221  0.1976
   32ILE     CA 2849  -0.220   3.593   4.187  0.6363  0.2713  0.1981
   32ILE     HA 2850  -0.217   3.667   4.266  0.8687  1.9436  2.4201
   32ILE     CB 2851  -0.345   3.614   4.108  0.3499 -0.4407 -0.0015
   32ILE     HB 2852  -0.343   3.539   4.027  1.4035  1.8280 -0.0162
   32ILE    CG2 2853  -0.464   3.570   4.206 -0.5967  0.1379  0.4319
   32ILE   HG21 2854  -0.458   3.628   4.300 -2.2024  1.9860  0.8972
   32ILE   HG22 2855  -0.475   3.461   4.223 -2.6245 -0.7608  0.4371
   32ILE   HG23 2856  -0.561   3.610   4.169  0.9325  3.2282 -0.8239
   32ILE    CG1 2857  -0.360   3.751   4.037  0.0719  0.2443 -0.0568
   32ILE   HG11 2858  -0.272   3.787   3.979  1.2103  0.0283  1.7810
   32ILE   HG12 2859  -0.373   3.824   4.120  0.6704  0.6664 -0.0220
   32ILE     CD 2860  -0.474   3.746   3.939 -0.8024 -0.1914  1.0615
   32ILE    HD1 2861  -0.574   3.751   3.988  1.2979 -1.1039 -1.1368
   32ILE    HD2 2862  -0.482   3.667   3.860  1.4855  2.0567 -1.0852
   32ILE    HD3 2863  -0.463   3.841   3.883  0.5252 -1.8019 -1.3263
   32ILE      C 2864  -0.201   3.455   4.255  0.0466  0.1768 -0.3308
   32ILE      O 2865  -0.227   3.441   4.374  0.0149  0.2943  0.2339
   33TYR      N 2866  -0.162   3.359   4.173  0.5408 -0.5120  0.5174
   33TYR     HN 2867  -0.143   3.366   4.076 -1.3253 -2.0318  0.5141
   33TYR     CA 2868  -0.150   3.221   4.228  0.5240 -0.5881 -0.2495
   33TYR     HA 2869  -0.245   3.202   4.276 -1.5540  2.3461  2.0913
   33TYR     CB 2870  -0.106   3.128   4.105 -0.0662 -0.4667 -0.2557
   33TYR    HB1 2871  -0.022   3.180   4.056 -0.7141  2.0728 -2.1380
   33TYR    HB2 2872  -0.188   3.125   4.030  0.6128  1.6680 -2.2055
   33TYR     CG 2873  -0.051   2.993   4.147 -0.6969 -0.4904  0.0909
   33TYR    CD1 2874  -0.109   2.924   4.258  0.0000  0.2501 -0.8340
   33TYR    HD1 2875  -0.195   2.967   4.308  1.0675  1.3948  1.0444
   33TYR    CE1 2876  -0.058   2.794   4.284 -0.2494  0.0244 -0.8461
   33TYR    HE1 2877  -0.105   2.742   4.366 -0.7096 -1.9612 -3.5224
   33TYR     CZ 2878   0.043   2.738   4.214  0.6550  0.1980 -0.1955
   33TYR     OH 2879   0.084   2.603   4.241  0.1877  0.5829  0.1487
   33TYR     HH 2880   0.130   2.578   4.161 -3.0311  0.7579  1.5269
   33TYR    CD2 2881   0.053   2.931   4.075 -0.3598 -0.1285  0.0873
   33TYR    HD2 2882   0.108   2.981   3.996  1.7946  0.2197 -0.8449
   33TYR    CE2 2883   0.095   2.802   4.104 -0.0792  0.2256  0.3487
   33TYR    HE2 2884   0.179   2.760   4.051 -0.8659  0.8486  0.7510
   33TYR      C 2885  -0.040   3.213   4.339 -0.2794  0.0546 -1.0909
   33TYR      O 2886  -0.069   3.151   4.445  0.6075  0.4811  0.3614
   34GLY      N 2887   0.083   3.269   4.322 -0.4253  0.2474  0.2270
   34GLY     HN 2888   0.101   3.307   4.232 -0.6756 -0.6100 -1.3923
   34GLY     CA 2889   0.187   3.269   4.425  0.2784 -0.2855  0.3710
   34GLY    HA1 2890   0.263   3.329   4.377  0.1343 -1.0708  0.8167
   34GLY    HA2 2891   0.206   3.168   4.456  0.8474 -1.5412  0.7495
   34GLY      C 2892   0.136   3.329   4.554  0.5574 -0.8884  0.0455
   34GLY      O 2893   0.160   3.277   4.662 -0.3626  0.1757 -0.0106
   35THR      N 2894   0.084   3.452   4.541  0.3457  0.0027  0.4837
   35THR     HN 2895   0.065   3.488   4.450 -1.7848 -3.5460 -1.7422
   35THR     CA 2896   0.041   3.541   4.651  0.7116 -0.2991 -0.4355
   35THR     HA 2897   0.127   3.561   4.713  0.5906  1.5187 -0.7894
   35THR     CB 2898  -0.011   3.675   4.606  0.1224 -0.4189  0.6419
   35THR     HB 2899  -0.101   3.685   4.542  1.9974  0.6920  1.9207
   35THR    OG1 2900   0.089   3.746   4.530  0.0632  0.0958 -0.3253
   35THR    HG1 2901   0.096   3.706   4.443  0.4583 -3.1172  1.5088
   35THR    CG2 2902  -0.036   3.772   4.725  0.3649  0.1448  0.3491
   35THR   HG21 2903  -0.066   3.872   4.687  0.8973  0.2659  1.5243
   35THR   HG22 2904   0.056   3.774   4.787 -0.7607  1.4378  1.4025
   35THR   HG23 2905  -0.127   3.738   4.780  2.4881  0.1215 -1.7318
   35THR      C 2906  -0.072   3.484   4.732  0.1527 -0.0829 -0.2164
   35THR      O 2907  -0.063   3.484   4.852 -0.1363  0.5037 -0.0226
   36ALA      N 2908  -0.169   3.422   4.672 -0.5784 -0.4407 -0.6046
   36ALA     HN 2909  -0.161   3.407   4.573 -0.2124  2.2394 -0.7564
   36ALA     CA 2910  -0.272   3.338   4.737  0.0391  0.6383 -0.0679
   36ALA     HA 2911  -0.294   3.389   4.829  0.4270 -2.4896  1.1294
   36ALA     CB 2912  -0.393   3.319   4.641 -0.1395 -0.8091 -0.0617
   36ALA    HB1 2913  -0.410   3.421   4.601 -1.5410 -0.0309  0.8392
   36ALA    HB2 2914  -0.478   3.279   4.700 -1.1451  0.3662 -1.8474
   36ALA    HB3 2915  -0.361   3.253   4.559  2.6121 -2.3927  2.3416
   36ALA      C 2916  -0.223   3.206   4.791 -0.7267 -0.0731  0.2384
   36ALA      O 2917  -0.258   3.161   4.900 -0.0067 -0.6560 -0.6793
   37GLY      N 2918  -0.136   3.135   4.715  0.2575  0.0640  0.2655
   37GLY     HN 2919  -0.111   3.167   4.624  0.6339 -0.9435  1.1758
   37GLY     CA 2920  -0.085   3.000   4.760  0.8567 -0.0391  0.7583
   37GLY    HA1 2921  -0.032   2.954   4.678 -0.6855  3.3232 -2.0157
   37GLY    HA2 2922  -0.167   2.933   4.782  0.1022 -4.0389  1.1804
   37GLY      C 2923   0.000   3.012   4.888 -0.0783  0.5390 -0.8852
   37GLY      O 2924  -0.023   2.935   4.984  0.0307 -0.0134 -0.1877
   38PHE      N 2925   0.093   3.103   4.887  0.3718 -0.0447 -1.4586
   38PHE     HN 2926   0.108   3.155   4.803 -0.6688 -2.0789 -2.4721
   38PHE     CA 2927   0.173   3.131   4.999  0.6412 -0.3126  0.2273
   38PHE     HA 2928   0.227   3.042   5.027 -1.1178 -1.7996  1.2873
   38PHE     CB 2929   0.295   3.221   4.961  0.4127  0.0369  0.2186
   38PHE    HB1 2930   0.270   3.329   4.958  3.5560 -0.9248  0.1199
   38PHE    HB2 2931   0.334   3.181   4.865  2.5696 -0.1367  0.5855
   38PHE     CG 2932   0.412   3.223   5.058  0.5834  0.0003  0.6379
   38PHE    CD1 2933   0.504   3.116   5.072  0.2226  0.0112 -0.2179
   38PHE    HD1 2934   0.496   3.030   5.007 -1.3078  1.0736  2.6552
   38PHE    CE1 2935   0.611   3.123   5.158  0.3242  0.5575  0.6318
   38PHE    HE1 2936   0.676   3.038   5.165  0.0537  1.9386  0.1505
   38PHE     CZ 2937   0.622   3.237   5.248 -0.9247 -0.0590  0.3446
   38PHE     HZ 2938   0.701   3.247   5.320  0.9131 -0.5057  1.3615
   38PHE    CD2 2939   0.439   3.341   5.135  0.3285  0.6247  0.0119
   38PHE    HD2 2940   0.378   3.430   5.131  0.1789 -1.0839  0.4109
   38PHE    CE2 2941   0.539   3.349   5.225 -0.0670  0.3667  0.1614
   38PHE    HE2 2942   0.554   3.429   5.296  1.9856 -2.5817  1.1110
   38PHE      C 2943   0.090   3.172   5.117  0.6496 -0.6244 -0.1041
   38PHE      O 2944   0.111   3.121   5.223 -0.2916 -0.2579 -0.4126
   39HSD      N 2945  -0.006   3.268   5.097 -0.1401  0.0653 -0.6561
   39HSD     HN 2946   0.003   3.329   5.019  1.1252 -0.0385 -1.8540
   39HSD     CA 2947  -0.094   3.303   5.206 -0.1827 -0.0497  0.1163
   39HSD     HA 2948  -0.031   3.340   5.285  1.2730  0.1011  0.6873
   39HSD     CB 2949  -0.182   3.430   5.169  0.1211 -0.3696  0.4339
   39HSD    HB1 2950  -0.229   3.402   5.073  0.8550 -0.0828 -1.8957
   39HSD    HB2 2951  -0.122   3.521   5.148  0.9125  1.0247 -2.8209
   39HSD    ND1 2952  -0.263   3.528   5.390  0.3100 -0.6291  0.2518
   39HSD    HD1 2953  -0.169   3.549   5.420  2.2727  0.9172 -0.6362
   39HSD     CG 2954  -0.288   3.460   5.271 -0.5015 -0.6259 -0.5048
   39HSD    CE1 2955  -0.383   3.533   5.458  0.3956  0.2402 -0.4801
   39HSD    HE1 2956  -0.394   3.604   5.540 -2.3573  0.7321 -1.2080
   39HSD    NE2 2957  -0.477   3.469   5.396 -0.4395  0.1527  0.3959
   39HSD    CD2 2958  -0.418   3.424   5.275 -0.2892  0.0645 -0.0288
   39HSD    HD2 2959  -0.477   3.356   5.214 -3.5852  0.1161 -0.3244
   39HSD      C 2960  -0.186   3.194   5.256 -0.2231 -0.1973 -0.0355
   39HSD      O 2961  -0.189   3.180   5.376  0.1327  0.0669  0.0188
   40PHE      N 2962  -0.242   3.106   5.173 -0.2330 -0.3328  0.0624
   40PHE     HN 2963  -0.239   3.107   5.074  2.0611  5.5919 -0.7196
   40PHE     CA 2964  -0.333   3.001   5.226  0.3912 -0.1979 -0.5949
   40PHE     HA 2965  -0.401   3.039   5.302 -2.2758 -2.2527  1.7267
   40PHE     CB 2966  -0.430   2.953   5.114  0.3582 -1.5135 -0.0740
   40PHE    HB1 2967  -0.498   2.878   5.159  1.3837 -2.7187  0.0997
   40PHE    HB2 2968  -0.368   2.922   5.028  0.4568  0.9671 -2.8101
   40PHE     CG 2969  -0.530   3.058   5.072 -0.1839 -0.1441 -0.0727
   40PHE    CD1 2970  -0.558   3.061   4.935  0.4424 -0.3638  0.1770
   40PHE    HD1 2971  -0.500   3.009   4.859  1.8031  0.8271  0.2126
   40PHE    CE1 2972  -0.651   3.151   4.891 -0.5167 -0.0910  0.0803
   40PHE    HE1 2973  -0.676   3.142   4.786 -0.4861  0.4458 -1.2537
   40PHE     CZ 2974  -0.733   3.219   4.977  0.5662  0.2750 -0.5904
   40PHE     HZ 2975  -0.815   3.277   4.939  1.6306 -2.1390  0.8953
   40PHE    CD2 2976  -0.601   3.138   5.162 -0.7438  0.7255  0.1896
   40PHE    HD2 2977  -0.583   3.133   5.269 -2.2217  0.0603  0.1499
   40PHE    CE2 2978  -0.707   3.222   5.112 -0.6939  0.0718  0.2085
   40PHE    HE2 2979  -0.774   3.264   5.185 -0.1345  2.1683 -0.1920
   40PHE      C 2980  -0.256   2.877   5.282  0.5408 -0.1860  0.0622
   40PHE      O 2981  -0.284   2.835   5.395  0.2282 -0.1383  0.4407
   41ILE      N 2982  -0.150   2.829   5.211 -0.2512  0.2558 -0.0041
   41ILE     HN 2983  -0.116   2.881   5.133  2.6385 -0.6955 -1.4986
   41ILE     CA 2984  -0.092   2.700   5.248 -0.3814 -0.8118 -0.1830
   41ILE     HA 2985  -0.172   2.642   5.292  0.3176  1.0503  3.0664
   41ILE     CB 2986  -0.029   2.618   5.127  0.5068 -0.0169  0.1213
   41ILE     HB 2987   0.052   2.683   5.087 -0.2905  1.2522 -0.5960
   41ILE    CG2 2988   0.044   2.486   5.169  1.0549 -0.4781 -0.2381
   41ILE   HG21 2989   0.105   2.497   5.262 -1.4076  0.1717 -1.8297
   41ILE   HG22 2990   0.088   2.429   5.085  1.9973  0.2545  1.5061
   41ILE   HG23 2991  -0.039   2.418   5.197 -1.2241  2.5368  0.7643
   41ILE    CG1 2992  -0.130   2.591   5.008 -0.1177  0.2913  0.3821
   41ILE   HG11 2993  -0.178   2.688   4.982  0.8442  2.5862 -1.5839
   41ILE   HG12 2994  -0.201   2.513   5.045 -1.7152 -0.4698 -1.3469
   41ILE     CD 2995  -0.054   2.552   4.879  0.3077 -0.1963  0.5124
   41ILE    HD1 2996  -0.026   2.445   4.876 -2.6942 -1.3144 -0.2501
   41ILE    HD2 2997   0.040   2.610   4.869  1.5548  0.8009 -0.4130
   41ILE    HD3 2998  -0.116   2.573   4.789 -0.5957 -1.2056  0.8365
   41ILE      C 2999   0.010   2.719   5.356  0.7097  0.3460  0.1229
   41ILE      O 3000   0.028   2.642   5.447 -0.2648  0.2316  0.4851
   42GLU      N 3001   0.091   2.830   5.345 -0.2947 -0.6343  0.3870
   42GLU     HN 3002   0.066   2.897   5.277 -0.9401 -1.3029  0.5496
   42GLU     CA 3003   0.210   2.871   5.432 -0.1955  0.1213  0.2719
   42GLU     HA 3004   0.217   2.787   5.499  1.5675 -1.9617 -1.1148
   42GLU     CB 3005   0.338   2.907   5.353  0.3773  0.1153 -0.2949
   42GLU    HB1 3006   0.403   2.977   5.409  0.0594  0.9294 -0.1191
   42GLU    HB2 3007   0.298   2.956   5.262 -1.3990 -1.7281 -1.5124
   42GLU     CG 3008   0.410   2.772   5.311 -0.1593 -0.2535  0.0521
   42GLU    HG1 3009   0.474   2.791   5.222  3.1521  1.1026  0.7809
   42GLU    HG2 3010   0.331   2.702   5.278  1.9780 -1.4334  0.8643
   42GLU     CD 3011   0.498   2.705   5.412 -0.1115  0.0563 -0.4580
   42GLU    OE1 3012   0.513   2.587   5.388 -0.0198 -0.5142  0.1047
   42GLU    OE2 3013   0.570   2.760   5.493 -0.2867  0.4409 -0.3318
   42GLU      C 3014   0.173   2.982   5.537 -0.0243  0.4136 -0.8312
   42GLU      O 3015   0.256   3.008   5.624  0.3394  0.9095  0.1911
   43GLY      N 3016   0.045   3.030   5.527 -0.6729 -0.1040 -0.4771
   43GLY     HN 3017  -0.016   3.012   5.450 -3.6837  1.2241  3.0845
   43GLY     CA 3018  -0.014   3.108   5.634 -0.0376  0.7070 -0.5168
   43GLY    HA1 3019  -0.017   3.055   5.728  3.8509  0.4790 -2.2865
   43GLY    HA2 3020  -0.121   3.117   5.622 -2.1103 -0.2666  2.5615
   43GLY      C 3021   0.031   3.255   5.661 -0.4896  0.5552  0.1804
   43GLY      O 3022  -0.004   3.312   5.766 -0.1217 -0.0020 -0.2205
   44GLU      N 3023   0.104   3.317   5.565  0.0559 -0.3732 -0.3746
   44GLU     HN 3024   0.124   3.275   5.477 -0.0810 -0.5961 -1.3108
   44GLU     CA 3025   0.172   3.446   5.581  0.1528  0.0112  0.4674
   44GLU     HA 3026   0.188   3.478   5.683 -1.2986  1.4520  1.3421
   44GLU     CB 3027   0.316   3.438   5.518  0.0256  0.1815 -0.0222
   44GLU    HB1 3028   0.354   3.541   5.498  0.4647  1.1972 -2.3238
   44GLU    HB2 3029   0.300   3.397   5.417  0.4696 -1.9209  1.5013
   44GLU     CG 3030   0.439   3.363   5.585  0.3770 -1.3456  0.4200
   44GLU    HG1 3031   0.535   3.388   5.535  2.3862  0.2276 -0.7799
   44GLU    HG2 3032   0.416   3.255   5.582 -1.3015  0.2024  1.8763
   44GLU     CD 3033   0.450   3.376   5.735  0.3659  0.6091 -0.1662
   44GLU    OE1 3034   0.495   3.275   5.795  0.0630 -0.2079 -0.1529
   44GLU    OE2 3035   0.428   3.487   5.786 -0.1462 -0.3863 -0.6051
   44GLU      C 3036   0.094   3.563   5.523  0.3768 -0.0981  0.2704
   44GLU      O 3037  -0.010   3.552   5.462  0.5481 -1.0080 -0.4715
   45SER      N 3038   0.152   3.687   5.542  0.4476  0.6261  0.0292
   45SER     HN 3039   0.230   3.707   5.601  4.5454 -1.0104 -1.1116
   45SER     CA 3040   0.078   3.807   5.517 -0.4828 -0.0253  0.0079
   45SER     HA 3041  -0.021   3.788   5.557 -0.0479  2.6966 -0.4350
   45SER     CB 3042   0.134   3.926   5.599 -0.3441  0.2288  0.2919
   45SER    HB1 3043   0.139   3.895   5.705  1.3462 -1.7027  0.3140
   45SER    HB2 3044   0.082   4.021   5.574 -0.5723  0.2307 -0.0607
   45SER     OG 3045   0.260   3.951   5.551 -0.5751  0.6784  0.1063
   45SER    HG1 3046   0.316   3.895   5.605  1.3444  0.9824  0.4833
   45SER      C 3047   0.060   3.827   5.364 -0.2243  0.2877 -0.6695
   45SER      O 3048   0.141   3.781   5.282  0.2883 -0.1027  0.0260
   46TRP      N 3049  -0.050   3.883   5.314 -0.2984  0.4722 -0.0780
   46TRP     HN 3050  -0.121   3.914   5.376 -0.0585 -2.0854 -1.8483
   46TRP     CA 3051  -0.069   3.905   5.169 -0.2108  0.3913  0.2007
   46TRP     HA 3052  -0.076   3.811   5.116 -0.9548 -1.3151 -1.9207
   46TRP     CB 3053  -0.216   3.967   5.133 -0.6704 -0.6756 -0.0402
   46TRP    HB1 3054  -0.225   3.987   5.024  0.1245 -0.6324  2.5357
   46TRP    HB2 3055  -0.237   4.060   5.190 -2.5619 -0.4177 -1.5302
   46TRP     CG 3056  -0.332   3.876   5.165 -0.2341 -0.1888  0.2253
   46TRP    CD1 3057  -0.403   3.884   5.288  0.5174  0.8096  0.0145
   46TRP    HD1 3058  -0.410   3.954   5.369  0.1320 -0.3100  0.5752
   46TRP    NE1 3059  -0.498   3.779   5.287 -0.1606 -0.0691 -0.8070
   46TRP    HE1 3060  -0.548   3.747   5.365  1.6823  1.7211 -0.4651
   46TRP    CE2 3061  -0.487   3.712   5.166  0.3593  0.0054  0.6364
   46TRP    CD2 3062  -0.382   3.766   5.090  0.7654 -0.4805 -0.0202
   46TRP    CE3 3063  -0.355   3.714   4.963  0.1812  0.0602 -0.4503
   46TRP    HE3 3064  -0.270   3.738   4.901 -0.5912  0.6053  2.0337
   46TRP    CZ3 3065  -0.440   3.615   4.912 -0.4027 -0.4692  0.1295
   46TRP    HZ3 3066  -0.433   3.577   4.811 -1.3568  1.5935 -0.4927
   46TRP    CZ2 3067  -0.570   3.611   5.116  0.8764  0.3242  0.2794
   46TRP    HZ2 3068  -0.650   3.564   5.171  0.3470 -0.2823  1.6537
   46TRP    CH2 3069  -0.554   3.575   4.983 -0.8086 -0.2782  0.2872
   46TRP    HH2 3070  -0.620   3.502   4.938 -3.2838  1.5781 -2.4720
   46TRP      C 3071   0.038   4.007   5.123 -0.0852 -0.2533  0.1476
   46TRP      O 3072   0.081   4.004   5.004  0.1728  0.0782  0.2019
   47THR      N 3073   0.076   4.100   5.212 -0.1408  0.5895 -0.0948
   47THR     HN 3074   0.028   4.090   5.299 -0.5154  0.3083 -0.4194
   47THR     CA 3075   0.194   4.187   5.200  0.5968  0.3923 -0.4842
   47THR     HA 3076   0.171   4.241   5.109  0.7518 -1.8891  1.6845
   47THR     CB 3077   0.207   4.279   5.321 -0.9381  0.1718  0.4233
   47THR     HB 3078   0.187   4.216   5.410 -2.6876 -2.1725 -0.5084
   47THR    OG1 3079   0.100   4.378   5.320  0.2800 -0.2940  0.3415
   47THR    HG1 3080   0.018   4.337   5.347 -1.5973 -0.0341 -1.5277
   47THR    CG2 3081   0.348   4.346   5.333 -0.1809 -0.1649 -0.3743
   47THR   HG21 3082   0.348   4.383   5.438  0.7031  0.2830  2.5895
   47THR   HG22 3083   0.357   4.433   5.264 -0.6301 -0.9071 -0.2072
   47THR   HG23 3084   0.437   4.282   5.314  2.6946  2.0498  0.1438
   47THR      C 3085   0.323   4.107   5.175 -0.8540 -1.1134 -0.0167
   47THR      O 3086   0.386   4.127   5.072  0.2970  0.2122 -0.0140
   48VAL      N 3087   0.361   4.008   5.257 -0.5755  0.3184  0.3310
   48VAL     HN 3088   0.327   3.998   5.350 -0.2644 -1.5776  0.3348
   48VAL     CA 3089   0.472   3.917   5.238 -0.3991 -0.9723  0.8496
   48VAL     HA 3090   0.563   3.970   5.213  0.6116 -1.5941 -0.9093
   48VAL     CB 3091   0.501   3.841   5.371  0.3910 -0.9697 -0.4773
   48VAL     HB 3092   0.407   3.793   5.406  1.4742 -3.6147  0.0604
   48VAL    CG1 3093   0.599   3.723   5.356  0.4093  0.0731  0.4971
   48VAL   HG11 3094   0.702   3.748   5.323  0.0682  1.8677 -2.4057
   48VAL   HG12 3095   0.560   3.654   5.278  0.3893 -4.2686  0.5855
   48VAL   HG13 3096   0.601   3.666   5.452  0.4877  4.1143  0.6934
   48VAL    CG2 3097   0.572   3.937   5.476 -0.3281  0.4887  0.2751
   48VAL   HG21 3098   0.504   4.020   5.504  2.1794 -0.6226  1.7538
   48VAL   HG22 3099   0.669   3.977   5.440 -1.2869 -0.0942  1.6048
   48VAL   HG23 3100   0.580   3.875   5.568 -1.6756  3.4006  0.9794
   48VAL      C 3101   0.461   3.829   5.119  0.1705 -0.3291  0.2749
   48VAL      O 3102   0.553   3.825   5.043  0.4074 -0.2720  0.1313
   49SER      N 3103   0.345   3.763   5.091  0.6256 -0.3396 -0.1841
   49SER     HN 3104   0.270   3.778   5.155  1.9475  2.4014  0.3826
   49SER     CA 3105   0.327   3.666   4.980  0.1589 -0.2624 -0.7661
   49SER     HA 3106   0.388   3.579   5.000 -1.6178 -1.7696 -0.7961
   49SER     CB 3107   0.176   3.605   4.986  0.2650  0.4191  0.0199
   49SER    HB1 3108   0.175   3.513   4.923  0.4189 -1.7024 -2.3935
   49SER    HB2 3109   0.099   3.676   4.951  1.1970 -0.2362 -0.4954
   49SER     OG 3110   0.150   3.560   5.120 -0.1568 -0.7790 -0.2843
   49SER    HG1 3111   0.102   3.626   5.172  1.6243 -0.5774  2.1751
   49SER      C 3112   0.362   3.726   4.842 -0.4285  0.2642 -0.1587
   49SER      O 3113   0.443   3.669   4.767 -0.2305 -0.7458  0.6440
   50LEU      N 3114   0.313   3.849   4.808 -0.3332  0.3858  0.8385
   50LEU     HN 3115   0.255   3.895   4.875  0.6448 -0.3604 -1.9621
   50LEU     CA 3116   0.346   3.931   4.692 -0.5878 -0.6055  0.0116
   50LEU     HA 3117   0.313   3.884   4.601  1.3957  3.1341  0.4110
   50LEU     CB 3118   0.259   4.058   4.698 -0.7030  0.0302 -0.2330
   50LEU    HB1 3119   0.277   4.110   4.795  1.5692  1.3387 -2.3290
   50LEU    HB2 3120   0.150   4.036   4.707 -0.1444  0.5279  1.3896
   50LEU     CG 3121   0.269   4.157   4.579  0.5646  0.0298 -0.3718
   50LEU     HG 3122   0.376   4.188   4.574  0.3619 -1.0399 -2.2882
   50LEU    CD1 3123   0.223   4.088   4.450 -0.2353  0.1673 -0.2204
   50LEU   HD11 3124   0.127   4.038   4.471 -0.0256 -1.0367 -2.9333
   50LEU   HD12 3125   0.294   4.015   4.404 -0.5021 -1.5228  0.1158
   50LEU   HD13 3126   0.209   4.172   4.379 -2.7930 -1.3557 -1.6642
   50LEU    CD2 3127   0.194   4.282   4.615 -0.6276  0.5935  0.1501
   50LEU   HD21 3128   0.086   4.263   4.629 -2.0706 -1.3204  0.3685
   50LEU   HD22 3129   0.188   4.355   4.532 -1.3611 -1.5393 -0.8717
   50LEU   HD23 3130   0.238   4.325   4.708 -2.2846 -0.8262  2.5417
   50LEU      C 3131   0.496   3.970   4.687 -0.2484  0.1685 -0.4813
   50LEU      O 3132   0.559   3.963   4.579 -0.0027  0.4991 -0.3282
   51TYR      N 3133   0.558   4.013   4.797  0.2115 -0.8365 -0.5310
   51TYR     HN 3134   0.517   3.992   4.885  2.2038 -0.8552 -0.3764
   51TYR     CA 3135   0.698   4.034   4.798 -1.2793  0.1890 -0.2642
   51TYR     HA 3136   0.708   4.112   4.723 -2.8524  2.6186  0.3537
   51TYR     CB 3137   0.728   4.095   4.938 -1.0583 -0.0906  0.0382
   51TYR    HB1 3138   0.666   4.051   5.019 -1.3049  4.7747 -1.5537
   51TYR    HB2 3139   0.690   4.199   4.944  0.5680 -1.4867  0.1256
   51TYR     CG 3140   0.875   4.101   4.976 -0.2030 -0.0367  0.2377
   51TYR    CD1 3141   0.972   4.201   4.930  0.0098  0.2503 -0.6130
   51TYR    HD1 3142   0.946   4.271   4.852 -4.0735 -1.6734  3.2396
   51TYR    CE1 3143   1.102   4.207   4.980 -0.1313 -0.1224 -0.2205
   51TYR    HE1 3144   1.157   4.290   4.940 -1.8270 -1.6027 -0.3309
   51TYR     CZ 3145   1.142   4.110   5.067 -0.2482 -0.0701 -0.2552
   51TYR     OH 3146   1.275   4.116   5.109  0.3257 -0.1279  0.1125
   51TYR     HH 3147   1.280   4.052   5.180 -1.1927 -0.6847  0.2143
   51TYR    CD2 3148   0.923   4.016   5.085 -0.0354 -0.1220 -0.2294
   51TYR    HD2 3149   0.855   3.941   5.123  2.2821  0.8485  1.4621
   51TYR    CE2 3150   1.056   4.009   5.117  0.3466 -0.6626  0.6615
   51TYR    HE2 3151   1.094   3.948   5.197 -4.6961  3.4057  1.1375
   51TYR      C 3152   0.778   3.912   4.766 -0.2073 -0.1450  0.1121
   51TYR      O 3153   0.869   3.897   4.686  0.3555 -0.8305 -0.4903
   52TRP      N 3154   0.743   3.801   4.836  0.2499  0.0050  0.1230
   52TRP     HN 3155   0.667   3.808   4.900 -0.3450 -0.8869  1.7079
   52TRP     CA 3156   0.810   3.674   4.822  0.7725  0.6793  0.4935
   52TRP     HA 3157   0.913   3.698   4.842 -2.8821  1.7214  0.0678
   52TRP     CB 3158   0.764   3.571   4.929  0.2000 -0.6831 -0.6943
   52TRP    HB1 3159   0.654   3.578   4.919  2.7782  0.7961  2.4843
   52TRP    HB2 3160   0.788   3.604   5.033 -0.1146 -0.7492  1.0356
   52TRP     CG 3161   0.806   3.431   4.906  0.0279  0.1222 -0.3264
   52TRP    CD1 3162   0.908   3.369   4.977  0.0478 -0.0302  0.1381
   52TRP    HD1 3163   0.969   3.421   5.049 -0.9215 -2.0584  1.3224
   52TRP    NE1 3164   0.908   3.237   4.948 -0.4956 -0.8234 -0.7164
   52TRP    HE1 3165   0.987   3.185   4.970 -0.8509 -0.4587 -1.0509
   52TRP    CE2 3166   0.803   3.204   4.869 -0.2365  0.1222 -0.2895
   52TRP    CD2 3167   0.737   3.330   4.840  0.1175 -0.6962  0.5688
   52TRP    CE3 3168   0.631   3.332   4.752 -0.1137  0.4062 -0.1642
   52TRP    HE3 3169   0.581   3.425   4.727 -0.6393  0.4413  1.1042
   52TRP    CZ3 3170   0.597   3.209   4.689  0.2283  0.4352 -0.8612
   52TRP    HZ3 3171   0.518   3.219   4.616  1.2581 -0.0341 -0.5477
   52TRP    CZ2 3172   0.765   3.090   4.802 -0.0567 -0.5978 -0.1002
   52TRP    HZ2 3173   0.804   2.991   4.822 -2.6925 -0.7272 -0.4902
   52TRP    CH2 3174   0.660   3.089   4.712 -0.2884  0.8712 -0.6066
   52TRP    HH2 3175   0.634   2.994   4.667  0.0143  1.2718 -0.5231
   52TRP      C 3176   0.798   3.617   4.684 -0.0548  0.0465 -0.2200
   52TRP      O 3177   0.884   3.546   4.638  0.1129  0.0582 -0.5353
   53THR      N 3178   0.681   3.643   4.615 -0.1185  0.5894 -0.6024
   53THR     HN 3179   0.618   3.697   4.670  0.7182 -0.2913 -0.4268
   53THR     CA 3180   0.659   3.597   4.480  0.4992 -0.3643  0.1014
   53THR     HA 3181   0.689   3.493   4.475  0.5566 -2.6107  3.5484
   53THR     CB 3182   0.515   3.611   4.443  0.9080 -0.6555  0.3931
   53THR     HB 3183   0.479   3.714   4.463  0.5946 -1.1521  1.9268
   53THR    OG1 3184   0.435   3.525   4.512  0.2845  0.1221 -0.8992
   53THR    HG1 3185   0.436   3.546   4.606  0.9432 -0.8610 -1.6152
   53THR    CG2 3186   0.493   3.579   4.295 -0.7355 -0.6056 -0.3569
   53THR   HG21 3187   0.386   3.569   4.267  0.5901 -1.2767 -0.5110
   53THR   HG22 3188   0.543   3.487   4.258  2.4012  0.6799  0.4746
   53THR   HG23 3189   0.532   3.666   4.238  0.2247  0.8046 -1.8930
   53THR      C 3190   0.744   3.678   4.391  0.2700  0.0670 -0.1247
   53THR      O 3191   0.820   3.613   4.317 -0.2907  0.2344  0.0807
   54PHE      N 3192   0.745   3.810   4.404  0.9433 -0.1965  0.3121
   54PHE     HN 3193   0.681   3.851   4.469 -0.2719  2.9469 -3.1616
   54PHE     CA 3194   0.839   3.890   4.331  0.4776  0.2157  0.1179
   54PHE     HA 3195   0.834   3.862   4.227 -0.6701 -1.6613 -0.5121
   54PHE     CB 3196   0.801   4.043   4.350 -0.2836 -0.3992  0.8268
   54PHE    HB1 3197   0.888   4.112   4.354  2.0033 -0.5550 -1.8394
   54PHE    HB2 3198   0.746   4.058   4.446 -1.2744 -0.1833  3.2241
   54PHE     CG 3199   0.716   4.103   4.233 -0.3613 -0.0305  0.5296
   54PHE    CD1 3200   0.588   4.162   4.262 -0.1331 -0.4197  0.4769
   54PHE    HD1 3201   0.552   4.159   4.364  3.2261  1.1903 -0.2053
   54PHE    CE1 3202   0.510   4.213   4.161 -0.2225 -0.4547 -0.4621
   54PHE    HE1 3203   0.413   4.254   4.185 -0.1034 -0.1455 -1.0456
   54PHE     CZ 3204   0.566   4.225   4.028 -0.2682 -0.7238  0.0214
   54PHE     HZ 3205   0.509   4.262   3.944 -0.3205 -2.4103  1.7300
   54PHE    CD2 3206   0.762   4.105   4.096  0.1851  0.0140 -0.0721
   54PHE    HD2 3207   0.855   4.068   4.056  0.4099  1.0404 -1.7976
   54PHE    CE2 3208   0.691   4.166   3.999  0.2586  0.1180  0.6004
   54PHE    HE2 3209   0.728   4.182   3.899  0.5791 -0.2423  0.7008
   54PHE      C 3210   0.984   3.858   4.351  0.5950  0.3081  0.3512
   54PHE      O 3211   1.061   3.848   4.258 -0.7897 -0.2912  0.3162
   55VAL      N 3212   1.030   3.835   4.476  0.2549 -0.1016 -0.4248
   55VAL     HN 3213   0.969   3.849   4.554 -2.7579  1.9132 -2.3958
   55VAL     CA 3214   1.159   3.783   4.507  0.7935 -0.2509  0.8968
   55VAL     HA 3215   1.231   3.845   4.456  0.5341  3.3271  1.3835
   55VAL     CB 3216   1.193   3.793   4.659  0.6290  0.3439  0.7377
   55VAL     HB 3217   1.105   3.750   4.711 -0.3800 -0.1976  1.4910
   55VAL    CG1 3218   1.322   3.716   4.702 -0.4351  0.1132 -0.1502
   55VAL   HG11 3219   1.346   3.744   4.807 -0.8766  0.3325  0.9653
   55VAL   HG12 3220   1.402   3.764   4.642 -0.4676 -3.7593 -1.1967
   55VAL   HG13 3221   1.319   3.605   4.698  1.5022 -0.9714  0.7621
   55VAL    CG2 3222   1.200   3.945   4.692 -0.3313  0.2928 -0.2453
   55VAL   HG21 3223   1.211   3.959   4.802 -0.6492 -0.2555 -2.1330
   55VAL   HG22 3224   1.118   4.010   4.654  0.4308  0.9462 -0.5745
   55VAL   HG23 3225   1.296   3.981   4.651 -0.4510  0.4001  1.9167
   55VAL      C 3226   1.194   3.646   4.454  0.1648  0.4357 -0.3632
   55VAL      O 3227   1.302   3.622   4.401  0.2673  0.3610 -0.3085
   56THR      N 3228   1.094   3.557   4.464  0.4857  0.0559 -0.2197
   56THR     HN 3229   1.008   3.577   4.511 -1.3478  1.6415 -0.1611
   56THR     CA 3230   1.105   3.423   4.412 -0.3598 -0.7789 -0.2825
   56THR     HA 3231   1.200   3.383   4.445 -1.6049 -1.8709  0.3440
   56THR     CB 3232   0.992   3.336   4.465 -0.2646 -0.0978  0.6058
   56THR     HB 3233   0.895   3.391   4.462 -0.0192  1.4957 -1.9850
   56THR    OG1 3234   1.021   3.315   4.601 -0.0426 -0.1378 -0.3124
   56THR    HG1 3235   0.965   3.380   4.645 -4.4430 -1.3440  2.0018
   56THR    CG2 3236   0.980   3.196   4.411 -0.3901 -0.0221  0.2820
   56THR   HG21 3237   0.951   3.189   4.304  1.6103 -0.7021 -0.8786
   56THR   HG22 3238   0.901   3.135   4.460 -0.7193 -0.9691 -0.6092
   56THR   HG23 3239   1.075   3.139   4.424  1.1196  2.5703  2.0845
   56THR      C 3240   1.109   3.405   4.261 -0.1149  0.0273  0.4024
   56THR      O 3241   1.205   3.342   4.206 -0.0782  0.0858 -0.1071
   57ILE      N 3242   1.014   3.476   4.189 -0.0146 -0.3186  0.5029
   57ILE     HN 3243   0.945   3.535   4.230 -0.6559 -1.2667 -0.7017
   57ILE     CA 3244   1.002   3.468   4.040  0.6531  0.2777 -0.9890
   57ILE     HA 3245   1.023   3.367   4.009  0.9426 -0.3925  1.8817
   57ILE     CB 3246   0.863   3.499   3.980  0.6109  0.2641 -0.5239
   57ILE     HB 3247   0.870   3.466   3.874 -1.0268 -1.0344  2.1094
   57ILE    CG2 3248   0.764   3.393   4.034  0.9188 -0.5136 -0.7172
   57ILE   HG21 3249   0.667   3.384   3.980  0.1623  2.2108 -3.4882
   57ILE   HG22 3250   0.732   3.423   4.136  0.7960 -5.7899 -0.4055
   57ILE   HG23 3251   0.806   3.290   4.031  0.8218  2.9716 -2.0442
   57ILE    CG1 3252   0.810   3.639   3.990 -0.1569 -0.3253  0.0644
   57ILE   HG11 3253   0.882   3.721   3.971 -1.8678  2.1846  0.5897
   57ILE   HG12 3254   0.779   3.658   4.095  0.8858  0.0468  1.3801
   57ILE     CD 3255   0.687   3.652   3.896 -0.1567  0.5404  0.1606
   57ILE    HD1 3256   0.716   3.629   3.791 -1.1559  0.7201 -1.1883
   57ILE    HD2 3257   0.653   3.758   3.891 -1.5589 -2.0853  0.0742
   57ILE    HD3 3258   0.600   3.592   3.929 -1.9378 -0.3328  0.5415
   57ILE      C 3259   1.109   3.552   3.961 -0.2108  0.0169 -0.1643
   57ILE      O 3260   1.151   3.518   3.851  0.1732  0.3163  0.3693
   58ALA      N 3261   1.169   3.655   4.024  0.3034  0.2650 -0.0195
   58ALA     HN 3262   1.129   3.690   4.109 -0.8908  0.6791 -1.6630
   58ALA     CA 3263   1.290   3.731   3.980 -0.2766  0.2621 -1.1406
   58ALA     HA 3264   1.290   3.743   3.872  1.3900  0.6199 -0.5438
   58ALA     CB 3265   1.289   3.871   4.049  0.4512 -0.7079 -0.4873
   58ALA    HB1 3266   1.198   3.930   4.023  0.3269  0.0015 -0.2334
   58ALA    HB2 3267   1.376   3.935   4.022  0.7066  0.7336 -1.0793
   58ALA    HB3 3268   1.298   3.872   4.160  1.5320 -0.0152  2.2704
   58ALA      C 3269   1.425   3.670   4.016 -0.3061 -0.8523  0.1445
   58ALA      O 3270   1.534   3.717   3.988 -0.0485 -0.0292 -0.2195
   59THR      N 3271   1.416   3.546   4.073 -0.0806 -0.3047  0.8068
   59THR     HN 3272   1.325   3.504   4.082 -2.1877 -0.0976 -1.6679
   59THR     CA 3273   1.531   3.458   4.105 -0.2329 -0.1979  0.0069
   59THR     HA 3274   1.488   3.379   4.164 -1.7869  3.0000 -1.5197
   59THR     CB 3275   1.605   3.391   3.993 -1.1384  0.2865 -0.3407
   59THR     HB 3276   1.677   3.313   4.025 -0.4114 -0.5440  0.6955
   59THR    OG1 3277   1.673   3.493   3.918 -0.4543  0.4189  0.3434
   59THR    HG1 3278   1.628   3.575   3.942 -0.8438 -1.1906  1.2127
   59THR    CG2 3279   1.506   3.324   3.908 -0.0532  0.0815  0.2218
   59THR   HG21 3280   1.430   3.398   3.874  0.8447  0.5226  0.6266
   59THR   HG22 3281   1.447   3.249   3.964  0.2623  2.3105  2.0604
   59THR   HG23 3282   1.558   3.278   3.821 -1.7240  0.6098  0.9075
   59THR      C 3283   1.617   3.525   4.202 -0.7546 -0.0505 -0.1429
   59THR      O 3284   1.739   3.501   4.203 -0.4080  0.4471 -0.1431
   60VAL      N 3285   1.565   3.610   4.287 -0.2753 -0.3263  0.4227
   60VAL     HN 3286   1.466   3.619   4.284 -1.1027 -0.2330  1.1069
   60VAL     CA 3287   1.649   3.680   4.384 -0.4777  0.1825 -0.4889
   60VAL     HA 3288   1.748   3.694   4.345 -0.5355  1.8194 -0.5241
   60VAL     CB 3289   1.607   3.826   4.411  0.8351  0.0817 -0.0848
   60VAL     HB 3290   1.498   3.835   4.390 -0.2768 -3.0354  0.6729
   60VAL    CG1 3291   1.647   3.875   4.549 -0.2427 -0.0437 -0.8740
   60VAL   HG11 3292   1.627   3.799   4.627 -3.6618 -1.4110 -1.0701
   60VAL   HG12 3293   1.586   3.965   4.572  0.1981  0.4279  2.8163
   60VAL   HG13 3294   1.757   3.892   4.549  0.7574 -4.5074 -0.7955
   60VAL    CG2 3295   1.661   3.911   4.293 -0.2386 -0.7912 -0.5088
   60VAL   HG21 3296   1.629   3.865   4.197 -0.2867  2.1387 -1.2032
   60VAL   HG22 3297   1.772   3.915   4.301 -1.0099  0.4429 -2.2503
   60VAL   HG23 3298   1.623   4.014   4.305  0.6504 -0.2531  2.4404
   60VAL      C 3299   1.675   3.588   4.505  0.2832 -0.1616 -0.3977
   60VAL      O 3300   1.786   3.575   4.557  0.2073  0.3155  0.0895
   61GLY      N 3301   1.569   3.539   4.566 -0.7435 -0.6863  0.1395
   61GLY     HN 3302   1.482   3.561   4.522  1.7883  1.2658  0.7133
   61GLY     CA 3303   1.570   3.453   4.685 -0.0783 -0.3401  0.0110
   61GLY    HA1 3304   1.606   3.353   4.663  1.0371 -0.1041  0.9924
   61GLY    HA2 3305   1.468   3.440   4.716  0.4729 -0.3410  0.1221
   61GLY      C 3306   1.646   3.495   4.812  0.6323 -0.0272  0.9847
   61GLY      O 3307   1.735   3.421   4.853 -0.9957 -0.1102 -0.2210
   62TYR      N 3308   1.607   3.611   4.877  1.2831 -0.3253 -0.0269
   62TYR     HN 3309   1.526   3.660   4.846 -0.4847 -0.0719 -0.0779
   62TYR     CA 3310   1.674   3.658   4.997 -0.3634  0.7657 -0.1629
   62TYR     HA 3311   1.778   3.680   4.979 -0.8053  0.8196  0.9314
   62TYR     CB 3312   1.601   3.796   5.038  0.0915  0.1783 -0.8009
   62TYR    HB1 3313   1.648   3.839   5.129  0.5127  3.1483 -0.4724
   62TYR    HB2 3314   1.495   3.770   5.062  2.5669 -1.1745  1.7198
   62TYR     CG 3315   1.607   3.901   4.941 -0.1797 -0.4539 -0.3065
   62TYR    CD1 3316   1.727   3.964   4.905  1.0194  0.0752 -0.7212
   62TYR    HD1 3317   1.822   3.920   4.931  2.7616 -1.0254 -0.0990
   62TYR    CE1 3318   1.738   4.086   4.836 -0.2555  0.0260 -0.5710
   62TYR    HE1 3319   1.832   4.134   4.815 -2.1732 -0.1523 -1.6958
   62TYR     CZ 3320   1.622   4.154   4.804 -0.3051  0.1404  0.1950
   62TYR     OH 3321   1.610   4.281   4.745 -0.1605 -0.1423 -0.0251
   62TYR     HH 3322   1.696   4.304   4.710  0.0392 -0.2132 -1.1201
   62TYR    CD2 3323   1.490   3.980   4.909  0.3028  0.9894 -0.7853
   62TYR    HD2 3324   1.397   3.947   4.954  0.4410  3.1670 -1.5921
   62TYR    CE2 3325   1.501   4.101   4.846 -0.1878 -0.0596 -0.1761
   62TYR    HE2 3326   1.413   4.159   4.818 -0.7137 -0.7874 -0.9788
   62TYR      C 3327   1.678   3.552   5.114  0.2357 -0.1469  0.1104
   62TYR      O 3328   1.777   3.550   5.188  0.6556  0.4531  0.6173
   63GLY      N 3329   1.570   3.474   5.132 -0.3294  0.0874  0.3593
   63GLY     HN 3330   1.496   3.469   5.067 -0.5814  1.0951 -0.5026
   63GLY     CA 3331   1.569   3.367   5.229  0.1390 -0.3371 -0.7890
   63GLY    HA1 3332   1.671   3.335   5.244 -1.1841  0.9679  1.8614
   63GLY    HA2 3333   1.511   3.290   5.180  2.6851 -0.9544  2.4303
   63GLY      C 3334   1.521   3.417   5.358 -0.2121 -0.0800 -0.6217
   63GLY      O 3335   1.493   3.335   5.439  0.4043  0.7965 -0.5066
   64ASP      N 3336   1.484   3.546   5.363  0.0090  0.9363  0.0507
   64ASP     HN 3337   1.483   3.588   5.273  1.9115 -0.2165  1.4671
   64ASP     CA 3338   1.414   3.606   5.477  1.1380 -1.0004  0.4754
   64ASP     HA 3339   1.467   3.601   5.571  1.3402 -1.4855  0.1421
   64ASP     CB 3340   1.402   3.753   5.440  0.4402  0.0030  0.5969
   64ASP    HB1 3341   1.501   3.799   5.421  2.5584 -1.4498  1.2527
   64ASP    HB2 3342   1.356   3.814   5.521  0.4734 -0.0710 -2.8711
   64ASP     CG 3343   1.328   3.794   5.311  0.8092  0.2364  0.0530
   64ASP    OD1 3344   1.299   3.713   5.221 -0.6597 -0.1642  0.5459
   64ASP    OD2 3345   1.311   3.917   5.289 -0.3484 -0.1678  0.4078
   64ASP      C 3346   1.278   3.541   5.500  0.2165 -1.1140  0.5734
   64ASP      O 3347   1.226   3.545   5.607 -0.6332 -0.1037 -0.1725
   65TYR      N 3348   1.215   3.491   5.391 -0.2668  0.0360  0.4272
   65TYR     HN 3349   1.261   3.509   5.304  1.1086 -0.5095 -1.2177
   65TYR     CA 3350   1.097   3.399   5.387  0.2459  0.8689 -0.5648
   65TYR     HA 3351   1.091   3.352   5.484  0.0920 -0.2668 -0.6846
   65TYR     CB 3352   0.969   3.463   5.346 -0.6457 -0.5965 -0.5923
   65TYR    HB1 3353   0.879   3.398   5.351 -1.0766 -0.0422  2.2423
   65TYR    HB2 3354   0.967   3.505   5.243 -2.7069 -3.4765  2.4697
   65TYR     CG 3355   0.946   3.567   5.451 -0.0115 -0.1546  0.4740
   65TYR    CD1 3356   0.873   3.533   5.568 -0.5239 -0.0366  0.2248
   65TYR    HD1 3357   0.870   3.425   5.581 -0.5112 -3.2124  0.1117
   65TYR    CE1 3358   0.823   3.626   5.656  0.3662  0.1255  0.0540
   65TYR    HE1 3359   0.781   3.596   5.751 -0.2048 -0.8188  1.9521
   65TYR     CZ 3360   0.839   3.764   5.627  0.7865 -0.1607  0.1702
   65TYR     OH 3361   0.792   3.855   5.716 -0.0708 -0.2994 -0.0657
   65TYR     HH 3362   0.733   3.797   5.764  0.5358 -0.9637 -1.0828
   65TYR    CD2 3363   0.953   3.706   5.423  0.0059  0.1635  0.4826
   65TYR    HD2 3364   0.999   3.736   5.330 -0.2335 -2.8112  2.4014
   65TYR    CE2 3365   0.904   3.802   5.510 -0.1811  0.8423 -0.4115
   65TYR    HE2 3366   0.925   3.904   5.483  0.2094 -1.7506  0.0436
   65TYR      C 3367   1.127   3.289   5.285 -0.0604  0.7646 -0.3245
   65TYR      O 3368   1.176   3.311   5.172  0.2573 -0.5182 -0.2631
   66SER      N 3369   1.104   3.163   5.329 -0.4656  0.2475  0.7108
   66SER     HN 3370   1.081   3.144   5.424 -2.1478  0.4576 -2.5937
   66SER     CA 3371   1.111   3.050   5.239  0.0074  0.3659  0.5123
   66SER     HA 3372   1.067   3.077   5.144 -1.5357 -4.1290  0.9551
   66SER     CB 3373   1.251   2.988   5.219 -0.0759 -0.3038  0.4600
   66SER    HB1 3374   1.321   3.070   5.191 -0.1483 -1.7154 -0.3592
   66SER    HB2 3375   1.257   2.919   5.132  0.8821 -0.3118  0.0516
   66SER     OG 3376   1.301   2.929   5.339 -0.1841  0.9292  0.5600
   66SER    HG1 3377   1.342   2.848   5.306 -0.6034  1.0325  0.1713
   66SER      C 3378   1.014   2.943   5.298  1.1596  0.3097 -0.8395
   66SER      O 3379   1.008   2.931   5.419 -0.4913  0.2634 -0.2811
   67PRO      N 3380   0.942   2.867   5.218 -0.0425 -0.4373 -0.0339
   67PRO     CD 3381   0.950   2.864   5.074  0.5326 -0.0540  0.5979
   67PRO    HD1 3382   1.059   2.877   5.055 -1.8251 -1.3415  0.7565
   67PRO    HD2 3383   0.891   2.947   5.029 -0.5221  1.4607 -1.4560
   67PRO     CA 3384   0.846   2.763   5.265 -0.1708  0.5025  0.5332
   67PRO     HA 3385   0.763   2.817   5.308 -0.0520  0.2650 -0.4342
   67PRO     CB 3386   0.793   2.706   5.135  0.0728 -0.0836 -0.3060
   67PRO    HB1 3387   0.697   2.762   5.123  0.8266  1.1217 -0.5714
   67PRO    HB2 3388   0.762   2.600   5.147  0.1322 -1.5495 -1.0026
   67PRO     CG 3389   0.905   2.732   5.038 -0.2242 -0.1340  0.2891
   67PRO    HG1 3390   0.978   2.652   5.061  0.1197 -3.3913  4.7585
   67PRO    HG2 3391   0.880   2.718   4.931  0.4990 -1.9541 -0.4577
   67PRO      C 3392   0.895   2.665   5.364 -0.2633 -0.3703 -0.6611
   67PRO      O 3393   1.008   2.616   5.348  0.1048 -0.2143  0.2146
   68HSD      N 3394   0.815   2.614   5.460  0.2663  0.5551  1.1140
   68HSD     HN 3395   0.723   2.652   5.451  0.2537 -2.1993 -1.1525
   68HSD     CA 3396   0.852   2.520   5.566  0.2977  0.1482  0.7777
   68HSD     HA 3397   0.959   2.519   5.580 -0.5259 -0.0224  0.5537
   68HSD     CB 3398   0.782   2.561   5.694 -0.0230  0.0888  0.2195
   68HSD    HB1 3399   0.813   2.503   5.784 -0.1611  0.4813  0.7696
   68HSD    HB2 3400   0.671   2.553   5.696 -2.5835  2.2779 -1.6097
   68HSD    ND1 3401   0.761   2.805   5.681  0.4382  0.5458  0.3961
   68HSD    HD1 3402   0.681   2.788   5.624  0.9424  1.9392 -2.3679
   68HSD     CG 3403   0.830   2.701   5.735  0.4296 -0.4692  0.2449
   68HSD    CE1 3404   0.822   2.921   5.727 -0.6355 -0.0115  0.4088
   68HSD    HE1 3405   0.801   3.024   5.702  4.4185 -0.8785  3.5786
   68HSD    NE2 3406   0.916   2.893   5.820  0.5126  0.4916 -1.0116
   68HSD    CD2 3407   0.921   2.756   5.819 -0.0378  0.7202  0.9625
   68HSD    HD2 3408   0.990   2.714   5.892  1.2941  2.2157 -2.1010
   68HSD      C 3409   0.806   2.377   5.537 -0.3526 -0.0574  0.8190
   68HSD      O 3410   0.873   2.278   5.557 -0.0427  0.9520  0.4804
   69THR      N 3411   0.680   2.365   5.500  0.5891 -0.2294 -0.0509
   69THR     HN 3412   0.630   2.447   5.474  1.5755  0.4409  0.7526
   69THR     CA 3413   0.598   2.249   5.484 -1.1463 -0.4670  0.8150
   69THR     HA 3414   0.626   2.176   5.559 -1.6365 -1.0757  2.1549
   69THR     CB 3415   0.453   2.267   5.516 -0.3849 -0.5373 -0.4455
   69THR     HB 3416   0.405   2.168   5.502 -0.8606  0.2688  0.0596
   69THR    OG1 3417   0.389   2.356   5.430 -0.5363  0.6842 -0.4391
   69THR    HG1 3418   0.440   2.437   5.427 -0.7953 -2.8817 -1.8295
   69THR    CG2 3419   0.429   2.315   5.659  0.1306 -0.1513 -0.6918
   69THR   HG21 3420   0.321   2.329   5.682  3.0762  2.6586  0.8436
   69THR   HG22 3421   0.473   2.416   5.665 -0.8344  0.7759  0.7461
   69THR   HG23 3422   0.469   2.236   5.727  1.2788 -0.1591 -2.0442
   69THR      C 3423   0.620   2.175   5.345  0.0980 -0.4524  0.1670
   69THR      O 3424   0.639   2.249   5.247  0.0586 -0.0561  0.5232
   70PRO      N 3425   0.616   2.037   5.325 -0.3635  0.2549 -0.0940
   70PRO     CD 3426   0.650   1.945   5.435  0.3744 -0.0738  0.0859
   70PRO    HD1 3427   0.576   1.928   5.515 -0.4206  0.2515  1.0097
   70PRO    HD2 3428   0.741   1.987   5.482 -2.0771 -1.6016  4.3119
   70PRO     CA 3429   0.627   1.971   5.198 -0.5173 -1.0076 -0.1750
   70PRO     HA 3430   0.726   1.988   5.158 -0.0669 -0.0312  1.9840
   70PRO     CB 3431   0.614   1.820   5.228 -0.4160 -0.4342  0.3166
   70PRO    HB1 3432   0.655   1.757   5.147  2.0933 -0.0445 -1.8147
   70PRO    HB2 3433   0.508   1.795   5.249  0.5302 -0.6441  1.0682
   70PRO     CG 3434   0.685   1.810   5.366  0.0600 -0.1649 -0.5278
   70PRO    HG1 3435   0.653   1.722   5.427  0.4255  0.5355  3.6426
   70PRO    HG2 3436   0.794   1.813   5.345 -4.1289 -0.0474 -1.4108
   70PRO      C 3437   0.525   2.028   5.098  0.8458 -0.1987  0.0963
   70PRO      O 3438   0.570   2.043   4.988 -0.1120 -0.2013 -0.1805
   71LEU      N 3439   0.397   2.058   5.128  0.1717  0.3711  0.0012
   71LEU     HN 3440   0.364   2.037   5.220  0.1905  0.7716  2.0528
   71LEU     CA 3441   0.302   2.103   5.030 -0.3240  0.0296 -0.6272
   71LEU     HA 3442   0.325   2.041   4.945 -1.3810  2.0950 -1.4402
   71LEU     CB 3443   0.152   2.094   5.064 -0.7365 -0.1533 -0.2355
   71LEU    HB1 3444   0.137   2.157   5.154 -0.4012 -0.9984 -1.5511
   71LEU    HB2 3445   0.140   1.987   5.093  1.9521 -0.1638 -0.8629
   71LEU     CG 3446   0.066   2.156   4.957  0.6135 -0.1271  0.0990
   71LEU     HG 3447   0.091   2.262   4.936 -3.2826 -1.6866 -0.4159
   71LEU    CD1 3448   0.072   2.078   4.818  0.2700 -0.8521  0.3176
   71LEU   HD11 3449   0.089   1.969   4.833 -0.9445  0.2595  2.7509
   71LEU   HD12 3450   0.155   2.115   4.753 -0.2443  1.4304 -0.1670
   71LEU   HD13 3451  -0.024   2.101   4.768  0.6078  0.1706 -2.3615
   71LEU    CD2 3452  -0.087   2.170   5.001  0.2828 -0.5329 -0.1778
   71LEU   HD21 3453  -0.135   2.237   4.927 -2.6382 -0.0256 -0.7459
   71LEU   HD22 3454  -0.083   2.205   5.107 -1.4217 -1.8082 -0.0402
   71LEU   HD23 3455  -0.130   2.069   4.991  0.9336 -1.0106  0.9348
   71LEU      C 3456   0.341   2.248   4.994  0.0489  0.1732 -0.3044
   71LEU      O 3457   0.317   2.294   4.883  0.1923 -0.1221 -0.6158
   72GLY      N 3458   0.407   2.324   5.093 -0.0247 -0.5010 -0.2631
   72GLY     HN 3459   0.412   2.282   5.183  1.4949  0.7498 -1.6010
   72GLY     CA 3460   0.474   2.456   5.068  0.3913  0.5651  0.0505
   72GLY    HA1 3461   0.529   2.489   5.155  3.4940 -2.6062  0.3644
   72GLY    HA2 3462   0.395   2.525   5.044 -0.9060  1.9736  0.1469
   72GLY      C 3463   0.580   2.450   4.967  0.0651 -0.0421  0.1330
   72GLY      O 3464   0.599   2.531   4.878  0.5717  0.0028 -0.0828
   73MET      N 3465   0.661   2.338   4.974 -0.3185 -0.6611 -0.6509
   73MET     HN 3466   0.662   2.285   5.059  0.5151 -1.4568 -2.4176
   73MET     CA 3467   0.764   2.311   4.874 -0.6210 -0.0943  0.2578
   73MET     HA 3468   0.813   2.404   4.850  3.0465  0.1483 -3.6542
   73MET     CB 3469   0.863   2.200   4.925  0.2576  0.0862 -0.5758
   73MET    HB1 3470   0.938   2.162   4.852 -1.2941 -1.4443 -1.8256
   73MET    HB2 3471   0.812   2.107   4.959  2.1268  1.2709 -0.8497
   73MET     CG 3472   0.952   2.254   5.044 -1.7011 -0.6323  0.3240
   73MET    HG1 3473   0.884   2.279   5.128 -0.6300  0.6752 -3.0193
   73MET    HG2 3474   1.003   2.346   5.007  2.3403 -1.8922  1.5025
   73MET     SD 3475   1.071   2.138   5.112 -0.3460 -0.0172  0.2874
   73MET     CE 3476   1.020   2.140   5.286 -0.1784  0.2989  0.5666
   73MET    HE1 3477   1.002   2.238   5.335 -1.8546 -0.9094 -0.2747
   73MET    HE2 3478   1.093   2.094   5.356  0.5460 -1.1077 -1.0942
   73MET    HE3 3479   0.929   2.080   5.308  0.9469  2.0098 -1.9381
   73MET      C 3480   0.716   2.254   4.739  0.1842  0.5507 -1.0716
   73MET      O 3481   0.750   2.298   4.627  0.8275 -0.1319  0.2930
   74TYR      N 3482   0.618   2.165   4.741  0.0802  0.3863  0.2890
   74TYR     HN 3483   0.589   2.134   4.831 -2.9897 -0.4199 -0.2910
   74TYR     CA 3484   0.558   2.114   4.612 -0.4495  0.2611  0.0231
   74TYR     HA 3485   0.646   2.079   4.559 -1.1955 -1.2764  0.1359
   74TYR     CB 3486   0.444   1.996   4.627 -0.1229 -0.3412 -0.1921
   74TYR    HB1 3487   0.413   1.965   4.525  0.3095  1.6553  2.8084
   74TYR    HB2 3488   0.350   2.043   4.666 -2.2150  2.3903 -1.4116
   74TYR     CG 3489   0.492   1.880   4.708 -0.1526  0.2005  0.4784
   74TYR    CD1 3490   0.401   1.800   4.784 -0.2603 -0.2169 -0.1930
   74TYR    HD1 3491   0.299   1.836   4.787  1.6898 -0.0138  2.3811
   74TYR    CE1 3492   0.453   1.701   4.867 -0.1352 -0.5357  0.3231
   74TYR    HE1 3493   0.388   1.650   4.936  0.3579 -0.0387  1.6861
   74TYR     CZ 3494   0.583   1.657   4.844 -0.2771  0.4503 -0.6895
   74TYR     OH 3495   0.623   1.544   4.914  0.4827  0.1542 -0.2537
   74TYR     HH 3496   0.714   1.520   4.895  1.5376  0.0625 -0.0769
   74TYR    CD2 3497   0.634   1.853   4.714  0.2566  0.2624 -0.0580
   74TYR    HD2 3498   0.713   1.908   4.664 -2.1589 -1.2279 -0.9776
   74TYR    CE2 3499   0.673   1.740   4.776 -0.4911 -0.1986 -0.1036
   74TYR    HE2 3500   0.778   1.717   4.777 -2.6036 -3.3732  0.3105
   74TYR      C 3501   0.495   2.227   4.530  0.5078  0.4306  0.9442
   74TYR      O 3502   0.530   2.242   4.414  0.6498  0.2010  0.2049
   75PHE      N 3503   0.416   2.316   4.597 -0.0029 -0.2146 -0.3562
   75PHE     HN 3504   0.387   2.295   4.691 -3.0693  0.1684 -0.7181
   75PHE     CA 3505   0.374   2.445   4.547 -0.0212 -0.3031 -0.4692
   75PHE     HA 3506   0.319   2.426   4.456 -0.0451 -1.1109 -1.5690
   75PHE     CB 3507   0.288   2.508   4.661 -0.1624  0.3385 -0.0861
   75PHE    HB1 3508   0.336   2.494   4.760 -0.8780  0.1510 -0.3417
   75PHE    HB2 3509   0.185   2.467   4.662  1.0751  2.2047  1.3308
   75PHE     CG 3510   0.277   2.655   4.661 -0.8029  0.9322 -0.3666
   75PHE    CD1 3511   0.221   2.728   4.548 -0.0105 -0.2664  0.3539
   75PHE    HD1 3512   0.166   2.672   4.474  2.6469  3.0219 -0.9602
   75PHE    CE1 3513   0.215   2.864   4.550  0.0489 -0.0212 -0.2449
   75PHE    HE1 3514   0.174   2.920   4.467  2.1083 -0.1306 -2.6168
   75PHE     CZ 3515   0.282   2.938   4.645 -0.1272 -0.5070  0.1883
   75PHE     HZ 3516   0.266   3.044   4.644  0.1093 -1.0241 -0.0141
   75PHE    CD2 3517   0.330   2.735   4.763 -0.1995 -1.1830  0.1835
   75PHE    HD2 3518   0.378   2.685   4.846  0.2660 -0.7312  1.1409
   75PHE    CE2 3519   0.337   2.874   4.753 -0.1080  0.0695 -0.0394
   75PHE    HE2 3520   0.382   2.925   4.838 -1.3713 -3.6789  0.3260
   75PHE      C 3521   0.490   2.534   4.495 -0.0117  0.6419 -0.7350
   75PHE      O 3522   0.499   2.566   4.378  0.2563 -1.0546 -0.1994
   76THR      N 3523   0.585   2.569   4.583  0.0329  0.3710  0.1937
   76THR     HN 3524   0.563   2.540   4.675  2.4523  0.4849  1.1705
   76THR     CA 3525   0.697   2.662   4.553  0.5544  0.3436 -0.6626
   76THR     HA 3526   0.642   2.751   4.528 -2.1801  1.3936 -0.2507
   76THR     CB 3527   0.779   2.693   4.672 -0.6368 -0.3066 -0.4513
   76THR     HB 3528   0.810   2.599   4.722  1.3523  0.5255  2.4935
   76THR    OG1 3529   0.698   2.766   4.767  0.2359  0.8704  0.0090
   76THR    HG1 3530   0.631   2.703   4.795  2.4300  0.8336  1.3068
   76THR    CG2 3531   0.904   2.776   4.639 -0.0451 -0.6627 -0.3324
   76THR   HG21 3532   0.944   2.818   4.734 -1.1593 -1.4039 -0.4496
   76THR   HG22 3533   0.876   2.865   4.579  0.6972 -1.2316  2.0549
   76THR   HG23 3534   0.990   2.728   4.588 -2.3970 -0.5960 -0.5836
   76THR      C 3535   0.785   2.621   4.436  0.3922 -0.1881  0.2530
   76THR      O 3536   0.810   2.697   4.343 -0.2127 -0.3958 -0.5930
   77CYS      N 3537   0.823   2.493   4.415  0.3856 -0.6929 -0.4149
   77CYS     HN 3538   0.809   2.428   4.489 -2.3416 -0.3296 -0.5923
   77CYS     CA 3539   0.883   2.446   4.292 -0.5717  0.1655 -0.6567
   77CYS     HA 3540   0.979   2.495   4.279  1.5015  1.1666  0.0385
   77CYS     CB 3541   0.905   2.295   4.295  0.1738  0.3218 -0.4754
   77CYS    HB1 3542   0.962   2.265   4.204 -1.2452 -0.2279 -2.1549
   77CYS    HB2 3543   0.802   2.253   4.294  0.0674 -0.5061  0.9356
   77CYS     SG 3544   0.991   2.233   4.438 -0.5668  0.1191 -0.4300
   77CYS    HG1 3545   0.886   2.240   4.519  3.5306  0.4193  1.0240
   77CYS      C 3546   0.797   2.466   4.166  0.0876 -0.2247  0.2092
   77CYS      O 3547   0.849   2.508   4.067  0.4101  0.2406  0.0010
   78THR      N 3548   0.662   2.453   4.164  0.2912 -0.6821  0.0793
   78THR     HN 3549   0.604   2.422   4.238 -1.8262 -1.9674 -2.3360
   78THR     CA 3550   0.583   2.489   4.042  0.5880  0.7540  0.8786
   78THR     HA 3551   0.624   2.431   3.961  0.0718 -0.1380 -1.8685
   78THR     CB 3552   0.436   2.447   4.042  0.0990 -0.3866  0.4855
   78THR     HB 3553   0.391   2.471   3.943  2.0035 -2.5152 -0.7958
   78THR    OG1 3554   0.354   2.499   4.145  0.0029  0.1750  0.1266
   78THR    HG1 3555   0.404   2.500   4.227 -0.2878 -0.7198 -0.2300
   78THR    CG2 3556   0.443   2.293   4.058  0.5790 -0.0428 -0.6404
   78THR   HG21 3557   0.469   2.265   4.162  0.6447 -3.2202 -1.1744
   78THR   HG22 3558   0.510   2.243   3.984 -0.5686 -4.1387  2.2415
   78THR   HG23 3559   0.343   2.258   4.024  0.3099  1.1791 -1.4003
   78THR      C 3560   0.590   2.637   3.999  0.3145  0.2311  0.2538
   78THR      O 3561   0.600   2.672   3.879 -0.9710  0.0877 -0.5278
   79LEU      N 3562   0.584   2.723   4.101 -0.1226 -0.0870  0.0333
   79LEU     HN 3563   0.581   2.687   4.194  1.2889  0.0306 -1.2507
   79LEU     CA 3564   0.585   2.870   4.092  0.2848  0.4278  0.2458
   79LEU     HA 3565   0.512   2.899   4.018  0.1007  1.3468  1.8761
   79LEU     CB 3566   0.531   2.950   4.215 -0.4242 -0.8808  0.7900
   79LEU    HB1 3567   0.568   2.891   4.301 -1.4743 -1.0051 -1.6026
   79LEU    HB2 3568   0.423   2.927   4.216  1.0189  1.1986  0.4411
   79LEU     CG 3569   0.571   3.099   4.227  0.7900  0.1968 -0.7970
   79LEU     HG 3570   0.677   3.109   4.197  1.3874 -1.1869  0.6553
   79LEU    CD1 3571   0.480   3.174   4.131  0.5785 -0.5404 -0.7457
   79LEU   HD11 3572   0.457   3.115   4.040 -0.1533  0.8569 -2.2376
   79LEU   HD12 3573   0.522   3.271   4.096 -2.5244 -0.8232  2.4321
   79LEU   HD13 3574   0.383   3.208   4.172  1.0293  0.5885 -3.1314
   79LEU    CD2 3575   0.547   3.144   4.367 -0.0952  0.0091 -0.2939
   79LEU   HD21 3576   0.440   3.139   4.395  0.3830 -0.2477 -1.1653
   79LEU   HD22 3577   0.579   3.250   4.378  1.2081 -0.1668  0.1582
   79LEU   HD23 3578   0.610   3.085   4.437 -2.8049  1.3804  1.0446
   79LEU      C 3579   0.722   2.916   4.041 -0.1292 -0.0454  0.1795
   79LEU      O 3580   0.725   2.992   3.946 -0.4557  0.5025 -0.7113
   80ILE      N 3581   0.835   2.863   4.092 -0.8997 -0.4683 -0.3475
   80ILE     HN 3582   0.810   2.797   4.163  1.5330  0.1969 -0.6794
   80ILE     CA 3583   0.970   2.882   4.051  0.0056 -0.2393 -0.1406
   80ILE     HA 3584   0.987   2.988   4.051 -0.3280  1.8176  1.9827
   80ILE     CB 3585   1.074   2.813   4.142 -0.2918 -0.4253  0.6614
   80ILE     HB 3586   1.017   2.726   4.180  0.4532 -1.0658  1.2960
   80ILE    CG2 3587   1.200   2.750   4.079  0.0610 -0.3268  0.0602
   80ILE   HG21 3588   1.175   2.673   4.004 -0.9506  0.1021 -0.6622
   80ILE   HG22 3589   1.258   2.690   4.152 -1.9619  1.4605  0.7713
   80ILE   HG23 3590   1.257   2.835   4.034 -3.0373  1.0402  1.2649
   80ILE    CG1 3591   1.103   2.908   4.254  1.1027 -0.3097  0.0927
   80ILE   HG11 3592   1.013   2.961   4.292 -1.0172  1.0723  0.3580
   80ILE   HG12 3593   1.169   2.995   4.232  1.6955 -0.7609 -0.5253
   80ILE     CD 3594   1.168   2.838   4.372  0.4724  0.2417  0.0300
   80ILE    HD1 3595   1.275   2.816   4.352 -1.1531 -2.1897 -3.0458
   80ILE    HD2 3596   1.118   2.740   4.384 -1.4548 -0.5782  1.1199
   80ILE    HD3 3597   1.159   2.904   4.462 -1.1030  1.3111  1.4971
   80ILE      C 3598   0.987   2.837   3.907 -0.0811  0.3091 -0.0137
   80ILE      O 3599   1.049   2.900   3.830 -0.9538 -0.1553  0.5654
   81VAL      N 3600   0.935   2.719   3.864 -0.2387 -0.5110  0.2559
   81VAL     HN 3601   0.891   2.659   3.931 -2.1537  2.1648  0.2478
   81VAL     CA 3602   0.966   2.666   3.730  0.3065 -0.8363 -0.4488
   81VAL     HA 3603   1.073   2.679   3.718 -1.2935 -0.5489  0.4910
   81VAL     CB 3604   0.931   2.516   3.724  0.2728 -0.0064  0.1435
   81VAL     HB 3605   0.829   2.494   3.762 -3.4077 -0.7682 -2.2154
   81VAL    CG1 3606   0.930   2.459   3.577  0.5132  0.3330 -0.7718
   81VAL   HG11 3607   0.848   2.499   3.513  1.9097 -0.9083 -0.3137
   81VAL   HG12 3608   0.922   2.349   3.585 -0.7053 -0.0910  0.1872
   81VAL   HG13 3609   1.032   2.472   3.536  1.9610 -1.0941 -0.3240
   81VAL    CG2 3610   1.028   2.437   3.813  0.1204 -0.0906  0.1077
   81VAL   HG21 3611   0.999   2.330   3.813  2.0963 -1.3136  0.0871
   81VAL   HG22 3612   1.025   2.473   3.918 -3.6572 -1.0164  1.1831
   81VAL   HG23 3613   1.128   2.446   3.765  1.2595  0.6475 -3.6734
   81VAL      C 3614   0.892   2.750   3.625  0.9101 -0.3353  0.2163
   81VAL      O 3615   0.941   2.786   3.517 -0.1369 -0.1415  0.1504
   82LEU      N 3616   0.763   2.785   3.653 -0.2330  0.1179 -0.8564
   82LEU     HN 3617   0.732   2.766   3.746 -0.2511  0.5220 -0.5742
   82LEU     CA 3618   0.686   2.874   3.566 -0.2555  0.4917 -0.7285
   82LEU     HA 3619   0.700   2.838   3.465 -0.4859  0.8269 -2.0247
   82LEU     CB 3620   0.540   2.864   3.618  0.0207  0.0215  0.0325
   82LEU    HB1 3621   0.533   2.917   3.716  0.0636 -1.6468  1.5546
   82LEU    HB2 3622   0.517   2.759   3.643 -1.5381  1.1652 -1.1193
   82LEU     CG 3623   0.432   2.924   3.525  0.2487 -0.3980  0.0166
   82LEU     HG 3624   0.436   3.035   3.534 -3.8744  3.7489  0.1323
   82LEU    CD1 3625   0.458   2.897   3.371 -0.9759 -0.5955  0.9516
   82LEU   HD11 3626   0.376   2.949   3.317 -1.4008 -0.0111 -1.1865
   82LEU   HD12 3627   0.457   2.787   3.354 -0.9942  1.6854 -2.1292
   82LEU   HD13 3628   0.554   2.941   3.336  0.4034  0.2728  0.1374
   82LEU    CD2 3629   0.294   2.886   3.579 -0.1947  0.4088  0.7753
   82LEU   HD21 3630   0.265   2.919   3.681  0.8306  2.2481  0.5763
   82LEU   HD22 3631   0.279   2.776   3.572 -0.2443 -1.2169  0.5835
   82LEU   HD23 3632   0.212   2.917   3.511  2.6447  0.8857  0.2087
   82LEU      C 3633   0.739   3.019   3.568  0.0886  0.0751  1.0649
   82LEU      O 3634   0.737   3.099   3.475 -0.4465  0.5573 -0.2928
   83GLY      N 3635   0.776   3.061   3.688 -0.0730  0.4325  0.5341
   83GLY     HN 3636   0.784   2.990   3.757 -2.5688  2.3893 -0.4134
   83GLY     CA 3637   0.804   3.198   3.727  0.5003 -0.1093  0.5932
   83GLY    HA1 3638   0.817   3.188   3.834 -1.7513  1.5521 -1.7070
   83GLY    HA2 3639   0.723   3.264   3.701 -0.6500  0.9898 -3.4261
   83GLY      C 3640   0.935   3.239   3.670  0.7248  0.0701  0.0868
   83GLY      O 3641   0.938   3.354   3.626 -0.2881  0.2012  0.2180
   84ILE      N 3642   1.041   3.153   3.669  0.0939 -0.1212  0.4974
   84ILE     HN 3643   1.038   3.058   3.699  2.0438  0.5417 -0.9345
   84ILE     CA 3644   1.165   3.189   3.598  1.0445 -0.4192 -0.1480
   84ILE     HA 3645   1.203   3.282   3.639 -0.8484  0.0779  0.9353
   84ILE     CB 3646   1.277   3.087   3.617  0.2021  0.1873  0.5013
   84ILE     HB 3647   1.308   3.081   3.724 -0.1322 -0.9864 -1.2237
   84ILE    CG2 3648   1.221   2.952   3.576  0.1060 -0.1661 -0.4362
   84ILE   HG21 3649   1.273   2.869   3.629  1.7864  0.7652 -0.0372
   84ILE   HG22 3650   1.217   2.941   3.465  1.8319  0.7406  3.4823
   84ILE   HG23 3651   1.114   2.946   3.605  0.0874 -0.5480 -1.2967
   84ILE    CG1 3652   1.408   3.125   3.542 -0.2626  0.3206 -0.3043
   84ILE   HG11 3653   1.418   3.234   3.563  1.6955 -0.9874  2.6170
   84ILE   HG12 3654   1.393   3.110   3.432 -0.4820  1.5047  2.1941
   84ILE     CD 3655   1.538   3.053   3.590 -0.4124  0.0974  0.0930
   84ILE    HD1 3656   1.609   3.124   3.638  0.6810 -1.2809  1.8024
   84ILE    HD2 3657   1.596   3.011   3.505 -0.8268 -0.3081  0.3781
   84ILE    HD3 3658   1.524   2.965   3.657 -2.2997 -0.9680  0.1207
   84ILE      C 3659   1.144   3.224   3.455  0.8269 -0.3814  1.0190
   84ILE      O 3660   1.190   3.331   3.417  0.0002 -0.2409  0.6307
   85GLY      N 3661   1.063   3.151   3.378  0.1087 -0.3896  0.2101
   85GLY     HN 3662   1.006   3.077   3.410  0.0702  2.8862  1.1181
   85GLY     CA 3663   1.031   3.204   3.237  0.4024 -0.4597 -0.7828
   85GLY    HA1 3664   0.977   3.130   3.181  0.3009 -2.1592 -2.0961
   85GLY    HA2 3665   1.119   3.241   3.186  0.7389  2.6080  0.5947
   85GLY      C 3666   0.935   3.324   3.237  0.1706 -1.3202  0.0292
   85GLY      O 3667   0.949   3.414   3.158 -0.1478  0.5205  0.6489
   86THR      N 3668   0.831   3.320   3.322  0.0307 -0.3265  0.4279
   86THR     HN 3669   0.807   3.257   3.394 -0.3252  1.8306 -3.3140
   86THR     CA 3670   0.729   3.424   3.323 -0.6012 -0.1833 -0.4436
   86THR     HA 3671   0.703   3.432   3.219 -0.1778  2.0572 -1.0719
   86THR     CB 3672   0.599   3.384   3.407 -0.3334  0.7760 -0.8150
   86THR     HB 3673   0.619   3.369   3.516 -1.4042  0.1717 -2.6650
   86THR    OG1 3674   0.545   3.257   3.359 -0.1699  0.5070  0.5403
   86THR    HG1 3675   0.607   3.190   3.386 -0.9182 -1.1667 -0.5695
   86THR    CG2 3676   0.480   3.484   3.407 -0.0992  0.4099  0.4519
   86THR   HG21 3677   0.391   3.440   3.456  3.0216  1.3905 -0.7890
   86THR   HG22 3678   0.445   3.508   3.304 -0.0816 -3.8793  0.6370
   86THR   HG23 3679   0.504   3.578   3.461  1.4342 -1.3805 -1.1453
   86THR      C 3680   0.773   3.562   3.359  0.3806  0.7335 -0.6698
   86THR      O 3681   0.738   3.664   3.297 -0.2204  0.8227  0.5085
   87PHE      N 3682   0.860   3.577   3.462 -0.0284  0.1539  0.6074
   87PHE     HN 3683   0.894   3.495   3.508 -1.5618 -0.8734  3.1117
   87PHE     CA 3684   0.916   3.702   3.495  0.5454 -0.0581  0.1945
   87PHE     HA 3685   0.832   3.769   3.489  0.2991 -1.1785  1.6902
   87PHE     CB 3686   0.987   3.706   3.631 -0.4552 -0.1318  0.1457
   87PHE    HB1 3687   1.071   3.633   3.624 -1.9112  0.1942 -0.5941
   87PHE    HB2 3688   0.920   3.661   3.708 -0.5231 -0.0289 -1.3360
   87PHE     CG 3689   1.039   3.840   3.673 -0.4844  0.5246  0.2122
   87PHE    CD1 3690   1.177   3.874   3.663  0.3546  0.4604  0.2237
   87PHE    HD1 3691   1.245   3.802   3.619  1.0258  2.2727  3.2190
   87PHE    CE1 3692   1.223   4.002   3.697 -0.0515  0.1662 -0.0703
   87PHE    HE1 3693   1.326   4.035   3.695  0.7936  2.2773 -2.1027
   87PHE     CZ 3694   1.132   4.093   3.747  0.0585  0.3057  0.2648
   87PHE     HZ 3695   1.159   4.195   3.769  0.0204  1.4120 -1.7663
   87PHE    CD2 3696   0.951   3.928   3.742 -0.7894 -0.9220  0.2235
   87PHE    HD2 3697   0.851   3.891   3.758  0.4586 -0.5024 -0.4661
   87PHE    CE2 3698   0.996   4.054   3.769 -0.1658  0.2590 -0.3795
   87PHE    HE2 3699   0.919   4.124   3.800  0.0528  0.0489  2.7714
   87PHE      C 3700   1.011   3.759   3.395  0.0411 -0.4586  0.0395
   87PHE      O 3701   1.001   3.883   3.367  0.4458  0.6154 -0.1409
   88ALA      N 3702   1.091   3.675   3.335  0.1110 -0.1392 -0.0458
   88ALA     HN 3703   1.074   3.578   3.347 -0.1346  0.3530 -1.0038
   88ALA     CA 3704   1.187   3.716   3.236  0.3610 -0.2806 -0.6636
   88ALA     HA 3705   1.233   3.807   3.274  0.2833 -2.5153 -1.4333
   88ALA     CB 3706   1.284   3.599   3.207 -0.2369  0.2671 -0.1211
   88ALA    HB1 3707   1.240   3.497   3.211  1.8194  0.9345 -2.1335
   88ALA    HB2 3708   1.363   3.603   3.285 -1.2290  0.6280 -0.7745
   88ALA    HB3 3709   1.324   3.616   3.105  1.5491 -1.1375 -1.9853
   88ALA      C 3710   1.114   3.758   3.109 -0.0667  0.4853  0.4872
   88ALA      O 3711   1.161   3.848   3.043  0.3328 -0.2408  0.4152
   89VAL      N 3712   1.002   3.691   3.062  0.3217 -0.5581 -0.1122
   89VAL     HN 3713   0.986   3.600   3.098 -2.0752  1.5092  3.7681
   89VAL     CA 3714   0.913   3.747   2.953  0.7534 -0.0538  0.0715
   89VAL     HA 3715   0.974   3.775   2.868  2.4131 -0.5217  0.3055
   89VAL     CB 3716   0.813   3.638   2.905  0.8430 -0.0282 -0.0332
   89VAL     HB 3717   0.747   3.611   2.990 -2.7294  0.4314  0.1762
   89VAL    CG1 3718   0.712   3.693   2.802  0.4502  0.3180 -0.0699
   89VAL   HG11 3719   0.639   3.764   2.846 -1.3323 -0.6715 -1.0083
   89VAL   HG12 3720   0.658   3.611   2.751 -1.7831  1.9372 -1.8160
   89VAL   HG13 3721   0.768   3.751   2.725  1.7804  1.0039  0.5197
   89VAL    CG2 3722   0.897   3.517   2.850 -0.4046  0.4768 -0.7503
   89VAL   HG21 3723   0.963   3.558   2.770 -1.0725  1.6968 -0.2979
   89VAL   HG22 3724   0.829   3.437   2.811  2.0847  1.1920 -2.5178
   89VAL   HG23 3725   0.964   3.468   2.923  1.7007  1.6573  0.6186
   89VAL      C 3726   0.851   3.880   2.994  0.3700  0.1685 -0.7350
   89VAL      O 3727   0.828   3.968   2.915 -0.5596  0.0965  0.1756
   90ALA      N 3728   0.802   3.893   3.121  0.1749 -0.6750 -0.0311
   90ALA     HN 3729   0.798   3.812   3.180 -0.8966  0.2919 -0.9637
   90ALA     CA 3730   0.738   4.013   3.169 -0.5172  0.1000 -0.1842
   90ALA     HA 3731   0.657   4.037   3.102  0.3223  0.0432  0.8624
   90ALA     CB 3732   0.681   4.005   3.311  0.2573  0.0558  0.1351
   90ALA    HB1 3733   0.619   3.913   3.307 -4.0284  4.2486  0.6777
   90ALA    HB2 3734   0.613   4.091   3.330  0.6692  0.2017  0.8032
   90ALA    HB3 3735   0.754   4.001   3.395  0.5153  0.8299 -1.1617
   90ALA      C 3736   0.828   4.129   3.166  0.8821  1.0798  0.2453
   90ALA      O 3737   0.795   4.233   3.103  0.0001  0.1325 -0.1191
   91VAL      N 3738   0.957   4.113   3.211  0.3764  0.8169  0.0912
   91VAL     HN 3739   0.978   4.044   3.279 -0.0087  0.2256 -1.0057
   91VAL     CA 3740   1.072   4.212   3.192 -0.1259  0.3138 -0.2710
   91VAL     HA 3741   1.039   4.307   3.232 -0.8712 -0.2762  0.5937
   91VAL     CB 3742   1.191   4.161   3.276  0.0365  0.1114  0.1064
   91VAL     HB 3743   1.195   4.050   3.269 -1.0125  0.2516 -1.7596
   91VAL    CG1 3744   1.328   4.213   3.229  0.0424  0.1491  0.3187
   91VAL   HG11 3745   1.398   4.191   3.313  1.4616 -1.4204  1.1752
   91VAL   HG12 3746   1.329   4.320   3.202 -1.7797 -0.0876 -1.7335
   91VAL   HG13 3747   1.355   4.152   3.140 -0.9420  0.5540  0.9895
   91VAL    CG2 3748   1.172   4.198   3.422 -0.2104  0.5419  0.4941
   91VAL   HG21 3749   1.174   4.307   3.446 -0.9712  1.2762  0.3781
   91VAL   HG22 3750   1.257   4.158   3.481  0.5249 -0.9790 -0.7424
   91VAL   HG23 3751   1.077   4.155   3.460  0.9390  1.8043 -2.8542
   91VAL      C 3752   1.109   4.243   3.045  0.3060  0.0566 -0.6088
   91VAL      O 3753   1.128   4.363   3.011  0.5902 -0.2297 -0.1805
   92GLU      N 3754   1.117   4.146   2.950  0.4021  0.7195 -0.1874
   92GLU     HN 3755   1.102   4.054   2.986  2.5085 -1.2549 -1.0557
   92GLU     CA 3756   1.136   4.162   2.808  0.8272 -0.3920  0.1850
   92GLU     HA 3757   1.230   4.215   2.795 -0.6422 -1.6177  1.2558
   92GLU     CB 3758   1.160   4.036   2.723  0.3604  0.0198  0.5858
   92GLU    HB1 3759   1.073   3.966   2.727  0.5029  0.7669 -0.4041
   92GLU    HB2 3760   1.243   3.974   2.764 -1.8949 -1.7016 -3.9922
   92GLU     CG 3761   1.186   4.055   2.569 -0.0763  0.0274 -0.6457
   92GLU    HG1 3762   1.272   4.125   2.556  0.7138  0.6109 -1.1807
   92GLU    HG2 3763   1.095   4.100   2.525  0.8328 -0.3371  0.5743
   92GLU     CD 3764   1.212   3.927   2.499 -0.1836  0.3017 -0.2315
   92GLU    OE1 3765   1.133   3.891   2.409  0.4660 -0.0453  0.3510
   92GLU    OE2 3766   1.320   3.867   2.513 -0.0206 -0.4151 -0.2513
   92GLU      C 3767   1.031   4.252   2.746 -0.6150  0.7544 -0.0625
   92GLU      O 3768   1.062   4.348   2.673  0.9388  0.0231  0.6007
   93ARG      N 3769   0.906   4.229   2.781  0.4073 -0.5191 -0.3432
   93ARG     HN 3770   0.886   4.148   2.835  1.0240 -0.6485 -1.6285
   93ARG     CA 3771   0.794   4.312   2.739  0.5112 -0.2898 -0.2771
   93ARG     HA 3772   0.786   4.315   2.632 -2.3872 -0.6775 -4.2051
   93ARG     CB 3773   0.650   4.262   2.784  0.2143  0.1182  0.5301
   93ARG    HB1 3774   0.572   4.332   2.747 -2.2628  0.3641 -2.4058
   93ARG    HB2 3775   0.639   4.253   2.895  0.9340  0.9687 -1.3164
   93ARG     CG 3776   0.597   4.120   2.737 -0.0863  0.2265  0.3952
   93ARG    HG1 3777   0.486   4.115   2.730 -0.6734  0.9036 -0.7497
   93ARG    HG2 3778   0.627   4.038   2.806  3.5593 -1.0112  1.6153
   93ARG     CD 3779   0.664   4.060   2.611 -0.7609 -0.2605 -0.5105
   93ARG    HD1 3780   0.642   3.951   2.604 -1.3500 -1.3546 -1.0892
   93ARG    HD2 3781   0.772   4.085   2.606 -0.2342  1.7207  3.2091
   93ARG     NE 3782   0.596   4.126   2.498  0.2686 -0.6790  0.5670
   93ARG     HE 3783   0.512   4.180   2.506 -1.9495  0.2395  0.0728
   93ARG     CZ 3784   0.618   4.090   2.367 -0.5658  0.2130  0.7379
   93ARG    NH1 3785   0.708   3.999   2.345  0.0061  0.2032 -0.3321
   93ARG   HH11 3786   0.762   3.964   2.421 -2.6164  1.1849  0.2245
   93ARG   HH12 3787   0.718   3.969   2.250 -2.3659  0.8220  1.6087
   93ARG    NH2 3788   0.545   4.145   2.272  0.3477 -0.6187  0.1943
   93ARG   HH21 3789   0.469   4.209   2.285 -2.9247  2.7952 -0.5549
   93ARG   HH22 3790   0.529   4.081   2.197  2.8048 -1.5469  2.9163
   93ARG      C 3791   0.806   4.464   2.784 -0.0276 -0.2784  0.1203
   93ARG      O 3792   0.784   4.559   2.710 -0.4323  0.1001  0.1403
   94LEU      N 3793   0.849   4.486   2.910 -0.5200 -0.2226 -0.1061
   94LEU     HN 3794   0.865   4.403   2.963  2.4653 -1.0878  0.4431
   94LEU     CA 3795   0.881   4.619   2.961  0.5129  0.0712  0.6297
   94LEU     HA 3796   0.805   4.693   2.942  1.1693 -1.6810  0.0908
   94LEU     CB 3797   0.911   4.605   3.110 -0.0012  0.4656 -0.3726
   94LEU    HB1 3798   0.991   4.528   3.109 -0.3276 -2.4855 -0.1536
   94LEU    HB2 3799   0.822   4.552   3.150 -1.0903 -1.2638  0.2228
   94LEU     CG 3800   0.958   4.739   3.182 -0.8081  0.0148  0.5133
   94LEU     HG 3801   1.054   4.768   3.135 -2.4231  1.2568 -0.3151
   94LEU    CD1 3802   0.861   4.858   3.159  0.0891 -0.3391 -0.0613
   94LEU   HD11 3803   0.756   4.835   3.187 -2.2951  1.3100  0.1163
   94LEU   HD12 3804   0.863   4.896   3.054  1.4835 -2.4715 -0.7806
   94LEU   HD13 3805   0.901   4.941   3.221 -0.8677  1.7567  0.4259
   94LEU    CD2 3806   0.983   4.708   3.326  1.0841 -0.4084 -0.3357
   94LEU   HD21 3807   0.893   4.659   3.369  2.5170  1.1158  2.4585
   94LEU   HD22 3808   1.016   4.800   3.381  3.3693  2.6038  1.8868
   94LEU   HD23 3809   1.072   4.641   3.326 -1.3809  1.6182  1.4990
   94LEU      C 3810   1.003   4.690   2.893  0.4370 -0.1147  0.1027
   94LEU      O 3811   0.993   4.804   2.857 -0.3392  0.1540  0.4061
   95LEU      N 3812   1.114   4.617   2.877 -0.1528 -0.4413 -0.1932
   95LEU     HN 3813   1.118   4.525   2.913  1.2056 -0.2271  1.2463
   95LEU     CA 3814   1.243   4.665   2.811 -0.6194  0.0774 -0.0938
   95LEU     HA 3815   1.272   4.759   2.855 -3.0207 -0.7443 -3.4760
   95LEU     CB 3816   1.358   4.554   2.806  0.2514 -0.2103  0.2321
   95LEU    HB1 3817   1.440   4.591   2.741 -2.1932 -3.3466  2.4421
   95LEU    HB2 3818   1.323   4.456   2.766 -0.9840  2.1980 -1.5336
   95LEU     CG 3819   1.409   4.518   2.943 -0.1533 -0.5113  0.0628
   95LEU     HG 3820   1.326   4.517   3.016 -2.0180 -2.9137  0.1129
   95LEU    CD1 3821   1.467   4.376   2.948  0.4465 -0.2844 -0.5011
   95LEU   HD11 3822   1.388   4.301   2.925  1.6395 -2.1298 -0.4645
   95LEU   HD12 3823   1.506   4.348   3.048 -0.5714  0.4782  0.2859
   95LEU   HD13 3824   1.535   4.352   2.864  0.1738  0.4236 -0.6529
   95LEU    CD2 3825   1.511   4.631   2.978  0.0211  0.1032  0.0380
   95LEU   HD21 3826   1.564   4.607   3.073  0.0805 -0.1447 -1.0193
   95LEU   HD22 3827   1.466   4.732   2.979  0.0799  1.3975 -1.0198
   95LEU   HD23 3828   1.593   4.640   2.903  1.0591  0.4040 -1.1782
   95LEU      C 3829   1.218   4.722   2.674  0.2424 -0.1868 -0.3099
   95LEU      O 3830   1.261   4.836   2.641  0.2528  0.4943 -0.1899
   96GLU      N 3831   1.130   4.660   2.590  0.0324  0.8696  0.2631
   96GLU     HN 3832   1.087   4.581   2.634  0.9877  0.5736 -1.3517
   96GLU     CA 3833   1.097   4.703   2.458 -0.0012 -0.4554  0.2091
   96GLU     HA 3834   1.189   4.741   2.415 -0.9609 -1.0573 -2.0086
   96GLU     CB 3835   1.037   4.588   2.367 -0.4472  0.2923 -0.6121
   96GLU    HB1 3836   1.032   4.638   2.268  0.4683  0.0166  0.1696
   96GLU    HB2 3837   0.930   4.565   2.389 -1.5200  1.9837 -0.9484
   96GLU     CG 3838   1.126   4.471   2.344 -0.0770 -0.1509 -0.2914
   96GLU    HG1 3839   1.064   4.414   2.272 -3.1872  2.8622 -0.7008
   96GLU    HG2 3840   1.147   4.416   2.438  0.1398  0.6531 -1.0251
   96GLU     CD 3841   1.265   4.508   2.289 -0.1967 -0.7345 -0.1080
   96GLU    OE1 3842   1.276   4.497   2.163  0.6835 -0.2774 -0.1531
   96GLU    OE2 3843   1.354   4.561   2.365  0.5207  0.2819  0.2092
   96GLU      C 3844   1.004   4.818   2.453 -0.2183 -0.3646 -0.1227
   96GLU      O 3845   1.003   4.898   2.358  0.0364 -0.0131  0.6927
   97PHE      N 3846   0.924   4.835   2.563  0.9260  0.4861 -0.1648
   97PHE     HN 3847   0.917   4.767   2.635  2.9230  2.8307 -2.0256
   97PHE     CA 3848   0.827   4.937   2.581  0.5327  0.0003 -0.3468
   97PHE     HA 3849   0.782   4.962   2.486 -2.4060  1.0264 -1.3066
   97PHE     CB 3850   0.718   4.890   2.679  0.1591 -0.7144 -0.6361
   97PHE    HB1 3851   0.750   4.886   2.785  0.2891  1.7149 -1.0580
   97PHE    HB2 3852   0.683   4.789   2.648  0.7459 -2.2952 -0.3722
   97PHE     CG 3853   0.603   4.994   2.663  0.3151  0.2550 -0.1486
   97PHE    CD1 3854   0.587   5.093   2.753  0.9189  0.0990 -0.3457
   97PHE    HD1 3855   0.668   5.107   2.823 -0.4832  1.7935 -1.5390
   97PHE    CE1 3856   0.498   5.203   2.728  0.0520 -0.5621 -0.4024
   97PHE    HE1 3857   0.504   5.298   2.779 -2.0409  2.4453 -1.7543
   97PHE     CZ 3858   0.408   5.192   2.622 -0.4614 -0.3181  0.2487
   97PHE     HZ 3859   0.348   5.279   2.596  1.7164  1.9540  1.1771
   97PHE    CD2 3860   0.523   4.994   2.543  0.3614 -0.0964 -0.8133
   97PHE    HD2 3861   0.532   4.913   2.473  0.5930  1.7432 -3.4920
   97PHE    CE2 3862   0.420   5.084   2.528 -0.2864  0.5279  1.0343
   97PHE    HE2 3863   0.370   5.102   2.434  0.8779  1.3726  0.7240
   97PHE      C 3864   0.900   5.068   2.626  0.4685 -0.6802  0.4766
   97PHE      O 3865   0.891   5.167   2.562  0.3889  0.3180 -0.2432
   98LEU      N 3866   0.987   5.057   2.722  0.6323  0.4708 -0.3526
   98LEU     HN 3867   1.007   4.972   2.770  0.9185 -1.4274 -2.4017
   98LEU     CA 3868   1.052   5.172   2.783  0.6695 -1.1866  0.8981
   98LEU     HA 3869   0.979   5.244   2.816 -0.8265 -0.0202 -1.0088
   98LEU     CB 3870   1.131   5.116   2.903  0.2656 -0.7698  0.6769
   98LEU    HB1 3871   1.207   5.046   2.860 -0.9830 -0.3982  1.1889
   98LEU    HB2 3872   1.072   5.056   2.975  0.6830  3.9879 -2.3137
   98LEU     CG 3873   1.194   5.223   2.989 -0.0055 -0.3299 -0.1919
   98LEU     HG 3874   1.268   5.280   2.928 -1.4960 -1.4993 -0.9183
   98LEU    CD1 3875   1.087   5.323   3.030 -0.5381  0.2193  0.1060
   98LEU   HD11 3876   1.120   5.398   3.105 -1.4412  0.2452 -0.2475
   98LEU   HD12 3877   1.006   5.270   3.083 -0.4121 -1.5329  2.6882
   98LEU   HD13 3878   1.054   5.381   2.941 -1.5876 -0.8223  0.9902
   98LEU    CD2 3879   1.263   5.166   3.112 -0.0423 -0.3718  0.1789
   98LEU   HD21 3880   1.188   5.121   3.181  3.3916  1.8814 -1.3970
   98LEU   HD22 3881   1.323   5.244   3.164  0.1038  0.2852  0.3872
   98LEU   HD23 3882   1.341   5.089   3.094  0.3429 -2.9274  1.5253
   98LEU      C 3883   1.147   5.257   2.698  0.1211 -0.2108 -0.4691
   98LEU      O 3884   1.143   5.380   2.694  0.0278 -0.3984  0.3218
   99ILE      N 3885   1.226   5.186   2.610 -1.1813 -0.2897 -0.1007
   99ILE     HN 3886   1.217   5.087   2.620 -0.1428 -1.1801  0.6683
   99ILE     CA 3887   1.334   5.253   2.543  0.4210 -0.5033 -1.1229
   99ILE     HA 3888   1.356   5.351   2.583 -0.9519  1.2686 -0.3286
   99ILE     CB 3889   1.468   5.167   2.536 -0.2310 -0.4621  0.2976
   99ILE     HB 3890   1.442   5.059   2.531  0.4448 -3.0153 -0.4699
   99ILE    CG2 3891   1.561   5.205   2.415 -0.1455  0.5533 -0.3372
   99ILE   HG21 3892   1.522   5.166   2.318  0.0126 -1.4382 -0.5593
   99ILE   HG22 3893   1.660   5.161   2.439 -0.1215  0.3089  1.3166
   99ILE   HG23 3894   1.575   5.315   2.413  1.3256  1.9655  0.2552
   99ILE    CG1 3895   1.549   5.188   2.669 -0.5907  0.6930  0.4254
   99ILE   HG11 3896   1.481   5.201   2.756  2.9415  1.4960  2.3634
   99ILE   HG12 3897   1.610   5.278   2.652 -1.3644  1.2239  0.2225
   99ILE     CD 3898   1.637   5.057   2.710  0.7144 -0.4151  0.1005
   99ILE    HD1 3899   1.744   5.086   2.725 -0.2407 -1.2963  0.8163
   99ILE    HD2 3900   1.637   4.975   2.635 -0.0196  0.5577  1.8754
   99ILE    HD3 3901   1.599   5.019   2.807  0.4439  1.2654  1.8726
   99ILE      C 3902   1.292   5.286   2.394  0.0345 -0.2232 -0.2014
   99ILE      O 3903   1.229   5.206   2.321 -0.2732 -0.2861  0.0866
  100NME      N 3904   1.314   5.412   2.358  0.0263 -0.2658 -0.2409
  100NME     HN 3905   1.355   5.478   2.420  0.0034 -5.7317 -2.8858
  100NME    CH3 3906   1.271   5.462   2.226  0.0586 -0.4565 -0.3217
  100NME   HH31 3907   1.364   5.491   2.173  1.5272  2.4031  0.2207
  100NME   HH32 3908   1.220   5.384   2.165  3.0141  1.1763  0.2273
  100NME   HH33 3909   1.207   5.552   2.234  1.2037  1.5248 -1.6754
   17ACE    CH3 3910   2.892   3.266   1.933  0.4100 -0.8753 -0.2345
   17ACE   HH31 3911   2.861   3.180   1.996 -1.7880 -3.3076 -0.2873
   17ACE   HH32 3912   2.823   3.349   1.959  2.1414  1.5468 -0.1249
   17ACE   HH33 3913   2.876   3.239   1.826  1.4883  2.0051  1.8523
   17ACE      C 3914   3.037   3.281   1.953  0.2046  0.3124 -0.4749
   17ACE      O 3915   3.114   3.321   1.863  0.2855  0.1046 -0.0136
   18VAL      N 3916   3.082   3.269   2.085 -0.2429 -0.2691 -0.3131
   18VAL     HN 3917   3.017   3.246   2.157  1.6333  1.1402  1.1060
   18VAL     CA 3918   3.211   3.316   2.124  0.1265 -0.3401 -0.2407
   18VAL     HA 3919   3.240   3.403   2.067 -1.1418  0.0031 -0.2679
   18VAL     CB 3920   3.197   3.386   2.265  0.2732  0.3413 -0.3016
   18VAL     HB 3921   3.302   3.406   2.297 -0.9732 -2.6511 -0.2414
   18VAL    CG1 3922   3.109   3.510   2.262  0.5734  0.6208  0.3402
   18VAL   HG11 3923   3.008   3.465   2.257  0.2941 -0.0729  0.5035
   18VAL   HG12 3924   3.137   3.577   2.178  2.2631 -0.6202  0.5636
   18VAL   HG13 3925   3.111   3.563   2.359 -1.7836 -0.1762 -3.3034
   18VAL    CG2 3926   3.136   3.292   2.361  0.6561 -0.4625  0.2399
   18VAL   HG21 3927   3.032   3.274   2.327  0.1456 -2.8975 -0.5040
   18VAL   HG22 3928   3.131   3.333   2.464  1.0202  1.6818  0.8379
   18VAL   HG23 3929   3.189   3.197   2.382  3.4987 -0.0487 -0.6062
   18VAL      C 3930   3.303   3.192   2.117  0.2761  0.1589  0.1537
   18VAL      O 3931   3.265   3.075   2.137  0.0556  0.0857  0.5308
   19PRO      N 3932   3.430   3.215   2.087 -0.2707 -0.2744  0.2996
   19PRO     CD 3933   3.472   3.340   2.022 -0.5118  0.2743 -0.2653
   19PRO    HD1 3934   3.474   3.413   2.106  0.0917 -0.2639 -1.8106
   19PRO    HD2 3935   3.413   3.391   1.943 -1.7166  0.7298  0.5761
   19PRO     CA 3936   3.536   3.110   2.086  0.7228  0.0878  0.0189
   19PRO     HA 3937   3.514   3.035   2.012 -2.1031 -0.4178  0.0369
   19PRO     CB 3938   3.670   3.179   2.044 -0.0907  0.8657  0.1229
   19PRO    HB1 3939   3.728   3.116   1.973  1.4705  0.4330 -0.4109
   19PRO    HB2 3940   3.745   3.188   2.126 -0.3413 -1.7377 -0.4284
   19PRO     CG 3941   3.627   3.320   1.991 -0.2620 -0.5042 -0.1627
   19PRO    HG1 3942   3.690   3.403   2.029  1.1290  1.1205  0.9135
   19PRO    HG2 3943   3.650   3.329   1.883  2.6328 -1.3417  1.1134
   19PRO      C 3944   3.536   3.038   2.222  0.3387 -0.2108 -0.7288
   19PRO      O 3945   3.584   3.096   2.314  0.4256 -0.3068 -0.1120
   20ALA      N 3946   3.502   2.911   2.224 -0.2948 -0.1375 -0.0283
   20ALA     HN 3947   3.491   2.854   2.143  0.2571  0.1999  0.0060
   20ALA     CA 3948   3.493   2.830   2.352 -0.0356  0.3899 -0.0372
   20ALA     HA 3949   3.414   2.875   2.410 -0.4047 -0.6327  1.3044
   20ALA     CB 3950   3.460   2.683   2.303 -0.1683 -0.1265 -0.2185
   20ALA    HB1 3951   3.358   2.681   2.260  0.9913 -1.9479  0.8765
   20ALA    HB2 3952   3.454   2.624   2.397  1.1595  1.9618  0.8494
   20ALA    HB3 3953   3.532   2.651   2.224  2.8207 -1.5496 -1.7697
   20ALA      C 3954   3.624   2.829   2.430 -0.1508 -0.5966  0.5416
   20ALA      O 3955   3.628   2.833   2.552 -0.0853 -0.4695 -0.3583
   21THR      N 3956   3.744   2.821   2.365  0.5274  0.3993 -0.6973
   21THR     HN 3957   3.742   2.815   2.265 -0.1661 -0.0574  0.0749
   21THR     CA 3958   3.874   2.817   2.433 -0.2928  1.2242  0.7260
   21THR     HA 3959   3.864   2.748   2.515 -1.5060 -1.3665  0.4499
   21THR     CB 3960   3.983   2.767   2.339  0.2541  0.2356  0.4317
   21THR     HB 3961   4.082   2.808   2.368 -1.0384  1.6352 -2.4015
   21THR    OG1 3962   3.954   2.800   2.206 -0.4696  0.3228  0.4209
   21THR    HG1 3963   3.973   2.894   2.209 -1.6663 -1.4735  0.5112
   21THR    CG2 3964   3.977   2.616   2.347  0.6101 -0.4521  0.4578
   21THR   HG21 3965   3.877   2.587   2.309 -2.8917 -1.1191 -0.2358
   21THR   HG22 3966   3.983   2.584   2.453  2.1304  0.4841  1.2211
   21THR   HG23 3967   4.057   2.569   2.285  1.2021 -2.1016 -1.5779
   21THR      C 3968   3.911   2.952   2.497 -0.8509  0.3787  0.5160
   21THR      O 3969   3.947   2.961   2.615  0.1114  0.4001 -0.1931
   22ARG      N 3970   3.882   3.069   2.437  0.1029 -0.0814 -0.0466
   22ARG     HN 3971   3.827   3.078   2.354 -0.6707  1.9321  0.7015
   22ARG     CA 3972   3.900   3.198   2.504 -1.2707 -0.6251  0.7138
   22ARG     HA 3973   4.001   3.202   2.543 -1.3282 -0.3248 -1.8325
   22ARG     CB 3974   3.879   3.313   2.395 -0.0661  0.1833  0.5845
   22ARG    HB1 3975   3.772   3.323   2.368  0.9694  1.7985 -1.5554
   22ARG    HB2 3976   3.939   3.281   2.307  2.2442 -0.3616 -1.7353
   22ARG     CG 3977   3.930   3.448   2.425 -0.3610 -0.0004  0.4297
   22ARG    HG1 3978   4.035   3.446   2.462 -0.1190 -0.4264  1.1015
   22ARG    HG2 3979   3.864   3.470   2.512  2.0530  1.4947 -0.7175
   22ARG     CD 3980   3.915   3.553   2.313  0.3314 -0.2647  0.0388
   22ARG    HD1 3981   3.933   3.653   2.358  1.8016 -1.8109 -2.0819
   22ARG    HD2 3982   3.818   3.545   2.260 -0.4416 -1.2697  1.4069
   22ARG     NE 3983   4.027   3.527   2.217 -0.5805  0.7786 -0.1912
   22ARG     HE 3984   4.097   3.457   2.234 -0.1769  0.0015  1.1152
   22ARG     CZ 3985   4.019   3.568   2.089 -0.2843  0.0826  0.3464
   22ARG    NH1 3986   3.918   3.639   2.041  0.3508 -0.1047 -0.1020
   22ARG   HH11 3987   3.857   3.690   2.102 -3.6674  0.2853 -1.4506
   22ARG   HH12 3988   3.907   3.643   1.942  3.6358  0.9618 -0.6173
   22ARG    NH2 3989   4.110   3.519   2.008 -0.5325  0.7317  0.1524
   22ARG   HH21 3990   4.197   3.495   2.051  0.6710  1.2918  0.4707
   22ARG   HH22 3991   4.125   3.572   1.924  1.2722  0.4090 -3.3470
   22ARG      C 3992   3.803   3.221   2.619  0.1373  0.2324  1.1048
   22ARG      O 3993   3.842   3.254   2.731  0.2263 -0.2758  0.5521
   23ILE      N 3994   3.674   3.189   2.596  0.3320  1.2432 -0.0575
   23ILE     HN 3995   3.653   3.154   2.505  2.4282 -0.6324 -1.6461
   23ILE     CA 3996   3.568   3.205   2.702 -0.6301  0.2401  0.0307
   23ILE     HA 3997   3.572   3.305   2.743 -1.3386 -0.7719  0.2926
   23ILE     CB 3998   3.429   3.194   2.643  0.0556 -0.6917  0.4173
   23ILE     HB 3999   3.407   3.280   2.575 -0.6286  1.5082  1.1495
   23ILE    CG2 4000   3.407   3.059   2.584  0.4385 -0.3295 -0.2418
   23ILE   HG21 4001   3.500   3.034   2.528 -2.3828  0.4983  1.0144
   23ILE   HG22 4002   3.322   3.063   2.513 -1.9682 -0.2030  0.1545
   23ILE   HG23 4003   3.389   2.981   2.661  0.3837  3.2157 -2.5220
   23ILE    CG1 4004   3.315   3.217   2.747  0.8396  0.1508 -0.4600
   23ILE   HG11 4005   3.319   3.134   2.821 -1.2770 -0.8991  1.3503
   23ILE   HG12 4006   3.212   3.207   2.708  0.1977 -1.8145  0.1073
   23ILE     CD 4007   3.319   3.355   2.812  0.3920 -0.5777 -0.4308
   23ILE    HD1 4008   3.339   3.437   2.740  0.6056 -0.6483  0.6598
   23ILE    HD2 4009   3.397   3.357   2.890  0.0376 -2.1376  1.4103
   23ILE    HD3 4010   3.224   3.368   2.868 -2.2612  0.3619  1.1047
   23ILE      C 4011   3.583   3.106   2.814  0.1007 -0.2755 -0.4608
   23ILE      O 4012   3.547   3.139   2.924 -0.5908 -0.1995 -0.2310
   24LEU      N 4013   3.648   2.985   2.794 -0.1016  0.5354  0.9060
   24LEU     HN 4014   3.671   2.965   2.699  1.5739  0.3816  1.0759
   24LEU     CA 4015   3.695   2.898   2.896 -0.0121  0.2822  0.2524
   24LEU     HA 4016   3.613   2.904   2.967 -2.5575 -1.4703  0.8283
   24LEU     CB 4017   3.729   2.753   2.843 -0.7378  0.6658  0.1685
   24LEU    HB1 4018   3.795   2.763   2.754  2.2625 -0.2219  2.4160
   24LEU    HB2 4019   3.638   2.696   2.816  1.5143  0.7700  1.2944
   24LEU     CG 4020   3.793   2.655   2.950  0.2839  0.5262 -0.4185
   24LEU     HG 4021   3.888   2.693   2.993  0.3008  1.0255 -0.3018
   24LEU    CD1 4022   3.706   2.629   3.078  0.7157 -0.3197 -0.1204
   24LEU   HD11 4023   3.613   2.584   3.038 -0.7124  0.2705 -0.9902
   24LEU   HD12 4024   3.670   2.724   3.121  1.8411 -1.4625 -2.3883
   24LEU   HD13 4025   3.755   2.581   3.166 -1.8232  1.9892 -1.7270
   24LEU    CD2 4026   3.821   2.521   2.871  0.3668 -0.2850 -0.2030
   24LEU   HD21 4027   3.877   2.554   2.781 -0.0253 -3.0514  0.8937
   24LEU   HD22 4028   3.730   2.464   2.842  2.4066 -1.8840 -1.0574
   24LEU   HD23 4029   3.883   2.450   2.930 -1.4977  1.7085 -0.2480
   24LEU      C 4030   3.810   2.955   2.974 -0.1978  0.0391  0.0141
   24LEU      O 4031   3.804   2.957   3.096 -0.3944  0.0143  0.1276
   25LEU      N 4032   3.910   3.018   2.906  0.3432 -0.4650 -0.3136
   25LEU     HN 4033   3.918   3.041   2.809 -0.4433 -1.2121  1.1583
   25LEU     CA 4034   4.013   3.083   2.977 -0.2575  0.5877  0.9610
   25LEU     HA 4035   4.052   3.007   3.042  0.6181 -0.0851  1.6683
   25LEU     CB 4036   4.129   3.120   2.881 -0.0513 -0.1493 -0.2501
   25LEU    HB1 4037   4.097   3.179   2.792 -0.5372 -0.1198  0.5661
   25LEU    HB2 4038   4.162   3.019   2.848  0.1572  0.4689 -0.0517
   25LEU     CG 4039   4.252   3.192   2.935  0.1358  0.2641 -0.3530
   25LEU     HG 4040   4.225   3.279   2.999 -1.8737  0.8118  0.1785
   25LEU    CD1 4041   4.330   3.088   3.026  0.1526  0.1660  0.4210
   25LEU   HD11 4042   4.429   3.124   3.062  0.4120  2.6950  1.9171
   25LEU   HD12 4043   4.353   2.991   2.976 -3.5272  1.0733  0.2634
   25LEU   HD13 4044   4.271   3.071   3.119  2.0755  2.8659 -1.2407
   25LEU    CD2 4045   4.326   3.244   2.814  0.1086  0.1189  0.1398
   25LEU   HD21 4046   4.360   3.167   2.742 -0.8404 -1.9927 -1.1635
   25LEU   HD22 4047   4.416   3.301   2.847  0.4920  0.2289  2.4348
   25LEU   HD23 4048   4.258   3.319   2.768  3.3304 -1.2880  0.4154
   25LEU      C 4049   3.973   3.205   3.064  0.0996  0.0387  0.1225
   25LEU      O 4050   4.009   3.221   3.179  0.0005 -0.3964  0.0528
   26LEU      N 4051   3.880   3.284   3.005 -0.2009  0.1010  0.0880
   26LEU     HN 4052   3.855   3.258   2.912 -2.5996 -0.9402 -2.0063
   26LEU     CA 4053   3.812   3.396   3.072 -0.5798 -0.2648 -0.0802
   26LEU     HA 4054   3.889   3.464   3.105  3.5832  0.9554  0.4377
   26LEU     CB 4055   3.726   3.465   2.972  0.4623  0.0057 -0.3613
   26LEU    HB1 4056   3.654   3.391   2.932  1.4800 -0.3146  4.6201
   26LEU    HB2 4057   3.782   3.518   2.892 -1.6259 -1.1833 -0.2485
   26LEU     CG 4058   3.630   3.571   3.024  0.2564 -0.3405  0.7087
   26LEU     HG 4059   3.571   3.530   3.108 -0.9064 -0.7121 -0.0154
   26LEU    CD1 4060   3.697   3.687   3.089  0.4401 -0.3809  0.2779
   26LEU   HD11 4061   3.764   3.743   3.020 -1.3366  1.8434  0.8885
   26LEU   HD12 4062   3.769   3.661   3.170 -0.8295  1.1019 -2.4277
   26LEU   HD13 4063   3.629   3.761   3.135  0.4471 -2.5630  0.9706
   26LEU    CD2 4064   3.534   3.619   2.905 -0.0703  0.2939  0.4881
   26LEU   HD21 4065   3.443   3.674   2.937 -0.1411  0.9366 -0.0422
   26LEU   HD22 4066   3.501   3.524   2.856 -0.2711  1.1005 -3.1701
   26LEU   HD23 4067   3.599   3.686   2.846  1.0342  0.4674  2.3956
   26LEU      C 4068   3.735   3.349   3.194  0.4535 -0.9842 -0.3704
   26LEU      O 4069   3.760   3.403   3.300 -0.3429 -0.7214  0.6253
   27VAL      N 4070   3.648   3.247   3.182  0.0380  0.2840 -0.3427
   27VAL     HN 4071   3.626   3.192   3.102 -0.4984 -1.0045  0.6442
   27VAL     CA 4072   3.568   3.197   3.301  0.2638  0.3368 -0.2291
   27VAL     HA 4073   3.515   3.279   3.347 -2.0378  0.7614 -0.6567
   27VAL     CB 4074   3.458   3.109   3.266 -0.4037  0.3164  0.0901
   27VAL     HB 4075   3.410   3.156   3.177  0.4589  2.5649  0.2522
   27VAL    CG1 4076   3.492   2.967   3.242 -0.1313 -0.5673 -0.0862
   27VAL   HG11 4077   3.523   2.921   3.338  2.9087 -0.5790  0.4799
   27VAL   HG12 4078   3.578   2.958   3.172 -0.4679  2.7055  3.5002
   27VAL   HG13 4079   3.402   2.910   3.208 -1.9765 -0.6025 -0.2402
   27VAL    CG2 4080   3.350   3.123   3.375 -0.2747  0.0479 -0.9857
   27VAL   HG21 4081   3.299   3.219   3.354 -0.4924 -1.0580  0.7310
   27VAL   HG22 4082   3.388   3.115   3.479 -0.6883  0.4958 -2.0762
   27VAL   HG23 4083   3.271   3.045   3.364 -1.0005 -0.9057  0.6755
   27VAL      C 4084   3.660   3.147   3.413  0.0619 -0.0715  0.6766
   27VAL      O 4085   3.634   3.159   3.530  0.0983 -0.9174  0.5781
   28LEU      N 4086   3.775   3.082   3.375 -0.8778  0.0602 -0.6405
   28LEU     HN 4087   3.789   3.061   3.279 -3.4530  0.4137 -0.4196
   28LEU     CA 4088   3.879   3.035   3.464  0.0488  0.0277  0.2396
   28LEU     HA 4089   3.820   2.989   3.542  2.4345 -2.1203 -0.3654
   28LEU     CB 4090   3.973   2.940   3.388 -0.0288  0.2820 -0.2524
   28LEU    HB1 4091   3.994   2.986   3.289 -0.0736 -0.9984 -0.1723
   28LEU    HB2 4092   3.926   2.839   3.377 -4.2117 -1.0645  0.2065
   28LEU     CG 4093   4.107   2.894   3.455  0.4382 -0.2212 -0.2461
   28LEU     HG 4094   4.173   2.983   3.464  1.1111  0.6929  2.0570
   28LEU    CD1 4095   4.097   2.822   3.586  0.3720  0.0282  0.1873
   28LEU   HD11 4096   4.199   2.781   3.605  0.0393 -1.4544  0.3305
   28LEU   HD12 4097   4.042   2.725   3.584  1.4765  1.6422  0.4627
   28LEU   HD13 4098   4.066   2.888   3.669 -0.6473  2.2487 -1.0629
   28LEU    CD2 4099   4.185   2.811   3.351  0.8436  0.5112  0.2635
   28LEU   HD21 4100   4.124   2.722   3.324 -0.1125 -1.1532  2.0163
   28LEU   HD22 4101   4.282   2.778   3.392 -0.0546 -0.5878  0.6753
   28LEU   HD23 4102   4.210   2.871   3.260  0.2421  1.6836  0.1076
   28LEU      C 4103   3.948   3.146   3.549 -1.0123 -0.0793  0.7291
   28LEU      O 4104   3.964   3.141   3.670  0.0226 -0.0886  0.3311
   29ALA      N 4105   3.984   3.257   3.480  0.8534 -1.2732 -0.8897
   29ALA     HN 4106   3.991   3.253   3.381 -0.9007  1.8669  1.3946
   29ALA     CA 4107   4.038   3.372   3.542  0.1766 -0.0914 -0.0645
   29ALA     HA 4108   4.133   3.344   3.585 -0.9200 -2.3974 -0.5055
   29ALA     CB 4109   4.081   3.458   3.426 -0.0735  0.0316 -0.1019
   29ALA    HB1 4110   3.992   3.477   3.362 -0.7482  1.1404  0.1888
   29ALA    HB2 4111   4.166   3.405   3.378  1.4547  1.2854  0.7590
   29ALA    HB3 4112   4.117   3.556   3.462  0.6756 -1.1868  0.6047
   29ALA      C 4113   3.950   3.441   3.648 -0.0247 -0.1024 -0.3409
   29ALA      O 4114   3.997   3.487   3.751 -0.1060 -0.5641  0.2445
   30VAL      N 4115   3.818   3.446   3.615  0.1059 -0.0715 -0.3319
   30VAL     HN 4116   3.789   3.427   3.522  0.3110  0.4935  0.7260
   30VAL     CA 4117   3.707   3.477   3.714  0.3781  0.4024 -0.1507
   30VAL     HA 4118   3.720   3.580   3.746  1.5628  0.7472  1.8883
   30VAL     CB 4119   3.574   3.494   3.642  0.1395 -0.6577  0.0725
   30VAL     HB 4120   3.551   3.407   3.576  0.0210 -1.2808  1.7811
   30VAL    CG1 4121   3.458   3.526   3.744  0.2216  0.0685  0.4720
   30VAL   HG11 4122   3.499   3.611   3.802 -1.4774 -1.3582  0.4062
   30VAL   HG12 4123   3.435   3.444   3.816 -1.6405 -2.7892  2.6773
   30VAL   HG13 4124   3.376   3.551   3.674 -1.1220 -0.9803  1.1817
   30VAL    CG2 4125   3.589   3.617   3.546 -0.4808 -0.4164  0.8864
   30VAL   HG21 4126   3.580   3.710   3.607 -1.2202  6.7952  0.0818
   30VAL   HG22 4127   3.509   3.618   3.469  2.8115  2.2840 -1.1317
   30VAL   HG23 4128   3.683   3.627   3.488  0.9128 -3.3417 -0.7468
   30VAL      C 4129   3.695   3.379   3.830 -0.4965 -0.3685 -1.2285
   30VAL      O 4130   3.695   3.421   3.949  0.3720 -0.6136  0.8681
   31ILE      N 4131   3.689   3.248   3.808 -0.5926 -0.3730 -0.3183
   31ILE     HN 4132   3.687   3.201   3.721  2.0861  1.8726  1.3348
   31ILE     CA 4133   3.679   3.145   3.913  0.2714 -0.0773  0.1756
   31ILE     HA 4134   3.586   3.170   3.961 -1.5568  3.1865  0.8807
   31ILE     CB 4135   3.673   3.007   3.851 -0.0587 -0.8267  0.6624
   31ILE     HB 4136   3.753   2.998   3.775 -1.8028  0.4797 -0.4158
   31ILE    CG2 4137   3.695   2.895   3.957 -1.1016  0.3890  0.5832
   31ILE   HG21 4138   3.651   2.799   3.923  1.7424 -0.9755 -0.0752
   31ILE   HG22 4139   3.638   2.915   4.050 -0.3229  2.2234 -0.0850
   31ILE   HG23 4140   3.800   2.872   3.984  0.5770  0.2350 -2.2068
   31ILE    CG1 4141   3.540   2.992   3.778  0.6372 -0.0805 -0.1382
   31ILE   HG11 4142   3.506   3.085   3.728  0.6295 -0.1904 -3.7074
   31ILE   HG12 4143   3.465   2.976   3.858 -2.4681 -0.1520 -0.6096
   31ILE     CD 4144   3.518   2.880   3.677  0.5594  0.3509  0.1402
   31ILE    HD1 4145   3.526   2.784   3.733  0.9599 -0.5682 -0.5866
   31ILE    HD2 4146   3.588   2.877   3.591 -2.7552  1.5884  0.1351
   31ILE    HD3 4147   3.415   2.889   3.636 -0.6120 -1.4405 -2.1469
   31ILE      C 4148   3.796   3.140   4.023 -0.2406  0.0065  0.0567
   31ILE      O 4149   3.784   3.139   4.144 -0.0415  0.0044  0.4279
   32ILE      N 4150   3.917   3.151   3.976 -0.3200 -0.1956  0.9857
   32ILE     HN 4151   3.934   3.145   3.878  1.0249  1.9485 -1.6353
   32ILE     CA 4152   4.038   3.170   4.054  0.1576 -0.3139 -0.3015
   32ILE     HA 4153   4.042   3.104   4.140  1.6533  1.3932  1.3304
   32ILE     CB 4154   4.163   3.123   3.971  0.1924  0.3668  0.0878
   32ILE     HB 4155   4.177   3.190   3.883  2.5818 -0.3513 -0.9027
   32ILE    CG2 4156   4.287   3.134   4.058 -0.2846 -0.3060 -0.0686
   32ILE   HG21 4157   4.384   3.104   4.012  2.7516  0.0529  3.1023
   32ILE   HG22 4158   4.265   3.076   4.150  2.5987  1.6926  0.9339
   32ILE   HG23 4159   4.303   3.240   4.088  1.1649 -2.1502  0.1800
   32ILE    CG1 4160   4.137   2.976   3.914  0.4785  0.4795 -0.2302
   32ILE   HG11 4161   4.075   2.985   3.823  0.3755  0.9458 -0.2717
   32ILE   HG12 4162   4.091   2.907   3.987 -2.6313  0.7228  0.1513
   32ILE     CD 4163   4.266   2.897   3.880  0.9788  0.1799 -0.2243
   32ILE    HD1 4164   4.319   2.864   3.972  0.4857  1.9424  1.6422
   32ILE    HD2 4165   4.329   2.947   3.803 -1.4552 -0.9277 -0.3605
   32ILE    HD3 4166   4.243   2.799   3.834 -2.2928  1.1157 -0.3424
   32ILE      C 4167   4.058   3.308   4.117  0.4382 -0.3828  0.0079
   32ILE      O 4168   4.091   3.318   4.235  0.5058  0.1946  0.1212
   33TYR      N 4169   4.022   3.420   4.045  0.1859 -0.2951 -0.7984
   33TYR     HN 4170   3.993   3.398   3.952 -0.2616 -1.0431  0.3969
   33TYR     CA 4171   4.026   3.554   4.102 -0.4920  0.8601  0.3004
   33TYR     HA 4172   4.128   3.574   4.130 -2.5744  0.9576 -0.2842
   33TYR     CB 4173   3.985   3.650   3.982  0.2040 -0.2068  0.6172
   33TYR    HB1 4174   3.895   3.609   3.932 -0.0659  1.0303  1.6245
   33TYR    HB2 4175   4.069   3.651   3.908 -0.8845  0.9014 -1.9638
   33TYR     CG 4176   3.952   3.796   4.028 -0.5791 -0.6634 -0.2499
   33TYR    CD1 4177   4.048   3.893   4.047 -0.1175  0.8386 -0.9412
   33TYR    HD1 4178   4.150   3.862   4.038  0.9890  1.4485 -0.0251
   33TYR    CE1 4179   4.009   4.021   4.084  0.6766  0.2158  0.2565
   33TYR    HE1 4180   4.081   4.099   4.102 -1.5158 -0.7993 -0.2770
   33TYR     CZ 4181   3.877   4.058   4.084 -0.8496 -0.3042 -0.6902
   33TYR     OH 4182   3.853   4.196   4.113 -0.2984  0.2830  0.2452
   33TYR     HH 4183   3.758   4.206   4.106 -0.2047 -5.1202 -2.8161
   33TYR    CD2 4184   3.817   3.830   4.027 -0.4397  0.0380 -0.8875
   33TYR    HD2 4185   3.737   3.762   4.002  1.4423  1.1711  0.3433
   33TYR    CE2 4186   3.778   3.962   4.053  0.3663 -0.6587  0.1742
   33TYR    HE2 4187   3.673   3.987   4.051 -0.7349 -0.8655 -2.6242
   33TYR      C 4188   3.942   3.571   4.228 -0.6893 -0.1331  0.2998
   33TYR      O 4189   3.985   3.612   4.333  0.3076 -0.1432 -0.7644
   34GLY      N 4190   3.817   3.528   4.220  0.0920  0.0401  0.3220
   34GLY     HN 4191   3.793   3.496   4.128 -0.5260  0.5529  1.1649
   34GLY     CA 4192   3.726   3.516   4.328 -0.0790  0.5719 -0.0334
   34GLY    HA1 4193   3.629   3.480   4.294 -1.0365 -0.1496  0.6884
   34GLY    HA2 4194   3.718   3.617   4.365  0.2200  1.2633 -0.3794
   34GLY      C 4195   3.781   3.432   4.446 -0.9536 -0.1452 -0.7374
   34GLY      O 4196   3.780   3.471   4.566 -0.0936 -0.2961  0.2852
   35THR      N 4197   3.833   3.310   4.416 -0.5383  0.8935 -0.3998
   35THR     HN 4198   3.850   3.280   4.322 -1.4976  1.5418  0.8649
   35THR     CA 4199   3.889   3.216   4.519  0.0742 -0.4752  0.3406
   35THR     HA 4200   3.801   3.202   4.581 -1.8722 -0.9049  0.1151
   35THR     CB 4201   3.941   3.083   4.466  0.3374  0.7118 -0.3836
   35THR     HB 4202   4.025   3.096   4.395  1.0158  2.7606 -0.8074
   35THR    OG1 4203   3.836   3.014   4.391 -0.3604 -0.3702  0.1728
   35THR    HG1 4204   3.808   3.060   4.312 -1.1975  0.1115  2.0582
   35THR    CG2 4205   3.977   2.993   4.580 -0.1383 -0.5787  0.1931
   35THR   HG21 4206   4.075   3.013   4.627  0.4671 -0.2671 -0.9546
   35THR   HG22 4207   3.990   2.890   4.540  0.6405 -1.2860  3.4137
   35THR   HG23 4208   3.900   2.982   4.659 -0.6198 -0.8311 -0.1334
   35THR      C 4209   4.005   3.270   4.602  0.1863  0.0643 -0.1668
   35THR      O 4210   3.994   3.279   4.725 -0.5911 -0.1730 -0.2981
   36ALA      N 4211   4.107   3.326   4.534  0.5937  0.6448 -0.2613
   36ALA     HN 4212   4.093   3.323   4.436  1.1705 -1.3152 -3.4539
   36ALA     CA 4213   4.209   3.405   4.596 -0.1128  0.8331 -0.0480
   36ALA     HA 4214   4.250   3.350   4.680 -2.0868 -0.0260  2.4303
   36ALA     CB 4215   4.312   3.445   4.490  0.2200 -0.5786 -0.0637
   36ALA    HB1 4216   4.378   3.532   4.515  0.0057 -2.7002 -0.1291
   36ALA    HB2 4217   4.265   3.471   4.392 -0.6160 -0.5051 -0.3263
   36ALA    HB3 4218   4.388   3.367   4.471 -0.3285  0.7674 -1.3168
   36ALA      C 4219   4.157   3.533   4.665 -0.0328 -0.3620  0.6391
   36ALA      O 4220   4.191   3.546   4.778 -0.1911  0.5475 -0.5214
   37GLY      N 4221   4.075   3.617   4.597 -0.2000  0.4089  0.5392
   37GLY     HN 4222   4.058   3.596   4.501 -1.4280 -4.3305  1.6249
   37GLY     CA 4223   4.028   3.735   4.662  0.5364 -0.3935  0.1444
   37GLY    HA1 4224   3.988   3.789   4.578 -1.3215 -0.6496  0.1043
   37GLY    HA2 4225   4.121   3.785   4.687 -1.3360 -1.5014 -0.0682
   37GLY      C 4226   3.926   3.724   4.777  0.2409  0.1530 -0.0776
   37GLY      O 4227   3.946   3.800   4.868  0.2359  0.1305 -0.2451
   38PHE      N 4228   3.833   3.632   4.782 -0.8126 -0.2422 -0.1906
   38PHE     HN 4229   3.823   3.565   4.708 -0.1872  2.0647  2.3756
   38PHE     CA 4230   3.764   3.591   4.900  0.7214 -0.6483 -0.2468
   38PHE     HA 4231   3.722   3.685   4.933  0.0658 -0.7088 -1.2903
   38PHE     CB 4232   3.661   3.487   4.866 -0.2232  1.0427 -0.3150
   38PHE    HB1 4233   3.716   3.391   4.860  0.4182 -0.7041  2.8331
   38PHE    HB2 4234   3.619   3.494   4.763  0.9284  2.9971 -1.9720
   38PHE     CG 4235   3.550   3.500   4.975 -0.9520  0.0114  0.3763
   38PHE    CD1 4236   3.448   3.596   4.952 -0.1059  0.3134 -0.3443
   38PHE    HD1 4237   3.446   3.660   4.865 -0.5055  1.3466  0.2728
   38PHE    CE1 4238   3.344   3.611   5.049  0.2662  0.0167 -0.1946
   38PHE    HE1 4239   3.269   3.688   5.040  1.5452  1.9502 -0.2388
   38PHE     CZ 4240   3.334   3.517   5.152 -0.0700  0.0214 -0.0114
   38PHE     HZ 4241   3.253   3.520   5.223 -1.7233 -0.2996  3.3979
   38PHE    CD2 4242   3.543   3.415   5.087  0.0163  0.7193 -0.4832
   38PHE    HD2 4243   3.604   3.325   5.091 -1.0704 -0.5466 -0.8656
   38PHE    CE2 4244   3.433   3.418   5.172 -0.2458  0.1779  0.2787
   38PHE    HE2 4245   3.420   3.340   5.246  0.0744  0.7570 -0.2589
   38PHE      C 4246   3.856   3.541   5.014 -1.0506 -0.4247 -0.1242
   38PHE      O 4247   3.838   3.585   5.131 -0.8254 -0.3697  0.3505
   39HSD      N 4248   3.961   3.461   4.993 -0.0006 -0.0746 -0.1682
   39HSD     HN 4249   3.982   3.436   4.899 -1.5406  0.1781  1.3965
   39HSD     CA 4250   4.056   3.431   5.098 -0.6399  0.0794  0.4871
   39HSD     HA 4251   4.000   3.404   5.187  1.9037 -0.8643  0.4967
   39HSD     CB 4252   4.140   3.313   5.052  0.4975 -0.3861 -0.6096
   39HSD    HB1 4253   4.187   3.348   4.958  1.8531 -0.1516 -0.2360
   39HSD    HB2 4254   4.077   3.222   5.039  1.2782 -1.3089  0.1956
   39HSD    ND1 4255   4.226   3.229   5.271  0.4035 -0.1510  0.0847
   39HSD    HD1 4256   4.141   3.193   5.309 -0.4853 -0.2722 -1.8970
   39HSD     CG 4257   4.246   3.288   5.151  0.0680 -0.4983  0.2882
   39HSD    CE1 4258   4.349   3.208   5.322  1.0464  0.5570 -0.2851
   39HSD    HE1 4259   4.364   3.163   5.420 -0.2399  2.6071 -1.3229
   39HSD    NE2 4260   4.444   3.260   5.253 -0.0233  0.4375 -0.2999
   39HSD    CD2 4261   4.382   3.304   5.137  0.3128 -0.2753 -0.3800
   39HSD    HD2 4262   4.444   3.334   5.053 -0.7673  0.6876  1.4458
   39HSD      C 4263   4.144   3.547   5.140  0.3061  0.2768  0.3897
   39HSD      O 4264   4.173   3.559   5.259 -0.1968 -0.1071 -0.0125
   40PHE      N 4265   4.184   3.636   5.049 -0.3750  0.1544 -0.2109
   40PHE     HN 4266   4.158   3.632   4.953  1.5373 -0.3155  1.9482
   40PHE     CA 4267   4.273   3.747   5.092  0.2545 -0.2345  0.4003
   40PHE     HA 4268   4.327   3.715   5.180  0.5149  1.9576  0.8511
   40PHE     CB 4269   4.386   3.775   4.981 -0.1409  0.2067  0.5045
   40PHE    HB1 4270   4.451   3.862   5.003  1.7489 -1.2326 -0.6811
   40PHE    HB2 4271   4.341   3.802   4.883 -1.0165 -1.2586 -2.4904
   40PHE     CG 4272   4.474   3.650   4.955 -0.0566 -0.4449  0.3655
   40PHE    CD1 4273   4.565   3.614   5.050  0.8332 -0.5899  0.8126
   40PHE    HD1 4274   4.569   3.651   5.152  0.2374 -1.5179 -1.7964
   40PHE    CE1 4275   4.661   3.510   5.023 -1.0601 -0.4858  0.0830
   40PHE    HE1 4276   4.743   3.483   5.088 -0.6173 -1.6105  0.6625
   40PHE     CZ 4277   4.654   3.446   4.897 -0.0222  0.1876 -0.8621
   40PHE     HZ 4278   4.711   3.355   4.885 -1.0600  0.5828 -2.6915
   40PHE    CD2 4279   4.478   3.598   4.826 -0.0604  0.9508  0.0719
   40PHE    HD2 4280   4.415   3.641   4.750 -0.4188  0.6943  2.5879
   40PHE    CE2 4281   4.557   3.483   4.805 -0.6406  0.3088  0.3847
   40PHE    HE2 4282   4.571   3.441   4.706 -1.0720 -2.2646  2.4733
   40PHE      C 4283   4.197   3.875   5.125 -0.2470  0.2181 -0.6954
   40PHE      O 4284   4.253   3.952   5.196 -0.4868  0.1782  0.4902
   41ILE      N 4285   4.066   3.892   5.088  0.2229 -0.5224 -0.5257
   41ILE     HN 4286   4.031   3.828   5.020 -1.9224 -1.0472 -0.1479
   41ILE     CA 4287   3.985   4.004   5.136 -1.2046 -0.3559  0.1307
   41ILE     HA 4288   4.049   4.076   5.185  0.6090  2.8143  1.0602
   41ILE     CB 4289   3.910   4.078   5.029 -0.3321  0.7905  0.1658
   41ILE     HB 4290   3.854   4.010   4.960 -0.0415 -1.0156  1.8282
   41ILE    CG2 4291   3.820   4.186   5.081  0.1803  0.3563  0.5093
   41ILE   HG21 4292   3.867   4.232   5.171 -1.5000  1.1477 -1.4800
   41ILE   HG22 4293   3.725   4.144   5.121 -2.8707  1.1875 -1.4671
   41ILE   HG23 4294   3.796   4.266   5.008  2.1336 -0.9299  0.0470
   41ILE    CG1 4295   4.020   4.148   4.950  0.6074 -0.0134  0.5266
   41ILE   HG11 4296   4.106   4.080   4.936  0.3196  1.8158  0.7471
   41ILE   HG12 4297   4.052   4.230   5.019 -0.9744 -0.6180  1.0892
   41ILE     CD 4298   3.972   4.205   4.818  0.3420  0.5261  0.4374
   41ILE    HD1 4299   3.945   4.113   4.762  0.1231  2.2860  1.0789
   41ILE    HD2 4300   4.054   4.261   4.768 -0.1222  2.3644 -1.5830
   41ILE    HD3 4301   3.884   4.272   4.829  1.1857  0.1140 -0.3338
   41ILE      C 4302   3.893   3.964   5.252  0.3560 -0.0402 -0.3939
   41ILE      O 4303   3.878   4.033   5.353 -0.3205  0.8835 -0.1042
   42GLU      N 4304   3.845   3.843   5.248  0.3378 -0.0799  0.0944
   42GLU     HN 4305   3.865   3.771   5.182  1.3400 -1.5036  1.6521
   42GLU     CA 4306   3.751   3.797   5.352  0.2005 -0.3660 -0.3435
   42GLU     HA 4307   3.738   3.874   5.427 -1.3545  0.6075  1.3514
   42GLU     CB 4308   3.615   3.767   5.287  0.2287  0.0317 -0.0335
   42GLU    HB1 4309   3.556   3.702   5.355 -2.6303 -1.3466 -0.7049
   42GLU    HB2 4310   3.625   3.718   5.188  1.4270  2.3542  2.1521
   42GLU     CG 4311   3.532   3.897   5.247 -0.2894 -0.4184  0.3473
   42GLU    HG1 4312   3.438   3.864   5.198 -1.7660  1.2420  0.6023
   42GLU    HG2 4313   3.589   3.954   5.171  0.3691 -1.8406  1.4325
   42GLU     CD 4314   3.475   3.973   5.367 -0.5348  0.1467 -0.0479
   42GLU    OE1 4315   3.481   3.925   5.483 -0.9373  0.4153  0.6433
   42GLU    OE2 4316   3.418   4.083   5.342  0.0352 -0.0447  0.4715
   42GLU      C 4317   3.794   3.674   5.441 -0.7852 -0.4440  0.1213
   42GLU      O 4318   3.720   3.617   5.517 -0.3428  0.1710  0.5792
   43GLY      N 4319   3.927   3.637   5.428 -0.1847  1.1521 -0.5294
   43GLY     HN 4320   3.986   3.680   5.361  2.4955  2.4369  0.6119
   43GLY     CA 4321   3.993   3.556   5.525  0.2622 -0.2719 -0.0681
   43GLY    HA1 4322   3.994   3.619   5.613 -0.0532  0.9481  0.3640
   43GLY    HA2 4323   4.092   3.537   5.486  1.3414 -2.5968 -1.9499
   43GLY      C 4324   3.934   3.421   5.566 -0.2543 -0.6239  0.8678
   43GLY      O 4325   3.929   3.381   5.683  0.1058 -0.2067 -0.1719
   44GLU      N 4326   3.883   3.354   5.465  0.3105  0.2429  0.2474
   44GLU     HN 4327   3.888   3.390   5.372  3.0984  2.3275  0.0424
   44GLU     CA 4328   3.820   3.223   5.486  0.0692  0.5463  0.6207
   44GLU     HA 4329   3.843   3.182   5.584  0.2091  0.2933 -0.8044
   44GLU     CB 4330   3.671   3.228   5.467  0.1719  0.0399  0.0839
   44GLU    HB1 4331   3.642   3.121   5.458 -1.3258  0.5995 -1.6136
   44GLU    HB2 4332   3.647   3.276   5.370  1.4714 -0.6681 -1.4012
   44GLU     CG 4333   3.593   3.292   5.588  0.1748 -0.1271 -0.7440
   44GLU    HG1 4334   3.485   3.297   5.562  2.9042  0.1905  1.1283
   44GLU    HG2 4335   3.644   3.387   5.615  1.2079 -2.6570 -1.1312
   44GLU     CD 4336   3.598   3.211   5.721  0.2801 -0.3070 -0.1225
   44GLU    OE1 4337   3.615   3.283   5.825  0.0355  0.1731 -0.5398
   44GLU    OE2 4338   3.585   3.085   5.722 -0.0011 -0.1820 -0.5037
   44GLU      C 4339   3.880   3.117   5.395 -0.1464 -0.3281 -0.1815
   44GLU      O 4340   3.945   3.144   5.300  0.5308 -0.5113 -0.4722
   45SER      N 4341   3.865   2.983   5.429 -0.0546  0.4595 -0.2559
   45SER     HN 4342   3.815   2.958   5.512  0.1753 -0.4867 -0.9511
   45SER     CA 4343   3.929   2.873   5.349 -0.3770 -0.2839 -0.2871
   45SER     HA 4344   4.035   2.867   5.369  0.0812 -2.0621  0.8179
   45SER     CB 4345   3.881   2.729   5.388  0.2566  0.2066  0.0734
   45SER    HB1 4346   3.922   2.716   5.491  0.6977  0.2385 -2.5584
   45SER    HB2 4347   3.931   2.657   5.320  2.9649  0.0950  0.9733
   45SER     OG 4348   3.740   2.708   5.398 -0.5084 -0.0546 -0.4229
   45SER    HG1 4349   3.708   2.749   5.479  0.1599 -0.0979  0.7114
   45SER      C 4350   3.910   2.875   5.197  0.1827  0.5935  0.1339
   45SER      O 4351   3.810   2.923   5.137 -0.0092  0.0308 -0.0119
   46TRP      N 4352   4.000   2.809   5.117 -0.7530 -0.7687 -0.2411
   46TRP     HN 4353   4.084   2.775   5.160  0.1279  1.2002  2.7652
   46TRP     CA 4354   3.997   2.785   4.977 -0.0969  0.0450 -0.2958
   46TRP     HA 4355   3.992   2.879   4.925  0.5924  0.8546  2.3068
   46TRP     CB 4356   4.121   2.705   4.925 -0.6514 -0.0405 -0.2229
   46TRP    HB1 4357   4.122   2.694   4.814 -1.4603 -0.6616 -2.4076
   46TRP    HB2 4358   4.117   2.602   4.965 -0.7667 -2.0988  0.5478
   46TRP     CG 4359   4.256   2.762   4.964 -0.9148  0.0305  0.3521
   46TRP    CD1 4360   4.350   2.697   5.034 -1.0127  0.7059  0.2214
   46TRP    HD1 4361   4.345   2.593   5.060  4.1321 -1.0890 -1.1921
   46TRP    NE1 4362   4.466   2.771   5.050  0.0512  0.7137 -0.4612
   46TRP    HE1 4363   4.545   2.744   5.100  0.8327 -1.6517 -0.4955
   46TRP    CE2 4364   4.440   2.892   4.982  0.1941  0.7127 -0.2026
   46TRP    CD2 4365   4.311   2.889   4.935 -0.2605  0.0854 -0.2600
   46TRP    CE3 4366   4.259   2.990   4.855 -0.6472  0.4333  1.0786
   46TRP    HE3 4367   4.162   2.982   4.807 -1.1616  0.8898 -0.0119
   46TRP    CZ3 4368   4.341   3.103   4.841  0.7074  0.5034  0.1024
   46TRP    HZ3 4369   4.291   3.186   4.795  1.0501 -0.7291  0.3359
   46TRP    CZ2 4370   4.522   3.000   4.958 -0.2782 -0.3666  0.6500
   46TRP    HZ2 4371   4.629   2.997   4.974  1.1996 -1.7755 -2.2103
   46TRP    CH2 4372   4.467   3.113   4.892  0.5359  0.5065 -0.0046
   46TRP    HH2 4373   4.526   3.202   4.874 -2.8849 -1.8794  3.3995
   46TRP      C 4374   3.873   2.716   4.936  0.0513  0.0550 -0.0678
   46TRP      O 4375   3.811   2.746   4.837  0.3724 -0.1753 -0.4252
   47THR      N 4376   3.837   2.616   5.020  0.0056  0.2126 -0.6445
   47THR     HN 4377   3.897   2.597   5.097  2.4259  0.1480 -2.7014
   47THR     CA 4378   3.708   2.546   5.009 -0.0482  0.1961  0.2394
   47THR     HA 4379   3.706   2.496   4.913 -0.9740  1.3978  2.2509
   47THR     CB 4380   3.701   2.443   5.124 -0.2280  0.1002  0.8278
   47THR     HB 4381   3.710   2.498   5.220 -2.1075  0.5627  2.6369
   47THR    OG1 4382   3.811   2.353   5.114  0.0565 -0.5487  0.7082
   47THR    HG1 4383   3.888   2.406   5.135 -0.0582  1.9370  1.0830
   47THR    CG2 4384   3.558   2.371   5.125 -0.0554  0.2719  0.1286
   47THR   HG21 4385   3.556   2.287   5.198  0.6655  2.8985 -0.5658
   47THR   HG22 4386   3.539   2.319   5.029  0.9054  0.0099 -0.1714
   47THR   HG23 4387   3.473   2.437   5.153  0.4565 -0.4224  2.9333
   47THR      C 4388   3.582   2.623   5.017 -0.2427  0.6002  0.1032
   47THR      O 4389   3.503   2.622   4.917 -0.2236  1.0337  0.2875
   48VAL      N 4390   3.561   2.709   5.115 -0.5583 -0.4166 -0.2022
   48VAL     HN 4391   3.637   2.727   5.177  0.6140  0.4723  2.4163
   48VAL     CA 4392   3.447   2.801   5.117  0.4929  0.1257  1.3793
   48VAL     HA 4393   3.360   2.741   5.094  0.1676  1.1327 -1.1153
   48VAL     CB 4394   3.440   2.868   5.254 -0.5902  0.0401 -0.5499
   48VAL     HB 4395   3.540   2.886   5.299 -0.3168 -2.8135 -3.7995
   48VAL    CG1 4396   3.385   3.013   5.255  0.5988 -0.0895 -0.1217
   48VAL   HG11 4397   3.458   3.084   5.211 -0.0762 -2.8059 -1.0489
   48VAL   HG12 4398   3.363   3.050   5.358 -1.3241  0.7491 -1.3778
   48VAL   HG13 4399   3.291   3.032   5.199 -0.4678  2.3974 -0.0835
   48VAL    CG2 4400   3.382   2.768   5.355 -0.1993  0.1590  0.0873
   48VAL   HG21 4401   3.277   2.736   5.334 -1.9306  1.0778  2.5090
   48VAL   HG22 4402   3.373   2.826   5.449  0.6492 -3.0824  0.5902
   48VAL   HG23 4403   3.449   2.680   5.369 -0.5462  0.4610  2.0592
   48VAL      C 4404   3.452   2.898   5.002  0.4280 -0.6106  0.1140
   48VAL      O 4405   3.357   2.937   4.935 -0.0929  0.3121 -0.3877
   49SER      N 4406   3.571   2.957   4.978  0.0339 -0.1320 -0.4196
   49SER     HN 4407   3.639   2.949   5.051 -1.8233  1.8645 -0.3962
   49SER     CA 4408   3.595   3.059   4.885 -0.5594  1.1441 -0.7526
   49SER     HA 4409   3.533   3.142   4.915 -0.4441  0.5846  3.5823
   49SER     CB 4410   3.744   3.102   4.886  0.3235 -0.3185  0.6116
   49SER    HB1 4411   3.759   3.185   4.814 -1.8342 -2.9292 -2.4326
   49SER    HB2 4412   3.818   3.023   4.863 -1.3672 -1.4653  0.5753
   49SER     OG 4413   3.785   3.157   5.015 -0.8147  0.3893 -0.9208
   49SER    HG1 4414   3.804   3.078   5.067  1.1776  1.0189  0.8325
   49SER      C 4415   3.565   3.016   4.740 -0.7480  0.2922 -0.3366
   49SER      O 4416   3.506   3.089   4.664  0.4666 -0.4042 -0.3605
   50LEU      N 4417   3.599   2.889   4.706 -0.1664 -0.1821  0.0641
   50LEU     HN 4418   3.650   2.833   4.771 -0.0935 -1.1874  0.4034
   50LEU     CA 4419   3.562   2.822   4.584  0.5513  0.0580  0.3014
   50LEU     HA 4420   3.575   2.891   4.502  0.5632  3.4677  0.0244
   50LEU     CB 4421   3.645   2.689   4.549  0.1719  0.0180 -0.1760
   50LEU    HB1 4422   3.597   2.617   4.618 -1.5883 -1.5224  1.2879
   50LEU    HB2 4423   3.754   2.691   4.567  0.7180  1.3898 -0.0775
   50LEU     CG 4424   3.629   2.641   4.403 -0.3797 -0.3544 -0.0484
   50LEU     HG 4425   3.519   2.644   4.392  1.1625 -0.1019  0.3177
   50LEU    CD1 4426   3.695   2.735   4.299  0.1822  0.6930  0.2014
   50LEU   HD11 4427   3.806   2.732   4.298 -0.7635  2.5573 -0.0545
   50LEU   HD12 4428   3.672   2.843   4.311 -1.4367 -5.0185  1.2387
   50LEU   HD13 4429   3.662   2.703   4.198  2.8254 -1.5555  0.0371
   50LEU    CD2 4430   3.681   2.490   4.390  0.5266 -0.5272 -1.2136
   50LEU   HD21 4431   3.633   2.429   4.469 -0.2668  0.7924 -1.5909
   50LEU   HD22 4432   3.792   2.491   4.398  1.0900  0.0214  0.5983
   50LEU   HD23 4433   3.672   2.442   4.290 -1.8260 -2.1542 -0.0052
   50LEU      C 4434   3.418   2.799   4.575 -0.3402 -0.9162 -0.6402
   50LEU      O 4435   3.348   2.837   4.474  0.0821 -0.7548  0.1568
   51TYR      N 4436   3.357   2.741   4.678 -0.2558 -0.3653  0.2437
   51TYR     HN 4437   3.415   2.707   4.752 -0.1683  0.3784 -2.0402
   51TYR     CA 4438   3.212   2.719   4.690 -0.5074  0.5426 -0.3822
   51TYR     HA 4439   3.190   2.660   4.602 -1.7142 -0.5670 -0.7146
   51TYR     CB 4440   3.182   2.623   4.813 -0.1026  0.8773  0.9953
   51TYR    HB1 4441   3.260   2.644   4.889  4.1217 -0.6766 -0.4368
   51TYR    HB2 4442   3.190   2.515   4.787  1.7010  1.9643  1.9027
   51TYR     CG 4443   3.050   2.635   4.880  0.3359 -0.1398 -0.0363
   51TYR    CD1 4444   2.934   2.575   4.825 -0.4743 -0.3123 -0.0489
   51TYR    HD1 4445   2.949   2.514   4.737  1.0900  1.3404 -0.6518
   51TYR    CE1 4446   2.805   2.595   4.891  0.0833  0.2454 -0.6506
   51TYR    HE1 4447   2.721   2.546   4.846  2.1361  0.7905 -1.4482
   51TYR     CZ 4448   2.797   2.689   4.996  0.0460 -0.3986  0.0141
   51TYR     OH 4449   2.668   2.703   5.057  0.1998  0.2128  0.6659
   51TYR     HH 4450   2.666   2.750   5.141  2.9152 -1.1564 -3.3015
   51TYR    CD2 4451   3.037   2.710   5.000  0.4193  0.6105 -0.4530
   51TYR    HD2 4452   3.124   2.750   5.050 -0.1446  0.1820 -1.0625
   51TYR    CE2 4453   2.911   2.744   5.052  0.1077 -0.4313 -0.6055
   51TYR    HE2 4454   2.915   2.805   5.141 -0.0767  2.8398  1.1911
   51TYR      C 4455   3.129   2.842   4.667  0.1048  0.1279  0.1590
   51TYR      O 4456   3.044   2.842   4.579 -0.0764  0.2437  0.2206
   52TRP      N 4457   3.162   2.950   4.741 -0.2727 -0.2026  0.8017
   52TRP     HN 4458   3.230   2.937   4.813 -1.3127 -0.4931 -0.6954
   52TRP     CA 4459   3.104   3.083   4.733  0.3302 -0.3100  0.2959
   52TRP     HA 4460   3.001   3.060   4.754 -4.8519  0.2129 -1.9725
   52TRP     CB 4461   3.170   3.181   4.830 -0.4398 -0.4200  0.1591
   52TRP    HB1 4462   3.281   3.176   4.827 -3.5458 -1.3928 -3.4429
   52TRP    HB2 4463   3.132   3.147   4.928 -0.3118 -0.5338  0.4678
   52TRP     CG 4464   3.131   3.327   4.813  0.0093 -0.1697  1.0891
   52TRP    CD1 4465   3.019   3.377   4.872  0.1589 -0.4069 -0.4359
   52TRP    HD1 4466   2.939   3.329   4.928  0.2986 -2.8188 -0.6523
   52TRP    NE1 4467   3.010   3.512   4.838  0.4721 -0.1546  0.2299
   52TRP    HE1 4468   2.933   3.569   4.855 -0.8569 -0.7900 -1.0572
   52TRP    CE2 4469   3.122   3.551   4.767  0.1672  0.4825  0.5293
   52TRP    CD2 4470   3.201   3.432   4.749 -0.2163 -0.1320  0.2551
   52TRP    CE3 4471   3.319   3.438   4.662 -0.1754 -0.0097 -0.7735
   52TRP    HE3 4472   3.391   3.357   4.653  1.9684 -0.0631 -2.2072
   52TRP    CZ3 4473   3.346   3.565   4.605  1.0146 -0.1920  0.2733
   52TRP    HZ3 4474   3.449   3.582   4.576  3.3190  0.0603 -0.1300
   52TRP    CZ2 4475   3.151   3.668   4.702  0.0372 -0.2558 -0.3939
   52TRP    HZ2 4476   3.083   3.750   4.721 -0.0497 -0.9581  0.8038
   52TRP    CH2 4477   3.271   3.682   4.632 -0.1947 -0.3879  0.2961
   52TRP    HH2 4478   3.313   3.778   4.605 -0.0467  0.5312 -1.3040
   52TRP      C 4479   3.116   3.148   4.594  0.4989 -0.3622  0.8141
   52TRP      O 4480   3.019   3.198   4.543  0.0845  0.0789  0.0471
   53THR      N 4481   3.235   3.145   4.532 -0.1540  0.0653  0.3825
   53THR     HN 4482   3.309   3.104   4.586  0.2134 -0.7773  0.7386
   53THR     CA 4483   3.267   3.206   4.403  0.0165  0.1566 -0.1590
   53THR     HA 4484   3.253   3.313   4.410 -1.3156 -1.1762  2.8470
   53THR     CB 4485   3.415   3.193   4.362  0.1281  0.3881  0.3091
   53THR     HB 4486   3.439   3.086   4.349 -3.1819 -1.4692 -1.1628
   53THR    OG1 4487   3.506   3.256   4.455  0.1975  0.0321  0.1995
   53THR    HG1 4488   3.495   3.230   4.547 -1.5999  0.5137  1.4643
   53THR    CG2 4489   3.448   3.263   4.229  0.5691 -0.2113  0.3071
   53THR   HG21 4490   3.401   3.206   4.146  4.4810  0.3735  1.1207
   53THR   HG22 4491   3.555   3.285   4.208  0.1759  0.7569 -2.3826
   53THR   HG23 4492   3.405   3.365   4.231 -1.6848 -1.1229 -2.1392
   53THR      C 4493   3.185   3.153   4.297  0.1889  0.4731  0.0335
   53THR      O 4494   3.120   3.235   4.234  0.1817 -0.1189 -0.0218
   54PHE      N 4495   3.172   3.020   4.291  0.2800 -0.1278 -0.2885
   54PHE     HN 4496   3.222   2.958   4.351 -1.9370  1.1420 -1.6147
   54PHE     CA 4497   3.083   2.954   4.201  0.3996 -0.7031 -0.0977
   54PHE     HA 4498   3.119   2.979   4.102 -0.6478 -1.8782  0.5815
   54PHE     CB 4499   3.095   2.796   4.226 -0.1847 -0.4318 -0.1970
   54PHE    HB1 4500   2.997   2.748   4.204 -2.0987 -0.8729 -1.5104
   54PHE    HB2 4501   3.118   2.767   4.331 -0.9407 -0.4097 -1.3921
   54PHE     CG 4502   3.179   2.727   4.121  0.7987  0.0266  0.4955
   54PHE    CD1 4503   3.283   2.647   4.167 -0.2394  0.1955 -0.2185
   54PHE    HD1 4504   3.286   2.623   4.272  0.0466  3.4135 -1.2293
   54PHE    CE1 4505   3.369   2.585   4.073 -0.1238  0.0229  0.3613
   54PHE    HE1 4506   3.454   2.526   4.103  1.0784  2.9151 -0.0962
   54PHE     CZ 4507   3.346   2.609   3.935  0.3767  0.0660  0.0347
   54PHE     HZ 4508   3.418   2.574   3.863  2.0230 -0.1692 -2.9126
   54PHE    CD2 4509   3.158   2.751   3.984  0.5499 -0.0104 -0.4843
   54PHE    HD2 4510   3.081   2.819   3.951  0.7854  1.5664 -0.2035
   54PHE    CE2 4511   3.246   2.697   3.888 -0.2161 -0.2195 -0.4298
   54PHE    HE2 4512   3.239   2.716   3.782 -1.4951  1.3863  0.2228
   54PHE      C 4513   2.936   2.989   4.213  0.0491 -1.4788 -0.0434
   54PHE      O 4514   2.868   3.027   4.120 -0.6186  0.4221  0.0954
   55VAL      N 4515   2.890   2.990   4.342 -0.2936 -0.3229 -0.0304
   55VAL     HN 4516   2.953   2.966   4.415 -0.4279  1.9001  0.8192
   55VAL     CA 4517   2.757   3.010   4.390  0.0379 -0.3273 -0.8081
   55VAL     HA 4518   2.690   2.943   4.340 -0.1775 -0.7521 -2.3616
   55VAL     CB 4519   2.732   2.979   4.546  0.4213  0.4025  0.4888
   55VAL     HB 4520   2.826   2.959   4.603 -2.7545 -2.3546  0.4411
   55VAL    CG1 4521   2.641   3.081   4.623 -0.6548 -0.1642 -0.1541
   55VAL   HG11 4522   2.553   3.107   4.560 -1.7268  0.1665  3.7065
   55VAL   HG12 4523   2.693   3.177   4.643  1.2932 -0.4814 -0.1808
   55VAL   HG13 4524   2.616   3.037   4.722 -3.0935 -4.8116  2.1478
   55VAL    CG2 4525   2.669   2.841   4.556 -0.5916 -1.0520 -0.0670
   55VAL   HG21 4526   2.663   2.816   4.664  0.6708 -0.1233  0.6029
   55VAL   HG22 4527   2.721   2.761   4.499  3.0316 -1.7858 -1.0948
   55VAL   HG23 4528   2.564   2.835   4.520  0.6443  1.0279 -2.8491
   55VAL      C 4529   2.721   3.154   4.353 -0.3370  0.0189 -0.3765
   55VAL      O 4530   2.610   3.192   4.310  0.1217 -0.1244 -0.1659
   56THR      N 4531   2.815   3.252   4.377  0.2627  0.0634  0.0056
   56THR     HN 4532   2.899   3.223   4.423  0.7995 -0.6356  1.4905
   56THR     CA 4533   2.800   3.387   4.340  0.2249 -0.2127 -0.2627
   56THR     HA 4534   2.706   3.411   4.388 -1.3882 -2.8487  0.5093
   56THR     CB 4535   2.905   3.478   4.410 -0.3072 -0.3459  0.3044
   56THR     HB 4536   3.004   3.430   4.397  0.8232 -1.4072 -0.5293
   56THR    OG1 4537   2.880   3.486   4.548  0.1254  0.1556  0.5688
   56THR    HG1 4538   2.887   3.397   4.584 -1.0616 -2.1349  0.8940
   56THR    CG2 4539   2.897   3.626   4.359  0.6085  0.2679  0.1950
   56THR   HG21 4540   2.794   3.665   4.364  0.0865 -2.8026  0.3638
   56THR   HG22 4541   2.939   3.637   4.256  0.5850 -0.3299 -2.5635
   56THR   HG23 4542   2.950   3.696   4.427  0.1594  1.2043 -1.5276
   56THR      C 4543   2.791   3.411   4.197 -0.4285  1.2967 -0.1511
   56THR      O 4544   2.690   3.473   4.167 -0.5643  0.1613  0.3777
   57ILE      N 4545   2.884   3.365   4.112  0.2118 -0.2058  0.2821
   57ILE     HN 4546   2.962   3.319   4.154 -0.0835  2.1358  0.7572
   57ILE     CA 4547   2.881   3.412   3.973 -0.0471  0.4110  0.3236
   57ILE     HA 4548   2.850   3.516   3.972 -2.3318  1.6164  0.9343
   57ILE     CB 4549   3.018   3.397   3.908 -0.3119 -0.4680 -0.5379
   57ILE     HB 4550   3.005   3.435   3.804 -1.9835  0.8122 -0.2295
   57ILE    CG2 4551   3.132   3.479   3.974  0.0181  0.3679  0.5428
   57ILE   HG21 4552   3.169   3.428   4.065 -0.8910  0.4207  1.2233
   57ILE   HG22 4553   3.105   3.585   3.996 -1.2793 -2.1559  1.6818
   57ILE   HG23 4554   3.221   3.491   3.909 -1.1443  2.4010 -0.5835
   57ILE    CG1 4555   3.044   3.245   3.909  0.0594  0.2031 -0.0401
   57ILE   HG11 4556   2.980   3.197   3.832 -1.1922 -1.7962  0.6610
   57ILE   HG12 4557   3.001   3.197   4.000 -0.9124 -1.6012 -1.9800
   57ILE     CD 4558   3.195   3.214   3.889 -0.3011  0.9026  0.1383
   57ILE    HD1 4559   3.249   3.237   3.983 -1.1629 -3.6177  0.1968
   57ILE    HD2 4560   3.241   3.283   3.815  0.7505 -2.0082  0.1255
   57ILE    HD3 4561   3.215   3.107   3.871  0.5814 -0.8441 -2.3351
   57ILE      C 4562   2.773   3.352   3.880  0.3252 -0.7391 -0.0984
   57ILE      O 4563   2.739   3.404   3.773 -0.8609 -0.6277  0.4293
   58ALA      N 4564   2.721   3.246   3.928  0.1079  0.0464 -0.9099
   58ALA     HN 4565   2.761   3.202   4.008 -1.0830 -0.8319 -0.7435
   58ALA     CA 4566   2.603   3.188   3.858  0.5834  0.5697 -0.1017
   58ALA     HA 4567   2.600   3.197   3.751 -0.0708 -0.0685  1.0152
   58ALA     CB 4568   2.606   3.037   3.891  0.2931  0.1310 -0.5349
   58ALA    HB1 4569   2.506   2.989   3.882  1.1394 -2.4658  0.1169
   58ALA    HB2 4570   2.650   3.024   3.993  3.5098  1.7223  2.3763
   58ALA    HB3 4571   2.689   2.991   3.833  4.6819 -0.9629 -0.2648
   58ALA      C 4572   2.477   3.248   3.912 -0.2900  0.1269 -0.0654
   58ALA      O 4573   2.376   3.245   3.844 -0.0818 -0.6012  0.7666
   59THR      N 4574   2.484   3.308   4.030 -0.2743  0.1404  0.5044
   59THR     HN 4575   2.574   3.302   4.071  0.2433 -2.2193  3.6321
   59THR     CA 4576   2.397   3.403   4.088 -0.4199 -0.1404  0.5784
   59THR     HA 4577   2.445   3.473   4.154 -0.1753  0.1586  1.9786
   59THR     CB 4578   2.317   3.503   4.001  0.8854  0.3808  0.0346
   59THR     HB 4579   2.259   3.573   4.066 -0.2972 -2.7475 -1.5454
   59THR    OG1 4580   2.214   3.437   3.914  0.4328  0.4013  0.1192
   59THR    HG1 4581   2.254   3.368   3.862  0.8661  0.1713  2.8580
   59THR    CG2 4582   2.411   3.579   3.902 -0.2161 -0.8027 -0.0497
   59THR   HG21 4583   2.506   3.587   3.958  0.2270 -0.9888  1.2286
   59THR   HG22 4584   2.367   3.677   3.872 -1.9334  0.7265  1.6999
   59THR   HG23 4585   2.441   3.512   3.819 -3.5406  0.7402 -2.9141
   59THR      C 4586   2.302   3.348   4.191 -0.4459  0.1444 -0.4988
   59THR      O 4587   2.196   3.408   4.221 -0.0711 -0.5499 -0.9533
   60VAL      N 4588   2.339   3.231   4.243  0.1686 -0.4468 -0.1728
   60VAL     HN 4589   2.423   3.184   4.216  0.1063 -3.3834 -1.4778
   60VAL     CA 4590   2.252   3.158   4.334 -0.1996  0.9081  0.2469
   60VAL     HA 4591   2.153   3.147   4.292  1.2789 -0.2708  1.4939
   60VAL     CB 4592   2.329   3.024   4.346  0.6321  0.1879  0.0414
   60VAL     HB 4593   2.432   3.037   4.385  0.8501 -1.9366 -0.2182
   60VAL    CG1 4594   2.252   2.934   4.444  0.1152 -0.8552 -0.2029
   60VAL   HG11 4595   2.242   2.971   4.548  0.8872 -1.2478  1.8228
   60VAL   HG12 4596   2.300   2.834   4.454 -1.6330 -1.8785  3.2092
   60VAL   HG13 4597   2.151   2.919   4.400  0.9320  0.9791 -1.7653
   60VAL    CG2 4598   2.346   2.954   4.209 -0.2603 -0.4242  0.1937
   60VAL   HG21 4599   2.403   2.860   4.225  0.7017  0.2951  2.2462
   60VAL   HG22 4600   2.395   3.016   4.132  0.1119 -1.5750  1.0946
   60VAL   HG23 4601   2.243   2.932   4.171 -1.0055  1.3521  1.5836
   60VAL      C 4602   2.248   3.221   4.472  0.3631  1.1501 -0.5583
   60VAL      O 4603   2.137   3.226   4.526 -0.6145 -0.2738 -0.3093
   61GLY      N 4604   2.367   3.284   4.522  0.5478 -0.2268 -0.0870
   61GLY     HN 4605   2.441   3.287   4.455  1.2814  1.0040  1.3965
   61GLY     CA 4606   2.382   3.370   4.643  0.0793  0.6175  0.0664
   61GLY    HA1 4607   2.357   3.474   4.628  2.5262  0.9364 -1.3254
   61GLY    HA2 4608   2.485   3.370   4.676  1.6521 -1.5720  1.1907
   61GLY      C 4609   2.307   3.318   4.754  0.1771 -0.6452  0.0204
   61GLY      O 4610   2.211   3.375   4.804  0.0749  0.7119  0.0443
   62TYR      N 4611   2.338   3.196   4.800  0.0975  0.1390 -0.1460
   62TYR     HN 4612   2.397   3.136   4.747 -0.6826  0.4427 -2.4210
   62TYR     CA 4613   2.273   3.142   4.921 -0.2406  0.0656 -0.3745
   62TYR     HA 4614   2.167   3.133   4.902  3.1691 -0.2492  0.8804
   62TYR     CB 4615   2.353   3.008   4.958  0.7127  0.3869 -0.1927
   62TYR    HB1 4616   2.303   2.966   5.048 -1.4569 -2.2212  0.2438
   62TYR    HB2 4617   2.459   3.027   4.983 -2.9581  2.4453  0.3786
   62TYR     CG 4618   2.347   2.890   4.853 -0.6809 -0.3907  0.4453
   62TYR    CD1 4619   2.227   2.851   4.789 -0.7329  0.1780  0.5723
   62TYR    HD1 4620   2.140   2.912   4.809  2.0990 -2.4881  0.2235
   62TYR    CE1 4621   2.213   2.721   4.752 -0.5411 -0.8775 -0.7313
   62TYR    HE1 4622   2.120   2.675   4.722 -1.6672  0.5220  1.3952
   62TYR     CZ 4623   2.326   2.638   4.743 -0.7465 -0.7614 -0.5455
   62TYR     OH 4624   2.319   2.519   4.669 -0.0204 -0.4720  0.4966
   62TYR     HH 4625   2.232   2.506   4.630  2.1836  2.0232  0.5161
   62TYR    CD2 4626   2.459   2.811   4.849 -0.0960  0.3100  0.3326
   62TYR    HD2 4627   2.542   2.855   4.903  2.5499 -2.0686  2.3822
   62TYR    CE2 4628   2.449   2.681   4.794 -0.4285  0.4231  0.3098
   62TYR    HE2 4629   2.534   2.615   4.784  0.4823  3.0528 -1.1323
   62TYR      C 4630   2.292   3.224   5.041  0.1107 -0.5781 -0.5088
   62TYR      O 4631   2.204   3.230   5.128  0.1458  0.3390 -0.2509
   63GLY      N 4632   2.402   3.295   5.050  0.2132 -1.2307  0.0752
   63GLY     HN 4633   2.474   3.287   4.982 -0.3745 -0.0532 -2.3411
   63GLY     CA 4634   2.415   3.397   5.163  0.3660 -0.6488 -0.5771
   63GLY    HA1 4635   2.317   3.433   5.190  0.8830 -1.0918  0.2220
   63GLY    HA2 4636   2.478   3.479   5.131 -2.6730  0.5361 -1.2112
   63GLY      C 4637   2.472   3.349   5.301 -0.0553  0.8926  0.0470
   63GLY      O 4638   2.484   3.425   5.397 -0.0763  0.3446  0.1405
   64ASP      N 4639   2.507   3.220   5.304 -0.3745  0.4928  0.0013
   64ASP     HN 4640   2.500   3.164   5.221  3.3280 -0.1789 -1.5134
   64ASP     CA 4641   2.571   3.155   5.417  0.3975  0.2799  0.0084
   64ASP     HA 4642   2.526   3.199   5.505 -0.4102 -0.7467 -1.4912
   64ASP     CB 4643   2.557   3.003   5.398 -0.0148 -0.0151 -0.0574
   64ASP    HB1 4644   2.449   2.975   5.401  2.1448  1.3977 -0.4887
   64ASP    HB2 4645   2.606   2.962   5.489  2.2907  0.1951  1.8089
   64ASP     CG 4646   2.628   2.943   5.279  0.2930 -0.4173 -0.3402
   64ASP    OD1 4647   2.647   3.012   5.171 -0.6489  0.6313 -0.0129
   64ASP    OD2 4648   2.663   2.821   5.289 -0.2686 -0.1811  0.2695
   64ASP      C 4649   2.722   3.201   5.432  0.2026  0.1869  0.0348
   64ASP      O 4650   2.776   3.221   5.540  0.2664  0.1388  0.0013
   65TYR      N 4651   2.773   3.238   5.316 -0.0636  0.5486 -0.1142
   65TYR     HN 4652   2.753   3.189   5.231 -0.0563  1.8763 -2.9977
   65TYR     CA 4653   2.878   3.339   5.301  0.2306 -0.3141  0.0723
   65TYR     HA 4654   2.898   3.380   5.398  1.7650  2.5694 -1.4280
   65TYR     CB 4655   3.007   3.279   5.235 -0.0315  0.3016 -0.0579
   65TYR    HB1 4656   3.091   3.351   5.235 -0.2272 -0.2786  1.4530
   65TYR    HB2 4657   2.981   3.244   5.133 -4.4783  1.8157  1.2255
   65TYR     CG 4658   3.054   3.170   5.325 -0.1467 -0.1466  0.0733
   65TYR    CD1 4659   3.118   3.203   5.450 -0.2716 -0.2342  0.1070
   65TYR    HD1 4660   3.142   3.304   5.476 -2.3736  1.1978  3.7450
   65TYR    CE1 4661   3.150   3.097   5.540  0.0440  0.7749  0.5435
   65TYR    HE1 4662   3.191   3.123   5.637  2.2870  1.4665 -1.4374
   65TYR     CZ 4663   3.117   2.966   5.515  0.5170  0.6811 -0.6640
   65TYR     OH 4664   3.121   2.858   5.608  0.1038  0.1241 -0.0456
   65TYR     HH 4665   3.193   2.877   5.669  2.4198  1.9974 -0.7190
   65TYR    CD2 4666   3.025   3.035   5.300 -0.1640 -0.3690  0.1690
   65TYR    HD2 4667   2.972   3.010   5.209 -3.2664 -2.2764  1.1285
   65TYR    CE2 4668   3.055   2.933   5.394 -0.0467 -0.2846  0.9592
   65TYR    HE2 4669   3.026   2.832   5.369  0.6930 -1.2602 -1.4558
   65TYR      C 4670   2.837   3.456   5.212 -0.3584 -0.4744  0.0994
   65TYR      O 4671   2.799   3.443   5.098 -0.0004 -0.5016 -0.0724
   66SER      N 4672   2.857   3.581   5.265  0.1567  0.1340  0.2773
   66SER     HN 4673   2.881   3.599   5.360  1.6189 -0.0404 -0.8391
   66SER     CA 4674   2.839   3.707   5.192 -0.3230 -0.2180 -0.5644
   66SER     HA 4675   2.833   3.700   5.084  0.9172 -1.7098 -1.7769
   66SER     CB 4676   2.699   3.769   5.210 -1.0461  0.3821  0.1981
   66SER    HB1 4677   2.613   3.705   5.181 -1.6611  2.9315  0.1919
   66SER    HB2 4678   2.689   3.864   5.154  0.8809 -1.0683 -0.7455
   66SER     OG 4679   2.676   3.801   5.345 -0.1018  0.3757 -0.0411
   66SER    HG1 4680   2.603   3.863   5.340 -0.3903  1.1383 -0.8331
   66SER      C 4681   2.949   3.797   5.241  0.2537 -0.5215 -0.3446
   66SER      O 4682   2.991   3.780   5.357  0.3128 -0.1687 -0.4450
   67PRO      N 4683   2.994   3.890   5.164  0.1535  0.6468  0.2916
   67PRO     CD 4684   2.968   3.911   5.025 -0.3636  0.0110  0.6512
   67PRO    HD1 4685   2.865   3.945   5.003 -0.6699  1.6018  1.7077
   67PRO    HD2 4686   3.004   3.829   4.960 -1.1684  0.0931  1.2146
   67PRO     CA 4687   3.076   4.004   5.211  0.5274 -0.4173  0.0649
   67PRO     HA 4688   3.180   3.977   5.207  1.0665 -3.9946  1.1406
   67PRO     CB 4689   3.058   4.112   5.107  0.0329 -0.0393 -0.3573
   67PRO    HB1 4690   3.129   4.198   5.115 -0.3211  1.0773  2.2785
   67PRO    HB2 4691   2.957   4.155   5.119  1.0720 -0.9473  0.1080
   67PRO     CG 4692   3.059   4.027   4.984 -0.1244  0.1584  0.1376
   67PRO    HG1 4693   3.019   4.083   4.897 -2.2294  0.4761  0.2607
   67PRO    HG2 4694   3.163   4.001   4.954 -0.0936  2.2831 -0.1166
   67PRO      C 4695   3.052   4.066   5.347 -0.4999  0.1472 -0.3175
   67PRO      O 4696   2.941   4.103   5.374  0.2040 -0.1907  0.2636
   68HSD      N 4697   3.156   4.090   5.431 -0.1962  1.0194  0.2064
   68HSD     HN 4698   3.247   4.076   5.394  0.8288  0.7241 -0.5227
   68HSD     CA 4699   3.132   4.154   5.558  0.3210  0.6752 -0.3532
   68HSD     HA 4700   3.028   4.175   5.579 -1.4039  0.6231  0.5309
   68HSD     CB 4701   3.204   4.070   5.659 -0.1892 -0.2408 -0.3328
   68HSD    HB1 4702   3.201   4.131   5.753 -0.2684  0.7487  1.5570
   68HSD    HB2 4703   3.309   4.058   5.627  3.7187  1.6730 -0.4625
   68HSD    ND1 4704   3.043   3.912   5.786 -0.2600  0.3979 -0.2088
   68HSD    HD1 4705   2.990   3.980   5.836  0.5223 -1.0964  0.9499
   68HSD     CG 4706   3.146   3.931   5.695  0.8660  0.4657 -0.1411
   68HSD    CE1 4707   3.012   3.775   5.779 -0.6113 -0.5332  0.1064
   68HSD    HE1 4708   2.920   3.735   5.820 -0.5584  0.9627 -1.5864
   68HSD    NE2 4709   3.100   3.714   5.692 -0.6180  0.2429 -0.0297
   68HSD    CD2 4710   3.183   3.811   5.648  0.1903 -0.3232 -0.3443
   68HSD    HD2 4711   3.259   3.792   5.574  0.4285 -1.8795  0.6236
   68HSD      C 4712   3.198   4.285   5.560 -0.0919 -0.1435 -0.1892
   68HSD      O 4713   3.153   4.376   5.630  0.1331 -0.0819 -0.0191
   69THR      N 4714   3.310   4.294   5.486  0.4217  0.1021 -0.3918
   69THR     HN 4715   3.330   4.212   5.433 -0.0285  2.4448 -1.4316
   69THR     CA 4716   3.399   4.409   5.485  0.2246 -0.1250 -0.0993
   69THR     HA 4717   3.383   4.467   5.575  1.0026 -1.0749 -0.8990
   69THR     CB 4718   3.542   4.371   5.476  0.5432  1.3609  0.3314
   69THR     HB 4719   3.608   4.461   5.473 -0.1484 -1.5922 -1.4704
   69THR    OG1 4720   3.572   4.287   5.367  0.1372 -0.0633 -0.1872
   69THR    HG1 4721   3.533   4.202   5.389 -0.2223  1.3833  1.3771
   69THR    CG2 4722   3.592   4.289   5.601  0.4305  0.1643 -1.2432
   69THR   HG21 4723   3.594   4.347   5.695  1.4695  2.2890  1.6314
   69THR   HG22 4724   3.693   4.248   5.581 -2.3611  2.5586  0.5270
   69THR   HG23 4725   3.538   4.192   5.605  2.1442  3.0806  0.6231
   69THR      C 4726   3.359   4.505   5.369  0.2521  0.1240 -0.3768
   69THR      O 4727   3.327   4.458   5.261  0.0540  0.2205  0.0252
   70PRO      N 4728   3.373   4.636   5.380  0.1913  0.1669  0.1298
   70PRO     CD 4729   3.398   4.716   5.505 -0.4342 -0.4344  0.5278
   70PRO    HD1 4730   3.485   4.681   5.565 -1.8001  1.4767  0.0212
   70PRO    HD2 4731   3.311   4.709   5.575 -0.4685 -1.8191  0.3923
   70PRO     CA 4732   3.341   4.725   5.268  0.4110  0.1159 -0.3047
   70PRO     HA 4733   3.251   4.695   5.217 -2.1449 -4.3802  2.8922
   70PRO     CB 4734   3.322   4.863   5.329  0.5244 -0.0030 -0.2377
   70PRO    HB1 4735   3.219   4.884   5.365  0.5429  2.9184  2.2751
   70PRO    HB2 4736   3.353   4.943   5.258 -0.9651  2.5638  2.3655
   70PRO     CG 4737   3.408   4.858   5.458 -0.4520 -0.2997 -1.0682
   70PRO    HG1 4738   3.513   4.875   5.425  2.4762 -2.1569  0.1804
   70PRO    HG2 4739   3.389   4.940   5.531  0.6537 -3.6456 -0.1102
   70PRO      C 4740   3.444   4.716   5.156 -0.2986 -0.8237  0.0692
   70PRO      O 4741   3.403   4.733   5.036 -0.2068 -0.0025  0.0978
   71LEU      N 4742   3.580   4.687   5.175  0.0555 -0.2218  0.2115
   71LEU     HN 4743   3.628   4.689   5.262 -1.3292  0.0616 -0.1826
   71LEU     CA 4744   3.665   4.643   5.061 -0.4759 -0.7853  0.2903
   71LEU     HA 4745   3.645   4.712   4.980 -0.4491  0.2667 -1.3700
   71LEU     CB 4746   3.814   4.639   5.095  0.1035 -0.5541 -0.3831
   71LEU    HB1 4747   3.837   4.553   5.162 -1.5711 -0.9048  1.8702
   71LEU    HB2 4748   3.828   4.724   5.165  1.3649 -0.8855  2.3836
   71LEU     CG 4749   3.925   4.669   4.986  0.3139 -0.5240  0.6041
   71LEU     HG 4750   3.888   4.751   4.920 -0.6015  0.3351  0.2687
   71LEU    CD1 4751   4.051   4.714   5.053 -0.0614 -0.5676  0.4385
   71LEU   HD11 4752   4.126   4.749   4.978  0.8659 -1.0587 -0.3828
   71LEU   HD12 4753   4.099   4.626   5.101  0.8101  2.4480 -1.2967
   71LEU   HD13 4754   4.034   4.795   5.127 -1.5754  1.3404 -3.2363
   71LEU    CD2 4755   3.956   4.550   4.898 -0.3896  0.1781 -0.2475
   71LEU   HD21 4756   4.030   4.588   4.825  0.6905 -1.0393  0.8550
   71LEU   HD22 4757   3.869   4.520   4.836 -1.7451 -0.0037  0.8451
   71LEU   HD23 4758   3.982   4.455   4.949 -0.0355 -0.4294  0.7805
   71LEU      C 4759   3.615   4.509   5.006  0.2334  0.3554 -0.4443
   71LEU      O 4760   3.602   4.498   4.887  0.0269  0.3479 -0.0900
   72GLY      N 4761   3.570   4.412   5.087  0.0353  0.1721 -0.3990
   72GLY     HN 4762   3.584   4.408   5.185 -1.7207 -2.1051  1.1939
   72GLY     CA 4763   3.514   4.293   5.023 -0.0007 -0.6677 -0.4485
   72GLY    HA1 4764   3.472   4.225   5.096  1.0473  3.0513 -2.5244
   72GLY    HA2 4765   3.582   4.246   4.954  3.7278  1.9506 -1.4328
   72GLY      C 4766   3.384   4.318   4.953 -0.2800  0.1142  0.2383
   72GLY      O 4767   3.355   4.251   4.856 -0.2969  0.4139 -0.2889
   73MET      N 4768   3.299   4.414   4.999  0.1668  0.0958 -0.1101
   73MET     HN 4769   3.317   4.452   5.089  1.0161  2.1241 -0.6976
   73MET     CA 4770   3.185   4.456   4.921 -0.6817 -0.4439 -0.0087
   73MET     HA 4771   3.139   4.367   4.881 -0.6341 -0.3568 -0.7577
   73MET     CB 4772   3.097   4.551   5.005 -0.7142  0.5724 -0.4999
   73MET    HB1 4773   3.010   4.586   4.946 -0.2780 -0.7115 -1.5799
   73MET    HB2 4774   3.159   4.639   5.032 -3.2337  1.3337 -2.3651
   73MET     CG 4775   3.027   4.487   5.130 -0.4518 -0.4194 -0.7780
   73MET    HG1 4776   3.085   4.412   5.188  0.0610 -2.4448 -0.4137
   73MET    HG2 4777   2.939   4.430   5.093  2.8524  0.4304 -2.1784
   73MET     SD 4778   2.973   4.605   5.262 -0.2298 -0.0363 -0.1226
   73MET     CE 4779   2.923   4.476   5.370 -0.0328 -0.5040  0.6559
   73MET    HE1 4780   3.006   4.404   5.391 -2.0246 -0.2012  0.4799
   73MET    HE2 4781   2.843   4.419   5.317 -0.5472  1.7043  0.8472
   73MET    HE3 4782   2.891   4.524   5.465 -0.1278  1.0219  2.9935
   73MET      C 4783   3.219   4.527   4.793  0.7244  0.4454 -0.7527
   73MET      O 4784   3.159   4.498   4.689 -0.3558  0.5385 -0.3238
   74TYR      N 4785   3.315   4.627   4.791 -0.0524 -0.3510  0.2253
   74TYR     HN 4786   3.342   4.655   4.883 -0.3004 -2.2610  0.8088
   74TYR     CA 4787   3.374   4.683   4.667 -0.1612  0.1247 -0.2935
   74TYR     HA 4788   3.292   4.719   4.606  1.4569 -1.5406  0.9799
   74TYR     CB 4789   3.462   4.810   4.689  1.0055  0.4680 -0.6539
   74TYR    HB1 4790   3.519   4.803   4.784 -1.7623  0.1286  0.9108
   74TYR    HB2 4791   3.393   4.895   4.703 -1.6908 -1.3244  1.0372
   74TYR     CG 4792   3.553   4.843   4.579 -0.4680 -0.2005 -0.6236
   74TYR    CD1 4793   3.691   4.823   4.601 -0.2980  1.0249 -0.2666
   74TYR    HD1 4794   3.711   4.788   4.701  0.8282  0.2828  0.4092
   74TYR    CE1 4795   3.786   4.861   4.504 -0.4997 -0.5117 -0.2601
   74TYR    HE1 4796   3.889   4.852   4.536  1.9407  0.2057  0.3768
   74TYR     CZ 4797   3.748   4.921   4.388  0.1569  0.0153 -0.9769
   74TYR     OH 4798   3.839   4.948   4.287 -0.6445 -0.0107 -0.1617
   74TYR     HH 4799   3.923   4.911   4.316  2.3784  1.1152  3.3486
   74TYR    CD2 4800   3.514   4.898   4.458  0.2173  0.3930  0.5157
   74TYR    HD2 4801   3.409   4.914   4.442 -2.7180  0.6315 -0.1913
   74TYR    CE2 4802   3.606   4.941   4.364  0.6086  0.2703  0.1030
   74TYR    HE2 4803   3.574   4.984   4.270  0.6051 -2.2204 -0.8862
   74TYR      C 4804   3.432   4.571   4.570  0.0741  0.3282  0.2020
   74TYR      O 4805   3.397   4.576   4.452  0.2059 -0.0189  0.6377
   75PHE      N 4806   3.502   4.471   4.628  0.0195 -0.4342  0.3271
   75PHE     HN 4807   3.535   4.484   4.721  1.2773 -0.8459 -1.4710
   75PHE     CA 4808   3.549   4.362   4.549  0.3675 -0.1294 -0.5324
   75PHE     HA 4809   3.598   4.407   4.464  0.7036  1.9056 -1.6784
   75PHE     CB 4810   3.669   4.288   4.623  0.1791 -0.0808  0.1409
   75PHE    HB1 4811   3.662   4.280   4.734  1.0166 -1.1501 -2.0568
   75PHE    HB2 4812   3.765   4.341   4.600 -1.0808  0.2969  0.6113
   75PHE     CG 4813   3.687   4.154   4.570  0.6095  0.2446 -0.5426
   75PHE    CD1 4814   3.611   4.045   4.624  0.0379 -0.5035  0.1926
   75PHE    HD1 4815   3.537   4.057   4.701 -2.0701  2.2259 -1.4353
   75PHE    CE1 4816   3.644   3.913   4.587  0.8731 -0.1061  1.6288
   75PHE    HE1 4817   3.587   3.835   4.636 -3.5646  2.7070 -1.8055
   75PHE     CZ 4818   3.744   3.887   4.491 -0.1586 -0.9272  0.1630
   75PHE     HZ 4819   3.757   3.782   4.470  0.0900 -1.5470  0.2243
   75PHE    CD2 4820   3.781   4.131   4.469 -0.1991  0.0435 -0.6274
   75PHE    HD2 4821   3.835   4.213   4.425 -1.5980  2.8425  0.7773
   75PHE    CE2 4822   3.817   3.995   4.438  0.7542  0.0488 -1.3750
   75PHE    HE2 4823   3.892   3.969   4.365  0.1738  2.2016  1.8180
   75PHE      C 4824   3.436   4.274   4.493 -0.1257 -0.5501 -0.1274
   75PHE      O 4825   3.426   4.243   4.374  0.4286  0.3890  0.2342
   76THR      N 4826   3.338   4.241   4.575  0.3271 -0.1586  0.2247
   76THR     HN 4827   3.343   4.266   4.672  0.1271  0.4659 -1.3085
   76THR     CA 4828   3.228   4.152   4.540 -0.0903  0.3619  0.2400
   76THR     HA 4829   3.264   4.069   4.481 -0.7108  1.0982 -2.4877
   76THR     CB 4830   3.150   4.091   4.657 -0.0120  0.5778 -0.0988
   76THR     HB 4831   3.110   4.171   4.722  0.3537 -0.7675 -0.6256
   76THR    OG1 4832   3.239   4.017   4.736  0.1936  0.5925 -0.2590
   76THR    HG1 4833   3.303   4.075   4.778 -1.1777  0.9353 -0.5320
   76THR    CG2 4834   3.047   3.990   4.603 -0.8065  0.0132  0.7462
   76THR   HG21 4835   2.976   4.029   4.527 -1.2552 -0.2787  3.1309
   76THR   HG22 4836   2.993   3.938   4.685 -0.8182  0.6671 -0.0918
   76THR   HG23 4837   3.106   3.912   4.551  2.4759  0.0611 -1.3396
   76THR      C 4838   3.132   4.204   4.434 -0.2072 -0.6892  0.9244
   76THR      O 4839   3.100   4.133   4.337 -0.1750  0.2838 -0.2281
   77CYS      N 4840   3.089   4.329   4.437  0.4585 -0.0138  0.3002
   77CYS     HN 4841   3.102   4.387   4.517  0.8889 -2.4333 -1.4729
   77CYS     CA 4842   3.003   4.383   4.338  0.1688  0.5554 -0.6271
   77CYS     HA 4843   2.909   4.331   4.329 -0.6269 -0.0983 -0.7832
   77CYS     CB 4844   2.963   4.533   4.386  0.7252 -0.1894 -0.1080
   77CYS    HB1 4845   2.898   4.578   4.308  1.6931  0.9169  0.0363
   77CYS    HB2 4846   3.047   4.604   4.402  3.1572 -3.0501 -4.1282
   77CYS     SG 4847   2.878   4.530   4.539 -0.3109  0.1454  0.2760
   77CYS    HG1 4848   2.979   4.562   4.618 -0.6861  0.1477  2.1361
   77CYS      C 4849   3.065   4.389   4.198 -0.2082 -0.2044  1.3175
   77CYS      O 4850   3.001   4.369   4.095  0.7254 -0.3671 -0.3376
   78THR      N 4851   3.196   4.413   4.186  0.5660  0.0971  0.0039
   78THR     HN 4852   3.246   4.446   4.266  0.6881  0.5365 -2.5634
   78THR     CA 4853   3.275   4.404   4.058  0.5083 -0.6449  0.3791
   78THR     HA 4854   3.207   4.425   3.976  0.3534  2.4135 -0.1528
   78THR     CB 4855   3.391   4.498   4.043  1.3212  0.1151 -0.0593
   78THR     HB 4856   3.454   4.478   3.954 -0.2307 -0.0750 -0.7636
   78THR    OG1 4857   3.456   4.503   4.170 -0.5195  0.1774  0.4340
   78THR    HG1 4858   3.421   4.582   4.212 -0.5503  0.8324 -0.6999
   78THR    CG2 4859   3.328   4.640   4.033  0.4623  0.2210  0.3372
   78THR   HG21 4860   3.413   4.709   4.013  1.6142  1.2675  0.0247
   78THR   HG22 4861   3.265   4.664   4.122 -1.2757  2.9231 -1.2183
   78THR   HG23 4862   3.273   4.635   3.937 -0.3502  0.4979 -2.6796
   78THR      C 4863   3.307   4.268   4.017  0.1378 -0.4157  0.0644
   78THR      O 4864   3.328   4.250   3.898  0.0910 -0.4944 -0.2907
   79LEU      N 4865   3.318   4.166   4.110  0.2803  0.7240 -0.3322
   79LEU     HN 4866   3.313   4.182   4.209  0.7216 -1.2220 -0.5408
   79LEU     CA 4867   3.317   4.027   4.071  0.1370 -0.0903 -0.0344
   79LEU     HA 4868   3.388   4.016   3.991  0.7365 -1.2561  0.5895
   79LEU     CB 4869   3.352   3.936   4.196 -0.2306  0.0149 -0.0906
   79LEU    HB1 4870   3.275   3.956   4.273  0.2891 -0.8592  1.0131
   79LEU    HB2 4871   3.442   3.974   4.249  0.8285  0.5351  3.7621
   79LEU     CG 4872   3.361   3.787   4.159 -0.6763 -0.4661 -0.7879
   79LEU     HG 4873   3.258   3.747   4.147 -1.3328 -1.3236  1.6144
   79LEU    CD1 4874   3.425   3.747   4.020 -0.3569 -0.3495  0.4161
   79LEU   HD11 4875   3.526   3.792   4.004 -1.0942  1.4704 -0.1241
   79LEU   HD12 4876   3.361   3.772   3.933  1.0212  3.1387 -1.1341
   79LEU   HD13 4877   3.430   3.636   4.022 -1.2929 -4.0482  0.1268
   79LEU    CD2 4878   3.437   3.713   4.276 -0.3800  0.0714 -0.0126
   79LEU   HD21 4879   3.371   3.717   4.365 -0.1710 -0.3211  0.4764
   79LEU   HD22 4880   3.541   3.750   4.287  2.6544 -2.1630 -0.6024
   79LEU   HD23 4881   3.431   3.603   4.261  1.8642  1.3125 -2.5632
   79LEU      C 4882   3.183   3.978   4.020 -0.0689  0.1590 -0.2570
   79LEU      O 4883   3.182   3.911   3.913  0.4111 -0.1605 -0.1758
   80ILE      N 4884   3.071   4.016   4.081 -0.0106  0.2227  0.1226
   80ILE     HN 4885   3.064   4.065   4.168 -0.9909 -0.0217 -1.3309
   80ILE     CA 4886   2.935   3.991   4.025  0.3527  0.5067 -0.0518
   80ILE     HA 4887   2.925   3.884   4.016  0.0223  1.2467 -0.6066
   80ILE     CB 4888   2.814   4.039   4.112 -0.4364  0.4314 -0.5087
   80ILE     HB 4889   2.838   4.147   4.124  1.2797 -0.7874  0.3290
   80ILE    CG2 4890   2.677   4.037   4.047 -0.3996 -0.9308  0.1738
   80ILE   HG21 4891   2.611   4.102   4.109 -2.6190  1.1841 -2.2626
   80ILE   HG22 4892   2.619   3.943   4.043  0.1329  0.1943 -1.2218
   80ILE   HG23 4893   2.675   4.077   3.943 -1.3398  1.4760  0.0218
   80ILE    CG1 4894   2.811   3.965   4.251  0.1956  0.5964 -0.5379
   80ILE   HG11 4895   2.911   3.933   4.288 -0.6667  0.5007 -1.7965
   80ILE   HG12 4896   2.744   3.877   4.245  3.1023 -1.7619 -0.7072
   80ILE     CD 4897   2.748   4.050   4.360 -0.7057 -0.6088 -0.1076
   80ILE    HD1 4898   2.807   4.143   4.380 -2.0057  2.1787  1.3095
   80ILE    HD2 4899   2.748   3.994   4.456 -0.1435 -2.0213 -1.3011
   80ILE    HD3 4900   2.644   4.080   4.336  0.0659  0.1259 -0.2401
   80ILE      C 4901   2.925   4.050   3.887  0.0874  0.5162  0.0563
   80ILE      O 4902   2.903   3.974   3.795  0.3639  0.3264  0.0527
   81VAL      N 4903   2.968   4.178   3.866 -0.0848 -0.3026  0.3117
   81VAL     HN 4904   2.986   4.247   3.935  2.8853 -0.7619 -0.1875
   81VAL     CA 4905   2.974   4.236   3.730 -0.4150  0.1115  0.0184
   81VAL     HA 4906   2.874   4.230   3.689  1.5403  0.1786 -0.1510
   81VAL     CB 4907   3.016   4.383   3.732 -0.2316  0.5783  0.3421
   81VAL     HB 4908   3.101   4.402   3.802 -0.3755  0.7014 -2.0306
   81VAL    CG1 4909   3.061   4.432   3.596 -0.1621  1.1172 -0.0823
   81VAL   HG11 4910   3.163   4.401   3.563  0.5930 -0.6440  0.2266
   81VAL   HG12 4911   3.053   4.542   3.600  1.2456 -0.7200  1.2356
   81VAL   HG13 4912   2.996   4.389   3.517 -0.9985  0.7193 -1.4567
   81VAL    CG2 4913   2.893   4.464   3.781 -0.0382 -0.0612  0.1845
   81VAL   HG21 4914   2.918   4.572   3.784  2.6133  1.0008 -0.7169
   81VAL   HG22 4915   2.867   4.436   3.885 -1.2269 -1.2979 -0.3912
   81VAL   HG23 4916   2.817   4.451   3.700 -2.4467  0.0342 -0.0908
   81VAL      C 4917   3.057   4.166   3.621  0.0662  0.5130  0.3752
   81VAL      O 4918   3.012   4.147   3.507 -0.8768 -0.0217 -0.1360
   82LEU      N 4919   3.182   4.120   3.644  0.2295  0.4778 -0.1437
   82LEU     HN 4920   3.226   4.143   3.731  0.2626  2.7412  1.6399
   82LEU     CA 4921   3.267   4.055   3.554  0.8840  0.4377 -0.4714
   82LEU     HA 4922   3.277   4.107   3.459 -0.5985  0.1630  1.2814
   82LEU     CB 4923   3.410   4.060   3.624  0.1976  0.6202  0.4837
   82LEU    HB1 4924   3.401   4.032   3.731 -0.5320  0.6291 -0.3886
   82LEU    HB2 4925   3.452   4.161   3.637 -0.8523 -1.7089  0.6437
   82LEU     CG 4926   3.518   3.986   3.548  0.5628 -0.1228  0.3154
   82LEU     HG 4927   3.487   3.879   3.551  0.8289 -2.5100  0.2543
   82LEU    CD1 4928   3.545   4.045   3.408  0.2502  0.7372  0.2412
   82LEU   HD11 4929   3.593   4.144   3.419 -0.5056 -3.7694  0.7857
   82LEU   HD12 4930   3.446   4.045   3.357 -1.7075  0.9902 -0.3763
   82LEU   HD13 4931   3.614   3.972   3.359 -0.4299  1.7952  0.1370
   82LEU    CD2 4932   3.641   3.986   3.637 -0.5027  0.4741 -0.3763
   82LEU   HD21 4933   3.717   3.915   3.599  1.0429  1.3636  0.8206
   82LEU   HD22 4934   3.620   3.953   3.741 -0.7544  0.5408  1.4135
   82LEU   HD23 4935   3.676   4.091   3.644 -0.6389 -1.0817  2.3371
   82LEU      C 4936   3.224   3.908   3.538  0.0658 -0.3910  0.5440
   82LEU      O 4937   3.252   3.844   3.432 -0.0193 -0.1966 -0.2674
   83GLY      N 4938   3.160   3.844   3.637 -0.0662 -0.1796  0.9131
   83GLY     HN 4939   3.152   3.882   3.728 -2.0086  0.3217 -0.1233
   83GLY     CA 4940   3.111   3.710   3.628  0.4715 -0.3505  0.2417
   83GLY    HA1 4941   3.129   3.654   3.719 -0.7816 -0.3232  0.4725
   83GLY    HA2 4942   3.162   3.661   3.546  1.5157  0.2507 -0.9491
   83GLY      C 4943   2.966   3.679   3.583 -0.0971 -0.2124  0.2349
   83GLY      O 4944   2.939   3.579   3.514  0.0868 -0.8744 -0.5400
   84ILE      N 4945   2.870   3.772   3.609 -0.0465  0.3752 -0.1891
   84ILE     HN 4946   2.908   3.856   3.646  0.6133  0.0247 -0.7904
   84ILE     CA 4947   2.728   3.751   3.588 -0.0319  0.0482  0.0382
   84ILE     HA 4948   2.708   3.665   3.651  0.2598 -1.6030  1.6577
   84ILE     CB 4949   2.638   3.862   3.637 -0.2681 -0.3685 -0.0593
   84ILE     HB 4950   2.656   3.878   3.745  0.1364  2.1205  4.0527
   84ILE    CG2 4951   2.669   3.998   3.572 -0.5235  0.0636  0.0470
   84ILE   HG21 4952   2.762   4.056   3.590 -2.1349 -0.0760 -2.8561
   84ILE   HG22 4953   2.603   4.070   3.624 -0.3285  0.7266 -1.3949
   84ILE   HG23 4954   2.647   3.988   3.463 -0.8747 -0.0043  1.7465
   84ILE    CG1 4955   2.497   3.814   3.617  0.0751  0.1734  0.0513
   84ILE   HG11 4956   2.502   3.707   3.646  1.4134 -1.0914 -1.1761
   84ILE   HG12 4957   2.476   3.821   3.508  1.5597  2.6688 -1.4497
   84ILE     CD 4958   2.391   3.890   3.705  0.0637 -0.2189 -0.5227
   84ILE    HD1 4959   2.294   3.841   3.679  0.5733  0.4246  0.6868
   84ILE    HD2 4960   2.377   3.998   3.682 -2.2647 -0.0508  0.8874
   84ILE    HD3 4961   2.405   3.872   3.814 -1.1792  0.6203 -1.6931
   84ILE      C 4962   2.685   3.694   3.452 -0.0165 -0.2622 -0.2259
   84ILE      O 4963   2.616   3.589   3.445 -0.0236 -0.6127  0.2270
   85GLY      N 4964   2.732   3.757   3.346  0.1274  0.3031  0.1003
   85GLY     HN 4965   2.797   3.832   3.357  1.2107 -0.3150  0.3020
   85GLY     CA 4966   2.717   3.707   3.206 -0.0797 -0.1442  0.0848
   85GLY    HA1 4967   2.720   3.787   3.134  0.8640 -0.7755 -0.5881
   85GLY    HA2 4968   2.628   3.645   3.200  0.2596  1.3056 -1.2385
   85GLY      C 4969   2.831   3.628   3.153 -0.5526  0.4245 -0.1122
   85GLY      O 4970   2.805   3.556   3.055 -0.6670 -0.3055  0.7403
   86THR      N 4971   2.954   3.644   3.202 -0.4638 -0.7453  0.1035
   86THR     HN 4972   2.969   3.712   3.273 -1.8627  2.3564 -1.5863
   86THR     CA 4973   3.066   3.556   3.157  0.2462  0.5766  0.2296
   86THR     HA 4974   3.083   3.573   3.052  1.4932 -0.7579  1.5680
   86THR     CB 4975   3.190   3.605   3.226  0.5733  0.4431  0.1671
   86THR     HB 4976   3.173   3.622   3.334 -0.5684 -0.6729 -2.0296
   86THR    OG1 4977   3.225   3.732   3.178 -0.1841  0.1395 -0.7983
   86THR    HG1 4978   3.282   3.763   3.249 -0.1977  2.3576  1.4244
   86THR    CG2 4979   3.313   3.518   3.210  0.3702 -0.1682  0.2336
   86THR   HG21 4980   3.398   3.566   3.264  1.9823 -1.5445 -1.6346
   86THR   HG22 4981   3.335   3.495   3.104 -0.6788 -1.9433  1.2003
   86THR   HG23 4982   3.294   3.420   3.260  0.8800 -0.0002  1.9867
   86THR      C 4983   3.043   3.409   3.189  0.5255  0.0900 -0.4428
   86THR      O 4984   3.070   3.323   3.108  0.1980 -0.1435  0.1384
   87PHE      N 4985   2.989   3.379   3.308  0.6216  0.8051  0.3781
   87PHE     HN 4986   2.976   3.452   3.375  0.8576  0.3739  0.8071
   87PHE     CA 4987   2.957   3.242   3.341  0.2304  0.8338  0.0863
   87PHE     HA 4988   3.041   3.174   3.336  0.1109 -0.3257 -0.9925
   87PHE     CB 4989   2.912   3.245   3.494 -0.2562 -0.0753 -0.6171
   87PHE    HB1 4990   2.821   3.306   3.515 -1.3785  1.7705 -2.6416
   87PHE    HB2 4991   2.990   3.293   3.558  0.4905 -2.5588 -0.4265
   87PHE     CG 4992   2.906   3.102   3.549  0.3573 -0.2760  0.6472
   87PHE    CD1 4993   3.032   3.040   3.561 -0.3173 -0.0826 -0.1973
   87PHE    HD1 4994   3.125   3.095   3.560 -4.1363  0.0135  2.8198
   87PHE    CE1 4995   3.039   2.906   3.583  0.4294  0.4948  0.3133
   87PHE    HE1 4996   3.139   2.864   3.586 -1.0232 -0.8016 -4.0063
   87PHE     CZ 4997   2.926   2.824   3.586  0.6620  0.0434 -0.0449
   87PHE     HZ 4998   2.933   2.717   3.600 -1.5489 -0.8526 -1.0086
   87PHE    CD2 4999   2.787   3.024   3.548 -0.2456  0.0950  0.0461
   87PHE    HD2 5000   2.697   3.070   3.510  0.0737 -0.8875 -1.0238
   87PHE    CE2 5001   2.797   2.882   3.571  0.3140 -0.4723  0.0534
   87PHE    HE2 5002   2.715   2.812   3.567  1.3526 -0.5851  0.5392
   87PHE      C 5003   2.853   3.182   3.252  0.0258  0.4944  0.0211
   87PHE      O 5004   2.849   3.073   3.199  0.4157  0.7594 -0.5039
   88ALA      N 5005   2.746   3.267   3.234  0.3120 -0.4322  0.2770
   88ALA     HN 5006   2.748   3.352   3.285 -1.7973 -1.1826 -1.3019
   88ALA     CA 5007   2.623   3.248   3.164 -0.8040  0.2502  0.6937
   88ALA     HA 5008   2.580   3.162   3.212 -0.9953  0.5447 -2.5557
   88ALA     CB 5009   2.524   3.366   3.181  0.8879  0.0203  0.8417
   88ALA    HB1 5010   2.561   3.447   3.115  1.5279 -1.0350  0.3497
   88ALA    HB2 5011   2.533   3.388   3.289 -1.0854 -0.7232  0.7381
   88ALA    HB3 5012   2.422   3.333   3.152  2.2163  0.9041  1.0750
   88ALA      C 5013   2.645   3.211   3.020  0.1708  0.2566  0.0850
   88ALA      O 5014   2.591   3.116   2.962 -0.1699 -0.7419 -0.3995
   89VAL      N 5015   2.735   3.293   2.956 -0.1481  0.0012  0.3904
   89VAL     HN 5016   2.770   3.374   3.003  0.1393 -1.0576 -1.1602
   89VAL     CA 5017   2.773   3.270   2.822  0.1917  0.0848  0.3947
   89VAL     HA 5018   2.682   3.258   2.765  1.1236 -1.5003 -0.1838
   89VAL     CB 5019   2.833   3.411   2.772 -0.8242  0.3949  0.4196
   89VAL     HB 5020   2.907   3.447   2.846  1.2118 -1.8775 -0.2179
   89VAL    CG1 5021   2.916   3.387   2.643 -0.5977 -0.0179 -0.0601
   89VAL   HG11 5022   2.959   3.480   2.599  0.2953 -2.3843  0.8140
   89VAL   HG12 5023   2.850   3.349   2.562  0.7926 -3.1295 -0.6117
   89VAL   HG13 5024   2.992   3.306   2.653  0.6242 -0.5620  0.6778
   89VAL    CG2 5025   2.718   3.512   2.757  0.1056  0.2929  0.0098
   89VAL   HG21 5026   2.649   3.479   2.676 -0.5928  0.0091  0.4486
   89VAL   HG22 5027   2.758   3.614   2.742  3.5075  1.0229  1.0559
   89VAL   HG23 5028   2.658   3.515   2.850  0.2001 -0.0874  0.1058
   89VAL      C 5029   2.857   3.145   2.806  0.5763 -0.0887 -0.2263
   89VAL      O 5030   2.840   3.064   2.713 -0.0194 -0.6008  0.5827
   90ALA      N 5031   2.947   3.117   2.900 -0.5654  0.6592  0.0807
   90ALA     HN 5032   2.945   3.164   2.988  0.5534 -1.0126 -1.9518
   90ALA     CA 5033   3.044   2.999   2.892 -0.3082 -0.0809 -0.4459
   90ALA     HA 5034   3.083   3.005   2.791  1.7671 -0.6227  1.9310
   90ALA     CB 5035   3.155   3.019   2.997 -0.5054  0.1906 -0.2421
   90ALA    HB1 5036   3.191   3.124   2.985  1.2397 -2.4376  2.3660
   90ALA    HB2 5037   3.241   2.950   2.987  1.2960  1.8184 -0.6320
   90ALA    HB3 5038   3.120   2.998   3.100  0.4043  3.5246  0.0854
   90ALA      C 5039   2.989   2.864   2.918  0.0830 -0.1065 -1.3310
   90ALA      O 5040   3.021   2.773   2.848 -0.6171  0.2953 -0.2670
   91VAL      N 5041   2.880   2.854   3.009 -0.1098  0.8041 -0.3061
   91VAL     HN 5042   2.866   2.941   3.055  2.4976 -0.3390  1.5420
   91VAL     CA 5043   2.791   2.735   3.020  0.0551  0.6513 -0.0641
   91VAL     HA 5044   2.858   2.650   3.024 -0.0473  1.1611 -0.0611
   91VAL     CB 5045   2.702   2.720   3.133  0.5538 -0.2952  0.7982
   91VAL     HB 5046   2.657   2.618   3.136 -1.4812  0.1387 -1.1854
   91VAL    CG1 5047   2.785   2.717   3.262  0.0554 -0.2598 -0.4079
   91VAL   HG11 5048   2.860   2.799   3.266 -0.9446 -0.6919 -0.0817
   91VAL   HG12 5049   2.836   2.618   3.270 -0.2125  1.5609 -0.3802
   91VAL   HG13 5050   2.723   2.734   3.352  0.7792 -1.2952  2.8604
   91VAL    CG2 5051   2.577   2.829   3.136  0.5935 -0.2277  0.3115
   91VAL   HG21 5052   2.517   2.811   3.044 -1.3301 -0.6546  0.0652
   91VAL   HG22 5053   2.595   2.938   3.143  0.2623  0.4341  1.9542
   91VAL   HG23 5054   2.510   2.815   3.223  0.1049  0.9691  1.6206
   91VAL      C 5055   2.714   2.705   2.893 -0.8032  0.6523 -0.8808
   91VAL      O 5056   2.695   2.594   2.855  0.5247  0.0524  0.1569
   92GLU      N 5057   2.654   2.803   2.828 -0.2320  0.3656  0.0793
   92GLU     HN 5058   2.659   2.899   2.853 -0.7270 -0.3936 -2.5579
   92GLU     CA 5059   2.594   2.775   2.695  0.0142 -1.2764  0.6348
   92GLU     HA 5060   2.517   2.700   2.699 -0.1384  2.1533 -0.7892
   92GLU     CB 5061   2.528   2.903   2.643 -0.1122 -0.8223 -1.3919
   92GLU    HB1 5062   2.594   2.991   2.659  2.3808  0.5967 -1.9298
   92GLU    HB2 5063   2.440   2.937   2.701 -0.5183 -1.4695  1.9685
   92GLU     CG 5064   2.494   2.901   2.496 -0.1633  0.0855 -0.4939
   92GLU    HG1 5065   2.434   2.815   2.460  1.6015  1.8511 -1.9210
   92GLU    HG2 5066   2.584   2.905   2.430 -2.9071 -0.8051 -2.6191
   92GLU     CD 5067   2.414   3.026   2.451  0.0478 -0.2320  0.9274
   92GLU    OE1 5068   2.401   3.125   2.531  0.0904 -0.3443 -0.0847
   92GLU    OE2 5069   2.363   3.013   2.338  0.1742 -0.4839 -0.1382
   92GLU      C 5070   2.690   2.721   2.592 -0.2653  0.5632 -0.3850
   92GLU      O 5071   2.650   2.627   2.522  0.0457  0.0917  0.2026
   93ARG      N 5072   2.812   2.778   2.582  0.2640 -0.2279  0.5487
   93ARG     HN 5073   2.828   2.859   2.637 -2.5471 -1.9477 -1.2661
   93ARG     CA 5074   2.916   2.725   2.495 -0.4259  0.0158  0.3324
   93ARG     HA 5075   2.869   2.711   2.399 -2.9496 -2.4741 -0.3639
   93ARG     CB 5076   3.042   2.814   2.491 -0.3114 -0.3877  0.5256
   93ARG    HB1 5077   3.110   2.764   2.418  2.5942 -1.0959  0.5403
   93ARG    HB2 5078   3.092   2.818   2.590  0.1185 -1.6754 -0.1121
   93ARG     CG 5079   3.022   2.957   2.428 -0.6754  0.3686 -0.3218
   93ARG    HG1 5080   3.122   3.006   2.426 -1.7926  0.8046 -0.2657
   93ARG    HG2 5081   2.955   3.020   2.491  0.4891  2.2972  0.3863
   93ARG     CD 5082   2.950   2.961   2.295  1.0047 -0.1139  0.9790
   93ARG    HD1 5083   2.918   3.064   2.270 -1.7859 -1.9102 -0.6290
   93ARG    HD2 5084   2.857   2.900   2.297  1.1723  0.2550 -0.5026
   93ARG     NE 5085   3.053   2.905   2.199 -0.2213 -0.9988  0.6684
   93ARG     HE 5086   3.147   2.939   2.189 -1.7679 -3.7241  2.3635
   93ARG     CZ 5087   3.024   2.821   2.104  0.2208  0.7109 -0.7764
   93ARG    NH1 5088   2.901   2.783   2.082 -0.2552 -0.0084  0.0576
   93ARG   HH11 5089   2.829   2.842   2.119 -0.0819 -2.6752 -4.4556
   93ARG   HH12 5090   2.882   2.723   2.004 -1.8393 -2.3272 -0.6069
   93ARG    NH2 5091   3.118   2.787   2.016 -0.3380 -0.2829  0.6933
   93ARG   HH21 5092   3.211   2.823   2.027  1.4250  2.5161 -0.7193
   93ARG   HH22 5093   3.103   2.699   1.970  0.2636  1.2195  0.7914
   93ARG      C 5094   2.964   2.587   2.531  1.0553 -0.2700  0.4766
   93ARG      O 5095   2.983   2.504   2.442 -0.0974  0.3123 -0.3494
   94LEU      N 5096   2.971   2.559   2.662 -0.3369 -0.0584  0.0365
   94LEU     HN 5097   2.988   2.633   2.727  0.3461 -2.2088  1.5825
   94LEU     CA 5098   2.999   2.426   2.717  0.0035  0.5171  0.4404
   94LEU     HA 5099   3.086   2.392   2.663 -2.5228 -2.4538  2.3188
   94LEU     CB 5100   3.031   2.437   2.866  0.9076 -0.4472 -0.1210
   94LEU    HB1 5101   2.935   2.475   2.907  0.8581  0.6588 -0.1900
   94LEU    HB2 5102   3.116   2.508   2.877  0.3754  2.8328  1.8870
   94LEU     CG 5103   3.067   2.296   2.940 -0.6707 -0.6202 -0.2360
   94LEU     HG 5104   2.992   2.218   2.915 -0.2671 -1.4738  0.7671
   94LEU    CD1 5105   3.202   2.242   2.893 -0.1035 -1.0390  0.2144
   94LEU   HD11 5106   3.215   2.138   2.929 -0.3083  3.1316 -3.1677
   94LEU   HD12 5107   3.282   2.314   2.920 -1.9397 -3.1446 -0.0979
   94LEU   HD13 5108   3.182   2.234   2.784  0.2145 -1.2195 -2.3267
   94LEU    CD2 5109   3.060   2.312   3.097  0.2793 -0.4254 -0.3923
   94LEU   HD21 5110   2.960   2.337   3.138 -1.4305  1.8750 -0.0275
   94LEU   HD22 5111   3.130   2.394   3.124 -1.2544 -0.7960 -0.8062
   94LEU   HD23 5112   3.097   2.220   3.148 -2.1950 -1.0753  2.6996
   94LEU      C 5113   2.901   2.318   2.702  0.3430  0.3474 -0.7333
   94LEU      O 5114   2.928   2.201   2.667 -0.1802  0.2889  0.0140
   95LEU      N 5115   2.773   2.353   2.718  0.5028 -0.5386  0.2407
   95LEU     HN 5116   2.759   2.447   2.747 -0.8123 -0.0121  1.1069
   95LEU     CA 5117   2.659   2.270   2.682  0.3930  0.0153 -0.2924
   95LEU     HA 5118   2.674   2.183   2.744  3.3025 -1.5148 -2.4614
   95LEU     CB 5119   2.525   2.340   2.723 -0.3864  0.0761  0.1070
   95LEU    HB1 5120   2.518   2.434   2.663 -1.1119  0.1630 -1.5409
   95LEU    HB2 5121   2.533   2.377   2.827  0.8615  1.0930  0.8898
   95LEU     CG 5122   2.397   2.257   2.709  0.1414  0.3505  0.0860
   95LEU     HG 5123   2.394   2.226   2.602  1.3378  1.3892  0.6932
   95LEU    CD1 5124   2.377   2.139   2.803 -0.1900 -0.3991  0.3756
   95LEU   HD11 5125   2.440   2.053   2.774 -0.6850  0.6186  0.1247
   95LEU   HD12 5126   2.272   2.104   2.813 -1.8441  1.9615  2.0005
   95LEU   HD13 5127   2.417   2.162   2.904  1.6819  3.2117  1.9201
   95LEU    CD2 5128   2.270   2.344   2.726 -0.6760  0.0461  0.4363
   95LEU   HD21 5129   2.257   2.367   2.834  0.8523  2.1137  1.3188
   95LEU   HD22 5130   2.176   2.291   2.696 -2.3629 -1.4349  1.3549
   95LEU   HD23 5131   2.266   2.444   2.678  1.9346  1.1230  0.1115
   95LEU      C 5132   2.646   2.236   2.536 -0.0183  0.1359 -0.4048
   95LEU      O 5133   2.622   2.124   2.500 -0.3853  0.0801 -0.1883
   96GLU      N 5134   2.667   2.335   2.451  0.5668 -0.0943 -0.1826
   96GLU     HN 5135   2.680   2.430   2.478 -0.5635 -1.3099 -2.7749
   96GLU     CA 5136   2.671   2.313   2.312  0.6320 -0.2911  0.5484
   96GLU     HA 5137   2.588   2.254   2.275  2.0742 -1.1147  2.4952
   96GLU     CB 5138   2.686   2.444   2.235 -0.5208 -0.4953  0.2120
   96GLU    HB1 5139   2.774   2.508   2.257 -1.5678  0.4974 -1.4046
   96GLU    HB2 5140   2.588   2.491   2.259 -0.0876 -2.0935  0.1399
   96GLU     CG 5141   2.704   2.428   2.083 -0.2882 -0.4554 -0.2179
   96GLU    HG1 5142   2.679   2.325   2.050 -2.8366 -1.1150 -1.6152
   96GLU    HG2 5143   2.812   2.440   2.062  1.0774 -0.9384 -1.6277
   96GLU     CD 5144   2.632   2.530   1.994 -1.0897  0.2559 -0.7915
   96GLU    OE1 5145   2.598   2.641   2.033 -0.0317 -0.0331  0.4824
   96GLU    OE2 5146   2.624   2.493   1.879 -0.1572 -0.5042 -0.0861
   96GLU      C 5147   2.785   2.215   2.280 -0.1399  0.1048  0.0615
   96GLU      O 5148   2.765   2.119   2.210 -0.2142 -0.1496 -0.1348
   97PHE      N 5149   2.905   2.237   2.345 -0.1570  0.1465  0.2386
   97PHE     HN 5150   2.923   2.319   2.399  0.4248  2.0331 -1.5602
   97PHE     CA 5151   3.020   2.152   2.333  0.2693  0.2943  0.3553
   97PHE     HA 5152   3.047   2.149   2.229 -0.0731 -1.0331 -1.5592
   97PHE     CB 5153   3.151   2.197   2.409 -0.6755 -0.1330 -0.2435
   97PHE    HB1 5154   3.134   2.230   2.514  0.7165  0.1585  1.6446
   97PHE    HB2 5155   3.195   2.283   2.354 -1.3538 -0.2783 -0.4980
   97PHE     CG 5156   3.269   2.093   2.421  1.2811 -0.4564 -0.1463
   97PHE    CD1 5157   3.367   2.076   2.323 -0.3049  0.1286 -0.5772
   97PHE    HD1 5158   3.352   2.121   2.225  1.1644  0.3424 -1.7543
   97PHE    CE1 5159   3.480   2.002   2.353  0.2844 -0.5089 -0.2726
   97PHE    HE1 5160   3.548   1.995   2.269 -0.4154 -3.0232 -2.6709
   97PHE     CZ 5161   3.500   1.939   2.479 -0.3033  0.5489 -0.6985
   97PHE     HZ 5162   3.592   1.885   2.493 -2.9118 -0.5133  2.2661
   97PHE    CD2 5163   3.291   2.037   2.549 -0.6667 -0.2368  0.5236
   97PHE    HD2 5164   3.226   2.070   2.630 -1.3352 -0.1415 -1.8421
   97PHE    CE2 5165   3.404   1.952   2.580 -0.3820 -0.1032  0.1286
   97PHE    HE2 5166   3.412   1.897   2.672  0.9907  1.8882 -1.9773
   97PHE      C 5167   2.992   2.007   2.369 -0.3333  0.1287 -0.2018
   97PHE      O 5168   3.027   1.912   2.297 -0.0755  0.0838 -0.3488
   98LEU      N 5169   2.933   1.979   2.481  0.1016 -0.0056 -0.1855
   98LEU     HN 5170   2.907   2.057   2.537  1.5378 -1.4011 -2.1491
   98LEU     CA 5171   2.911   1.848   2.540 -0.4890  0.6135 -0.1305
   98LEU     HA 5172   2.999   1.791   2.517  0.1465  0.6465  1.4182
   98LEU     CB 5173   2.886   1.860   2.693 -0.1825 -0.8308  0.0948
   98LEU    HB1 5174   2.861   1.758   2.729  2.0138  0.8023 -0.4539
   98LEU    HB2 5175   2.805   1.930   2.722  0.8626  2.1307 -0.2890
   98LEU     CG 5176   3.014   1.901   2.776  0.2607 -0.2801 -0.5433
   98LEU     HG 5177   3.040   2.002   2.739  0.6391  2.3801  2.4309
   98LEU    CD1 5178   2.984   1.909   2.921 -0.5276  0.1574 -0.3086
   98LEU   HD11 5179   2.936   1.813   2.949  0.5973  0.9310  1.8047
   98LEU   HD12 5180   2.906   1.981   2.952  1.2658 -2.5840 -1.3638
   98LEU   HD13 5181   3.080   1.931   2.974 -0.3180  0.9074  0.1595
   98LEU    CD2 5182   3.137   1.806   2.763 -0.4069  0.0401 -0.3017
   98LEU   HD21 5183   3.180   1.819   2.661 -0.2308  0.4945 -1.0784
   98LEU   HD22 5184   3.106   1.702   2.786 -0.0729  1.3248 -0.8675
   98LEU   HD23 5185   3.223   1.840   2.824 -2.6036  0.3530  3.2446
   98LEU      C 5186   2.804   1.766   2.482 -0.0195 -0.3409  0.0923
   98LEU      O 5187   2.805   1.643   2.489  0.4444  0.2124  0.0016
   99ILE      N 5188   2.710   1.826   2.406  0.6225 -0.2447  0.2318
   99ILE     HN 5189   2.716   1.926   2.408  0.9159 -1.3908 -1.2721
   99ILE     CA 5190   2.588   1.763   2.351  0.6177 -0.0198 -0.2517
   99ILE     HA 5191   2.592   1.657   2.375 -0.3021  2.3275  0.6671
   99ILE     CB 5192   2.464   1.829   2.410  0.2617 -0.4243  0.2473
   99ILE     HB 5193   2.468   1.937   2.386  1.8145  0.3195 -0.0529
   99ILE    CG2 5194   2.328   1.762   2.373 -0.0196 -0.5999  0.1184
   99ILE   HG21 5195   2.304   1.669   2.430  0.4495 -2.5337 -0.9283
   99ILE   HG22 5196   2.323   1.730   2.266 -1.5226  0.2199 -0.5194
   99ILE   HG23 5197   2.245   1.835   2.384  1.8424 -0.7476  0.0170
   99ILE    CG1 5198   2.473   1.844   2.574 -0.5767  0.3893  0.1932
   99ILE   HG11 5199   2.385   1.896   2.619 -0.4261 -0.9837 -1.2212
   99ILE   HG12 5200   2.561   1.909   2.591  2.1365  1.4835  0.1500
   99ILE     CD 5201   2.496   1.713   2.649 -0.1574  0.0823 -0.4003
   99ILE    HD1 5202   2.596   1.668   2.629 -2.2129  1.1811 -0.0689
   99ILE    HD2 5203   2.422   1.632   2.636  2.2505  0.0277 -3.2419
   99ILE    HD3 5204   2.498   1.733   2.759 -1.2914  0.5547  2.2483
   99ILE      C 5205   2.586   1.785   2.211  0.8646  0.2203  0.2956
   99ILE      O 5206   2.591   1.897   2.163  0.5105  0.1303 -0.5189
  100NME      N 5207   2.556   1.676   2.137  0.0445  0.5068 -0.1520
  100NME     HN 5208   2.565   1.584   2.174 -2.7074  0.1162 -2.5499
  100NME    CH3 5209   2.515   1.688   1.998 -0.0728  0.1614 -0.3170
  100NME   HH31 5210   2.410   1.722   1.985  1.1546 -2.3297  1.5291
  100NME   HH32 5211   2.579   1.761   1.944 -1.4671  1.8042  0.6787
  100NME   HH33 5212   2.528   1.592   1.943 -1.2079 -3.1150 -0.0298
 7485K        K42037   3.830   5.311   6.480  0.0426  0.2711  0.2317
 7486K        K42038   5.119   1.310   7.584  0.3599 -0.1278  0.3279
 7487K        K42039   2.346   1.055   0.228  0.2383  0.0422 -0.0565
 7488K        K42040   1.482   4.174   5.638  0.0293 -0.7353 -0.4293
 7489K        K42041  -1.826   2.010   1.774  0.2099  0.2567  0.4301
 7490K        K42042   3.212  -0.015   6.827  0.1226  0.0628  0.2917
 7491K        K42043   3.760   3.501   5.848 -0.1991  0.2698  0.1445
 7492K        K42044   2.220   5.555   7.615 -0.0009  0.0905 -0.2196
 7493K        K42045   2.573   4.279   5.917  0.4581 -0.4543  0.2805
 7494K        K42046   1.988   3.462   4.107 -0.2999  0.1687 -0.2401
 7495K        K42047   3.950   2.155   0.157  0.4974 -0.3553  0.3067
 7496K        K42048   0.683   0.166   0.407  0.2260  0.3609  0.2276
 7497K        K42049   3.316   5.295   7.311 -0.1189 -0.0020  0.0629
 7498K        K42050   5.615   1.823   0.980  0.4127 -0.0974  0.4237
 7499K        K42051   5.468   2.786   1.619 -0.2206  0.2446  0.0209
 7500K        K42052   2.022   4.127   2.331 -0.0805  0.2017 -0.4548
 7501K        K42053   1.109   3.002   5.656  0.0159 -0.2701 -0.1473
 7502K        K42054   1.414   3.488   2.043  0.0328 -0.0832 -0.2835
 7503K        K42055   5.426   3.089   0.998 -0.1722  0.2057  0.3457
 7504K        K42056   0.590   3.641   1.297 -0.1829  0.2047 -0.4921
 7505K        K42057   2.805   3.246   5.778 -0.1554 -0.0969 -0.2457
 7506K        K42058   0.270   1.952   6.354  0.3649  0.1213 -0.1700
 7507K        K42059   4.924   3.525   5.701 -0.3134  0.0860  0.0771
 7508K        K42060   0.726   4.249   7.697 -0.0769  0.2475  0.1059
 7509K        K42061  -0.638   6.076   6.501  0.0842  0.2082  0.0807
 7510K        K42062   1.836   6.680   0.927 -0.1156 -0.0876 -0.0275
 7511K        K42063   2.305   2.551   0.657 -0.2057  0.4682  0.1480
 7512K        K42064   2.208   1.081   7.155 -0.3179  0.0097  0.1589
 7513K        K42065   0.448   3.593   0.499  0.2979 -0.0423 -0.3190
 7514K        K42066   2.130   4.781   6.033  0.0318  0.0845 -0.0537
 7515K        K42067   3.165   3.175   0.200  0.1862  0.1352 -0.2355
 7516K        K42068   1.171   4.983   2.169  0.0919  0.3463  0.2163
 7517K        K42069  -0.668   0.630   5.996 -0.2937  0.0319  0.1037
 7518K        K42070   0.780   4.985   6.943 -0.0712 -0.0726  0.2023
 7519K        K42071  -0.872   4.086   6.081  0.5531  0.1312  0.0770
 7520K        K42072   2.782   1.974   2.008  0.0677  0.2887  0.3128
 7521K        K42073  -1.309   2.879   1.102  0.2341 -0.3483 -0.0702
 7522K        K42074   4.589   4.937   7.426  0.3245  0.1362 -0.0325
 7523K        K42075   3.039   3.853   7.460 -0.2216 -0.0885  0.0967
 7524K        K42076   1.835   3.417   1.953 -0.5400  0.3621 -0.2266
 7525K        K42077  -0.516   4.432   6.712  0.3056 -0.2428 -0.1764
 7526K        K42078  -0.390   1.106   5.729 -0.1642  0.0201  0.0130
 7527K        K42079   2.044   6.560   1.607  0.2767  0.5381 -0.5117
 7528K        K42080   3.456   5.708   7.177 -0.1922  0.1482  0.2128
 7529K        K42081   2.053  -0.322   7.421 -0.3210  0.0348 -0.3588
 7530K        K42082  -1.247   5.318   6.521  0.2582  0.0966 -0.0100
 7531K        K42083  -1.744   4.856   0.338 -0.0639 -0.4626  0.2378
 7532K        K42084   3.963   2.260   7.232  0.0236 -0.1341  0.4320
 7533K        K42085   2.690  -0.239   7.084 -0.0010 -0.0491  0.4180
 7534K        K42086   5.872   4.825   5.526  0.0365 -0.1886 -0.2259
 7535K        K42087   1.983   3.406   5.223 -0.4737  0.2014 -0.0220
 7536K        K42088   4.694   1.527   6.489  0.2258 -0.3259  0.1984
 7537K        K42089   0.792   5.617   0.320 -0.0079  0.0296  0.2181
 7538K        K42090  -1.509   5.479   1.902 -0.4500  0.0608  0.2097
 7539K        K42091   0.059   0.049   0.020  0.0465  0.2081 -0.1264
 7540K        K42092   0.709   0.953   5.859  0.0407  0.0237 -0.0449
 7541K        K42093   3.142   3.664   1.552  0.3620 -0.0455 -0.0764
 7542K        K42094   4.523   4.176   1.134 -0.3697  0.2203 -0.3697
 7543K        K42095   1.294   3.433   6.595 -0.1667 -0.3751 -0.1339
 7544K        K42096   2.250   3.794   1.874 -0.1111 -0.1055  0.1855
 7545K        K42097   4.564   4.162   6.949  0.3558  0.4815 -0.0931
 7546K        K42098   1.632   5.769   0.162  0.0032 -0.0286  0.2434
 7547K        K42099  -0.313   5.882   0.109 -0.0366  0.0366 -0.3475
 7548K        K42100   3.546   3.130   6.068 -0.0192 -0.5636 -0.0436
 7549K        K42101   5.459   1.092   2.000  0.6127 -0.3622  0.1413
 7550K        K42102   1.151   3.606   2.365  0.1397  0.4849  0.1441
 7551K        K42103   0.171   3.107   0.312  0.3399 -0.4148 -0.0399
 7552K        K42104   4.169   1.449   0.858  0.1083  0.2850 -0.4261
 7553K        K42105   3.331   3.245   0.922  0.1357  0.1318 -0.1174
 7554K        K42106   0.086   0.958   6.890 -0.2076  0.0312  0.1456
 7555K        K42107   2.047   3.385   6.047  0.0892 -0.1090  0.0512
 7556K        K42108   0.537   1.537   0.269 -0.0191 -0.1282  0.0220
 7557K        K42109   2.538   6.961   1.592  0.0965 -0.2238  0.0152
 7558K        K42110   2.346   4.823   7.377 -0.2734 -0.0050  0.0168
 7559K        K42111   2.826   5.344   6.755  0.4669  0.3404 -0.0965
 7560K        K42112  -1.306   1.997   5.924 -0.1973 -0.2460  0.0079
 7561K        K42113   0.303   0.183   1.063 -0.3915 -0.1922 -0.1359
 7562K        K42114   0.742   6.376   2.185  0.1780 -0.2125 -0.0167
 7563K        K42115   4.720   0.510   0.577  0.0061 -0.0706  0.1979
 7564K        K42116  -0.470   1.649   7.509 -0.2540  0.1554 -0.2510
 7565K        K42117   5.342   3.161   7.396 -0.0756 -0.0051  0.4916
 7566K        K42118  -0.585   0.981   7.286  0.3123 -0.0122  0.1815
 7567K        K42119   1.850   4.098   5.993 -0.0398 -0.3464 -0.0135
 7568K        K42120   1.322   4.058   1.630  0.0680 -0.2028  0.3336
 7569K        K42121   5.781   2.453   5.153  0.1260 -0.0528  0.1455
 7570K        K42122  -0.899   5.338   1.038 -0.1315  0.2576 -0.2467
 7571K        K42123   4.587   1.535   0.902  0.5127 -0.1380 -0.0105
 7572K        K42124   2.305   3.300   2.689  0.2542  0.0446 -0.1950
 7573K        K42125   4.788   3.512   6.680  0.1200  0.2681 -0.0873
 7574K        K42126   5.784   3.145   6.039 -0.0823 -0.3767  0.1283
 7575K        K42127   1.821   0.891   6.984 -0.5111  0.2146 -0.0436
 7576K        K42128   3.685   5.351   0.180  0.2511 -0.0825 -0.1059
 7577K        K42129   1.990   3.389   4.669  0.6717  0.2530  0.0148
 7578K        K42130   2.168   2.288   5.811 -0.1391  0.0267  0.0517
 7579K        K42131   5.237   2.150   1.503 -0.1856 -0.0008  0.1945
 7580K        K42132  -0.345   0.234   6.981 -0.0208 -0.1893  0.4435
 7581K        K42133  -0.532   3.777   6.701  0.5805  0.1856 -0.0594
 7582K        K42134  -1.054   5.957   6.509 -0.1968  0.4524 -0.0963
 7583K        K42135   3.592   3.403   0.681  0.0201  0.4418  0.0661
 7584K        K42136   5.868   2.304   6.708  0.0388  0.5054 -0.0399
 7585K        K42137   3.382   1.618   7.747  0.2285  0.2641 -0.0827
 7586K        K42138   0.106   2.255   7.206  0.0064  0.4500 -0.5110
 7587K        K42139   0.792   0.461   0.186 -0.4498 -0.2534  0.0051
 7588K        K42140   1.116   0.117   5.791 -0.3501  0.0060  0.1042
 7589K        K42141  -0.389   4.640   7.775  0.4643  0.1478  0.0556
 7590K        K42142  -1.585   3.488   0.269  0.1583  0.0209  0.4736
 7591K        K42143   1.337   4.499   6.336  0.4246  0.0262 -0.2123
 7592K        K42144   2.310   2.828   1.691  0.0304  0.0651  0.5415
 7593K        K42145   1.775   7.473   0.325  0.0924 -0.1921 -0.2007
 7594K        K42146   0.568   3.047   6.180 -0.4766 -0.0970 -0.2399
 7595K        K42147   0.108   6.186   6.898  0.4123 -0.0716 -0.3666
 7596K        K42148   4.434   5.436   6.866  0.0396 -0.2214 -0.4870
 7597K        K42149   4.978   4.772   1.431 -0.6672 -0.2136 -0.0422
 7598K        K42150  -0.635   2.769   7.743  0.2319 -0.2511 -0.5749
 7599K        K42151   0.016   1.046   0.123 -0.0535 -0.0613  0.1698
 7600K        K42152   1.984  -0.447   6.218  0.1487 -0.0590 -0.0845
 7601K        K42153   1.608   3.916   7.373 -0.3957  0.3168  0.0581
 7602K        K42154   4.429   1.559   5.803 -0.2651  0.1996 -0.1978
 7603K        K42155   3.441   1.397   0.964 -0.3822 -0.0857 -0.0903
 7604K        K42156   1.141   5.949   0.399 -0.0646 -0.0044  0.0724
 7605K        K42157   1.642   0.226   1.860  0.3688 -0.3328 -0.1621
 7606K        K42158   5.580   3.424   6.932  0.0902 -0.2733  0.3444
 7607K        K42159   2.635   3.122   6.558 -0.0295 -0.2155  0.0637
 7608K        K42160  -1.938   5.404   0.267  0.2642 -0.0703  0.5512
 7609K        K42161   3.257   3.095   1.338 -0.0543  0.2535  0.1652
 7610K        K42162   2.333   1.706   6.124  0.3411  0.0567 -0.1818
 7611K        K42163   3.319   0.992   5.550  0.2224 -0.0177  0.1455
 7612K        K42164  -0.083   5.361   6.947  0.0094 -0.3801 -0.2206
 7613K        K42165   1.968   0.906   5.636  0.0380 -0.0802  0.4370
 7614K        K42166  -1.141   4.160   0.040 -0.2634  0.0451  0.0201
 7615K        K42167   1.641   1.596   6.376  0.2506  0.0947 -0.3170
 7616K        K42168   1.494   6.877   7.358  0.1000 -0.0186 -0.1285
 7617K        K42169  -0.181   5.203   1.561  0.1101  0.0186 -0.0679
 7618K        K42170   0.060   2.540   6.217  0.0641  0.2255  0.2307
 7619K        K42171   4.181   3.452   6.600 -0.0285 -0.3704  0.0531
 7620K        K42172   0.550   0.605   6.893 -0.0899  0.1041 -0.0027
 7621K        K42173   0.624   3.222   7.237  0.0579 -0.1904  0.1604
 7622K        K42174  -1.955   4.693   6.701  0.4401  0.2661 -0.0854
 7623K        K42175   5.244   1.962   6.434  0.3968  0.0451  0.0438
 7624K        K42176   2.364   0.540   0.674  0.0700  0.3377 -0.2683
 7625K        K42177   2.368   4.277   2.157 -0.1648 -0.1798  0.0583
 7626K        K42178  -0.712   2.735   1.340  0.7268  0.1210 -0.0340
 7627K        K42179   0.264   6.821   6.987  0.2363  0.1148  0.1197
 7628K        K42180   1.992   5.397   6.140  0.0162 -0.2709 -0.5208
 7629K        K42181   2.495   4.203   6.382  0.0262  0.1070 -0.2632
 7630K        K42182   1.987   3.708   1.310 -0.2175  0.3978  0.3249
 7631K        K42183   4.113   2.749   1.923 -0.2383  0.1137  0.1564
 7632K        K42184   5.135   4.190   7.108 -0.2924 -0.2034  0.0039
   7.85570   6.80324   7.80360   0.00000   0.00000  -3.92785   0.00000   0.00000   0.00000
