# Supplementary material for: Molecular mechanism of a potassium channel gating through activation gate-selectivity filter coupling
Source: Nat Commun. 2019 Nov 26;10:5366. doi: 10.1038/s41467-019-13227-w (PMC6879586; doi:10.1038/s41467-019-13227-w)
Supplement: Supplementary file 6 — Supplementary Software [file 41467_2019_13227_MOESM6_ESM.tar › XTCK-README/xtck.f]

      program kxtc

      implicit none

      integer i,j,k,m,n,id1,nat,step,ret,maxat,nk,natg,t

      parameter (maxat=500000)

      character*255 xtcnam,sdum,gronam

      real*4 x(maxat*3),box(9),dt,time,prec,getlen,len1,len2,len3,
     &     len4,len5,z1,z2,z3,z4,z5,len,lag(maxat),lagt

      character*1 l0,l1,l2,l3,l4,l5

      character*5 atnam(maxat),resnam(maxat)

      integer which(maxat),nkk,no,ind(5,5),
     &     resnr(maxat),nn(maxat),nperm,nhoh,nup,ndown,nsel,ip(maxat),
     &     iw(maxat),np,nw,ncore,nwup,nwdown,lastpermup,lastpermdown

      logical s1,s2,s3,s4,ss1,ss2,ss3,ss4,s5,ss5,k0,k1,k2,k3,k4,k5,
     &     o0,o1,o2,o3,o4,o5,flip(10),kk1(maxat),kk2(maxat),kk3(maxat),
     &     kk4(maxat),kk0(maxat),kk5(maxat),oo1(maxat),oo2(maxat),
     &     oo3(maxat),oo4(maxat),oo0(maxat),oo5(maxat),up(maxat),
     &     down(maxat),wdown(maxat),wup(maxat)

      call getarg(1,gronam)
      call getarg(2,xtcnam)

      open(1,file=gronam,status='old',err=10)
      goto 11
 10   write(0,*) 'error opening .gro:'
      write(0,*) gronam
      stop
 11   continue
      read(1,*)
      read(1,*) natg
      do i=1,natg
         read(1,'(i5,2a5,i5,3f8.3)',err=12) resnr(i),resnam(i),atnam(i),
     &        j,x(3*i-2),x(3*i-1),x(3*i)
      enddo
      goto 13
 12   write(0,*) 'error reading .gro:'
      write(0,*) gronam
      stop
 13   continue

      write(6,*) 'Selectivity filter detection:'
      do i=1,natg
         nn(resnr(i))=0
      enddo
      do i=1,natg
         if (atnam(i).eq.'    O'.and.(resnam(i).eq.'GLY  '.or.
     &        resnam(i).eq.'VAL  '.or.resnam(i).eq.'TYR  '.or.
     &        resnam(i).eq.'THR  '.or.resnam(i).eq.'PHE  '.or.
     &        resnam(i).eq.'ILE  ')) then
            do j=1,natg
               if (abs(resnr(i)-resnr(j)).gt.2.or.
     &              resnr(i).eq.resnr(j)) then
                  if (atnam(j).eq.'    O') then
                     len=getlen(i,j,x) 
                     if (len.lt.0.475.and.i.ne.j) then
c                        write(6,*) i,j,len
                        nn(resnr(i))=nn(resnr(i))+1
                     endif
                  endif
               endif
            enddo
         endif
      enddo

      do i=1,5
         do j=1,5
            ind(i,j)=0
         enddo
      enddo

      n=4
      k=1
      nsel=0
      do i=1,natg
         if (atnam(i).eq.'    O') then
c            write(6,*) i,resnr(i),nn(resnr(i))
            if (nn(resnr(i)).ge.3) then
               if ((nn(resnr(i)+1).ge.3.or.nn(resnr(i)-1).ge.3).and.
     &              (nn(resnr(i)+2).ge.3.or.nn(resnr(i)-2).ge.3)) then
                  write(6,*) i,n,k,resnr(i),resnam(i),atnam(i)
                  ind(n,k)=i
                  nsel=nsel+1
                  n=n-1
                  if (n.eq.0) then
                     n=4
                     k=k+1
                  endif
c
c this piece could be interesting for shorter filters, but would lead to
c issues with n not properly decreasing to zero, so commented out for now
c
c               else if(nn(resnr(i)+1).ge.3.and.nn(resnr(i)-1).ge.3) then
c                  write(6,*) i,n,k,resnr(i),resnam(i),atnam(i)
c                  ind(n,k)=i
c                  nsel=nsel+1
c                  n=n-1
c                  if (n.eq.0) then
c                     n=4
c                     k=k+1
c                  endif
               endif
            endif
         endif
      enddo

      n=5
      k=0
      do i=1,natg
         nn(i)=0
         if (atnam(i).eq.'  OG1') then
            do j=1,natg
               if (abs(resnr(i)-resnr(j)).gt.2.or.
     &              resnr(i).eq.resnr(j)) then
                  if (atnam(j).eq.'  OG1') then
                     len=getlen(i,j,x) 
                     if (len.lt.0.6.and.i.ne.j) then
c                        write(6,*) i,j,len
                        nn(i)=nn(i)+1
                     endif
                  endif
               endif
            enddo
         endif
         if (nn(i).ge.3) then
            k=k+1
            ind(n,k)=i
            nsel=nsel+1
            write(6,*) i,n,k,resnr(i),resnam(i),atnam(i)
         endif
      enddo

      do n=1,5
         do k=1,4
            if (ind(n,k).eq.0.or.(nsel.ne.16.and.nsel.ne.20)) then
               write(0,*) 'Error in SF assignment. Please provide a '
               write(0,*) '.gro file with an intact SF.'
               write(0,*) nsel,n,k,ind(n,k)
               stop
            endif
c            write(6,*) n,k,ind(n,k)
         enddo
      enddo

      np=0
      do i=1,natg
         if (atnam(i).eq.'    K') then
            np=np+1
            ip(np)=i
         endif
      enddo
      nw=0
      do i=1,natg
         if (atnam(i).eq.'   OW') then
            nw=nw+1
            iw(nw)=i
         endif
      enddo
      write(6,*) 'Nr. of K ions in input:',np
      write(6,*) 'Nr. of waters in input:',nw

      call xdrfopen(id1,xtcnam,"r",ret)
      if (ret.eq.0) then
         write(0,*) 'error opening xtc file:'
         write(0,*) xtcnam
         stop
      endif

      open(44,file='k_in_filter.dat',status='unknown')
      open(45,file='wat_in_filter.dat',status='unknown')
      open(46,file='wat_around_filter.dat',status='unknown')
      open(50,file='k_in_filter_zrel.dat',status='unknown')
      open(51,file='wat_in_filter_zrel.dat',status='unknown')
      open(52,file='O_filter_zrel.dat',status='unknown')
      open(53,file='O_filter.dat',status='unknown')
      open(60,file='k_SF_occ.dat',status='unknown')
      open(61,file='wat_SF_occ.dat',status='unknown')
      open(71,file='perm_up.dat',status='unknown')
      open(72,file='perm_down.dat',status='unknown')
      open(73,file='perm_water_up.dat',status='unknown')
      open(74,file='perm_water_down.dat',status='unknown')


      do i=1,natg
         kk0(i)=.false.
         kk1(i)=.false.
         kk2(i)=.false.
         kk3(i)=.false.
         kk4(i)=.false.
         kk5(i)=.false.
         oo0(i)=.false.
         oo1(i)=.false.
         oo2(i)=.false.
         oo3(i)=.false.
         oo4(i)=.false.
         oo5(i)=.false.
         up(i)=.false.
         down(i)=.false.
         wup(i)=.false.
         wdown(i)=.false.
         lag(i)=0.
      enddo
      lagt=50000.
      nup=0
      ndown=0
      nperm=0
      nwup=0
      nwdown=0
      lastpermup=0
      lastpermdown=0
c----
c---- main loop
c----
      do i=1,1000000
         call readxtc(id1,nat,step,time,box,x,prec,ret)
         if (nat.gt.maxat) then
            write (0,*) 'Error: nr of atoms too large for array bounds'
            stop
         endif
         if (nat.ne.natg) then
            write (0,*) 'Error: .gro and .xtc do not match'
            stop
         endif
         if (ret.eq.0) goto 50
         nk=0
         nkk=0
         ncore=0
         k0=.false.
         k1=.false.
         k2=.false.
         k3=.false.
         k4=.false.
         k5=.false.
         o0=.false.
         o1=.false.
         o2=.false.
         o3=.false.
         o4=.false.
         o5=.false.
         ss1=.false.
         ss2=.false.
         ss3=.false.
         ss4=.false.
         ss5=.false.
         l0='0'
         l1='0'
         l2='0'
         l3='0'
         l4='0'
         l5='0'
c----
c---- 5 SF layers: 4 carbonyl and THR OG1
c----
         z1=(x(3*ind(1,1))+x(3*ind(1,2))+x(3*ind(1,3))+x(3*ind(1,4)))/4.
         z2=(x(3*ind(2,1))+x(3*ind(2,2))+x(3*ind(2,3))+x(3*ind(2,4)))/4.
         z3=(x(3*ind(3,1))+x(3*ind(3,2))+x(3*ind(3,3))+x(3*ind(3,4)))/4.
         z4=(x(3*ind(4,1))+x(3*ind(4,2))+x(3*ind(4,3))+x(3*ind(4,4)))/4.
         z5=(x(3*ind(5,1))+x(3*ind(5,2))+x(3*ind(5,3))+x(3*ind(5,4)))/4.
         write(52,'(f12.3,5f10.5)') time,z1-z1,z2-z1,z3-z1,z4-z1,z5-z1
         write(53,'(f12.3,5f10.5)') time,z1,z2,z3,z4,z5
c----
c---- flips?
c----
         do n=1,4
            flip(n)=.false.
            do k=1,4
               len=0.
               do m=1,4
                  if (k.ne.m) then
                     len=len+getlen(ind(n,k),ind(n,m),x)
                  endif
               enddo
c               write(6,*) ind(n,k),ind(n,m),len/3.
               len=len/3.
               if (len.gt.0.5) then
                  flip(n)=.true.
               endif
            enddo
         enddo
c----
c---- potassium
c----
         do t=1,np
            j=ip(t)
            s1=.false.
            s2=.false.
            s3=.false.
            s4=.false.
            s5=.false.
            len1=getlen(j,ind(1,1),x)
            len1=min(len1,getlen(j,ind(1,2),x))
            len1=min(len1,getlen(j,ind(1,3),x))
            len1=min(len1,getlen(j,ind(1,4),x))
            len2=getlen(j,ind(2,1),x)
            len2=min(len2,getlen(j,ind(2,2),x))
            len2=min(len2,getlen(j,ind(2,3),x))
            len2=min(len2,getlen(j,ind(2,4),x))
            len3=getlen(j,ind(3,1),x)
            len3=min(len3,getlen(j,ind(3,2),x))
            len3=min(len3,getlen(j,ind(3,3),x))
            len3=min(len3,getlen(j,ind(3,4),x))
            len4=getlen(j,ind(4,1),x)
            len4=min(len4,getlen(j,ind(4,2),x))
            len4=min(len4,getlen(j,ind(4,3),x))
            len4=min(len4,getlen(j,ind(4,4),x))
            len5=getlen(j,ind(5,1),x)
            len5=min(len5,getlen(j,ind(5,2),x))
            len5=min(len5,getlen(j,ind(5,3),x))
            len5=min(len5,getlen(j,ind(5,4),x))
c            write(12,*) len1,len2,len3,len4,len5
            if (len1.lt.0.3) s1=.true.
            if (len2.lt.0.3) s2=.true.
            if (len3.lt.0.3) s3=.true.
            if (len4.lt.0.3) s4=.true.
            if (len5.lt.0.3) s5=.true.
            if (s1.or.s2.or.s3.or.s4.or.s5) then
               if (x(3*j).gt.z1) then
                  k0=.true.
                  kk0(j)=.true.
               else if (x(3*j).lt.z1.and.x(3*j).gt.z2) then
                  k1=.true.
                  kk1(j)=.true.
               else if (x(3*j).lt.z2.and.x(3*j).gt.z3) then
                  k2=.true.
                  kk2(j)=.true.
                  if (kk4(j).and.kk3(j).and..not.down(j)) then 
                     if (.not.up(j).and.lastpermup.ne.j.and.
     &                    lastpermdown.ne.j) then
                        write(71,*) time,j
                        up(j)=.true.
                        lag(j)=time
                        lastpermup=j
                        nup=nup+1
                        kk3(j)=.false.
                        kk4(j)=.false.
                     endif
                  endif
               else if (x(3*j).lt.z3.and.x(3*j).gt.z4) then
                  k3=.true.
                  kk3(j)=.true.
                  if (kk1(j).and.kk2(j).and..not.up(j)) then
                     if (.not.down(j).and.lastpermup.ne.j.and.
     &                    lastpermdown.ne.j) then
                        write(72,*) time,j
                        down(j)=.true.
                        lag(j)=time
                        lastpermdown=j
                        ndown=ndown+1
                        kk2(j)=.false.
                        kk1(j)=.false.
                     endif
                  endif
               else if (x(3*j).lt.z4.and.x(3*j).gt.z5) then
                  k4=.true.
                  kk4(j)=.true.
               else if (x(3*j).lt.z5) then
                  k5=.true.
                  kk5(j)=.true.
               endif 
               nk=nk+1
c               write(0,*) j,x(3*j),z1,z5
               if (x(3*j).lt.z1.and.x(3*j).gt.z5) ncore=ncore+1
               which(nk)=j
            else
               kk1(j)=.false.
               kk2(j)=.false.
               kk3(j)=.false.
               kk4(j)=.false.
            endif
            if (s1.or.s2.or.s3.or.s4.or.s5) then
c               write(0,*) 'hmm',x(3*j),z1,z5
               write(44,*) time,j,x(3*j-2),x(3*j-1),x(3*j)
               write(50,*) time,j,x(3*j)-z1
            endif
            if (len1.lt.0.3) ss1=.true.
            if (len2.lt.0.3) ss2=.true.
            if (len3.lt.0.3) ss3=.true.
            if (len4.lt.0.3) ss4=.true.
            if (len5.lt.0.3) ss5=.true.
         enddo
c----
c---- see if lagtime has been passed for ion to be possibly counted again
c---- after permeation event
c----
         do t=1,np
            j=ip(t)
            if (up(j).and.(time-lag(j)).gt.lagt) up(j)=.false.
            if (down(j).and.(time-lag(j)).gt.lagt) down(j)=.false.
         enddo
c----
c---- direct K-K contacts?
c----
         do k=2,nk
            do j=1,k-1
               m=which(k)
               n=which(j)
c               write(0,*) m,n,getlen(m,n,x)
               if (getlen(m,n,x).lt.0.5) nkk=nkk+1
            enddo
         enddo
c----
c---- water
c----
         no=0
         do t=1,nw
            j=iw(t)
            if (x(3*j).gt.z5-0.4.and.x(3*j).lt.z1+0.4) then
               s1=.false.
               s2=.false.
               s3=.false.
               s4=.false.
               s5=.false.
               len1=getlen(j,ind(1,1),x)
               len1=min(len1,getlen(j,ind(1,2),x))
               len1=min(len1,getlen(j,ind(1,3),x))
               len1=min(len1,getlen(j,ind(1,4),x))
               len2=getlen(j,ind(2,1),x)
               len2=min(len2,getlen(j,ind(2,2),x))
               len2=min(len2,getlen(j,ind(2,3),x))
               len2=min(len2,getlen(j,ind(2,4),x))
               len3=getlen(j,ind(3,1),x)
               len3=min(len3,getlen(j,ind(3,2),x))
               len3=min(len3,getlen(j,ind(3,3),x))
               len3=min(len3,getlen(j,ind(3,4),x))
               len4=getlen(j,ind(4,1),x)
               len4=min(len4,getlen(j,ind(4,2),x))
               len4=min(len4,getlen(j,ind(4,3),x))
               len4=min(len4,getlen(j,ind(4,4),x))
               len5=getlen(j,ind(5,1),x)
               len5=min(len5,getlen(j,ind(5,2),x))
               len5=min(len5,getlen(j,ind(5,3),x))
               len5=min(len5,getlen(j,ind(5,4),x))
               if (len1.lt.0.3) s1=.true.
               if (len2.lt.0.3) s2=.true.
               if (len3.lt.0.3) s3=.true.
               if (len4.lt.0.3) s4=.true.
               if (len5.lt.0.3) s5=.true.
               if (s1.or.s2.or.s3.or.s4.or.s5) then
                  if (x(3*j).gt.z1) then
                     o0=.true.
                     oo0(j)=.true.
                  else if (x(3*j).lt.z1.and.x(3*j).gt.z2) then
                     o1=.true.
                     oo1(j)=.true.
                  else if (x(3*j).lt.z2.and.x(3*j).gt.z3) then
                     o2=.true.
                     oo2(j)=.true.
                     if (oo4(j).and.oo3(j).and..not.wdown(j)) then 
                        if (.not.wup(j)) then
                           write(73,*) time,j
                           wup(j)=.true.
                           nwup=nwup+1
                           oo3(j)=.false.
                           oo4(j)=.false.
                     endif
                  endif
                  else if (x(3*j).lt.z3.and.x(3*j).gt.z4) then
                     o3=.true.
                     oo3(j)=.true.
                     if (oo1(j).and.oo2(j).and..not.wup(j)) then
                     if (.not.wdown(j)) then
                        write(74,*) time,j
                        wdown(j)=.true.
                        nwdown=nwdown+1
                        oo2(j)=.false.
                        oo1(j)=.false.
                     endif
                  endif
                  else if (x(3*j).lt.z4.and.x(3*j).gt.z5) then
                     o4=.true.
                     oo4(j)=.true.
                  else if (x(3*j).lt.z5) then
                     o5=.true.
                     oo5(j)=.true.
                  endif
                  if (x(3*j).gt.z5.and.x(3*j).lt.z1) then
                     no=no+1
                     write(45,*) time,j,x(3*j-2),x(3*j-1),x(3*j)
                  endif
                  write(46,*) time,j,x(3*j-2),x(3*j-1),x(3*j)
                  write(51,*) time,j,x(3*j)-z1
               endif
            endif
         enddo
         if (k0) l0='K'
         if (k1) l1='K'
         if (k2) l2='K'
         if (k3) l3='K'
         if (k4) l4='K'
         if (k5) l5='K'
         if (o0) l0='W'
         if (o1) l1='W'
         if (o2) l2='W'
         if (o3) l3='W'
         if (o4) l4='W'
         if (o5) l5='W'
         write(6,*) time,ncore,no,nkk,l0,l1,l2,l3,l4,l5,flip(1),flip(2),
     &        flip(3),flip(4)
c         write(6,*) time,len1,len2,len3,len4,len5
      enddo

 50   continue

c      nperm=0
c      nup=0
c      ndown=0
c      do t=1,np
c         i=ip(t)
c         if (kk2(i).and.kk3(i)) nperm=nperm+1
c         write(60,*) i,kk0(i),kk1(i),kk2(i),kk3(i),kk4(i),kk5(i)
c         if (up(i)) nup=nup+1
c         if (down(i)) ndown=ndown+1
c      enddo
c      write(6,*) 'Nr. of K+ permeation events    :',nperm
      write(6,*) 'Nr. of K+ permeation up        :',nup
      write(6,*) 'Nr. of K+ permeation down      :',ndown

      nhoh=0
      do t=1,nw
         i=iw(t)
         if (oo2(i).and.oo3(i).and.(oo1(i).or.oo4(i))) nhoh=nhoh+1
         write(61,*) i,oo0(i),oo1(i),oo2(i),oo3(i),oo4(i),oo5(i)
      enddo
      write(6,*) 'Nr. of water permeation events :',nwup+nwdown,nwup,
     &     nwdown

      close(44)
      close(45)
      close(46)
      close(50)
      close(51)
      close(52)
      close(53)
      close(60)
      close(62)
      close(71)
      close(72)

      end

      real function getlen(at1,at2,x)
c///
c-------------------------------------------------------------------------------
c----                                                                       ----
c---- calculates distance at1 at2
c----                                                                       ----
c-------------------------------------------------------------------------------
c\\\
      implicit      none
      integer  at1, at2,maxat
      real     x(*),vecx,vecy,vecz

      vecx=x(3*at1-2)-x(3*at2-2)
      vecy=x(3*at1-1)-x(3*at2-1)
      vecz=x(3*at1)-x(3*at2)

      getlen=sqrt(vecx*vecx+vecy*vecy+vecz*vecz)
      return
      end
