# Supplementary material for: Molecular mechanism of a potassium channel gating through activation gate-selectivity filter coupling
Source: Nat Commun. 2019 Nov 26;10:5366. doi: 10.1038/s41467-019-13227-w (PMC6879586; doi:10.1038/s41467-019-13227-w)
Supplement: Supplementary file 6 — Supplementary Software [file 41467_2019_13227_MOESM6_ESM.tar › XTCK-README/k_in_filter_zrel.dat]

   214500.000            5237 -0.544499874    
   214500.000            5261  -1.06549978    
   214500.000            5335 -0.157499790    
   214560.000            5237 -0.480000496    
   214560.000            5261  -1.04200053    
   214560.000            5335   6.29997253E-02
   214620.000            5237 -0.470000267    
   214620.000            5261  -1.03500009    
   214620.000            5335  0.121999741    
   214680.000            5237 -0.482999802    
   214680.000            5261  -1.05400014    
   214680.000            5335  0.109000206    
   214740.000            5237 -0.489249706    
   214740.000            5261  -1.06624985    
   214740.000            5335  0.118750095    
   214800.000            5237 -0.458999634    
   214800.000            5250  -1.46899986    
   214800.000            5261  -1.05499983    
   214800.000            5335  0.113000393    
   214860.000            5237 -0.476749897    
   214860.000            5261  -1.09674978    
   214860.000            5335  0.112250328    
   214920.000            5237 -0.476000309    
   214920.000            5261  -1.10700011    
   214920.000            5335  0.109999657    
   214980.000            5237 -0.488000393    
   214980.000            5261  -1.07500029    
   214980.000            5335   6.99996948E-02
   215040.000            5237 -0.491250038    
   215040.000            5261  -1.06725001    
   215040.000            5335   7.77502060E-02
   215100.000            5237 -0.438500404    
   215100.000            5261  -1.10850024    
   215100.000            5335   8.14995766E-02
   215160.000            5237 -0.490000248    
   215160.000            5261  -1.08600020    
   215160.000            5335  0.114999771    
   215220.000            5237 -0.514499664    
   215220.000            5261  -1.09749985    
   215220.000            5335   9.05003548E-02
   215280.000            5237 -0.474750042    
   215280.000            5261  -1.10774994    
   215280.000            5335   9.72499847E-02
   215340.000            5237 -0.461750507    
   215340.000            5261  -1.07675028    
   215340.000            5335  0.113249779    
   215400.000            5237 -0.483500004    
   215400.000            5261  -1.07650018    
   215400.000            5335  0.119499683    
   215460.000            5237 -0.493000507    
   215460.000            5261  -1.07500052    
   215460.000            5335   8.99996758E-02
   215520.000            5237 -0.507500172    
   215520.000            5261  -1.10050035    
   215520.000            5335  0.142499924    
   215580.000            5237 -0.480500221    
   215580.000            5261  -1.08950019    
   215580.000            5335  0.114500046    
   215640.000            5237 -0.478499889    
   215640.000            5261  -1.06750011    
   215640.000            5335  0.121500015    
   215700.000            5237 -0.500750065    
   215700.000            5261  -1.07475019    
   215700.000            5335  0.154249668    
   215760.000            5237 -0.508749962    
   215760.000            5261  -1.08474994    
   215760.000            5335  0.127250195    
   215820.000            5237 -0.476500034    
   215820.000            5253  -1.47850013    
   215820.000            5261  -1.07050014    
   215820.000            5335  0.113500118    
   215880.000            5237 -0.450999737    
   215880.000            5261  -1.00499988    
   215880.000            5335   9.10000801E-02
   215940.000            5237 -0.508999825    
   215940.000            5261  -1.09599972    
   215940.000            5335  0.104000092    
   216000.000            5237 -0.485750198    
   216000.000            5257  -1.47675014    
   216000.000            5261  -1.06275010    
   216000.000            5335   9.32497978E-02
   216060.000            5237 -0.457749844    
   216060.000            5261  -1.09774995    
   216060.000            5335   8.82501602E-02
   216120.000            5237 -0.467750072    
   216120.000            5261  -1.06075025    
   216120.000            5335  0.116250038    
   216180.000            5237 -0.461500168    
   216180.000            5261  -1.07250023    
   216180.000            5335  0.118499756    
   216240.000            5237 -0.507500172    
   216240.000            5261  -1.10850000    
   216240.000            5335  0.100500107    
   216300.000            5237 -0.490999699    
   216300.000            5261  -1.05099988    
   216300.000            5335 -0.156000137    
   216360.000            5237 -0.553499699    
   216360.000            5261  -1.07649994    
   216360.000            5335 -0.160500050    
   216420.000            5237 -0.472499847    
   216420.000            5261  -1.02850008    
   216420.000            5335  0.103499889    
   216480.000            5237 -0.508500099    
   216480.000            5261  -1.09250021    
   216480.000            5335   7.55000114E-02
   216540.000            5237 -0.454999924    
   216540.000            5261  -1.08000016    
   216540.000            5335  0.126999855    
   216600.000            5237 -0.493999958    
   216600.000            5261  -1.10700011    
   216600.000            5335   9.10000801E-02
   216660.000            5237 -0.453750610    
   216660.000            5261  -1.06175041    
   216660.000            5335   9.92493629E-02
   216720.000            5237 -0.451250553    
   216720.000            5261 -0.852250576    
   216720.000            5335  0.110749722    
   216780.000            5237 -0.427000046    
   216780.000            5261 -0.817999840    
   216780.000            5335  0.144999981    
   216840.000            5237 -0.435250282    
   216840.000            5250  -1.40625024    
   216840.000            5261 -0.856250048    
   216840.000            5335  0.119750023    
   216900.000            5237 -0.222249985    
   216900.000            5250  -1.31725001    
   216900.000            5261 -0.707250118    
   216900.000            5335  0.187749863    
   216960.000            5237 -0.228500366    
   216960.000            5250  -1.29650044    
   216960.000            5261 -0.712500095    
   216960.000            5335  0.157499790    
   217020.000            5237 -0.181250095    
   217020.000            5250  -1.22725010    
   217020.000            5261 -0.725249767    
   217020.000            5335  0.221750259    
   217080.000            5237 -0.227750301    
   217080.000            5250  -1.26175022    
   217080.000            5261 -0.701750278    
   217080.000            5335  0.191249847    
   217140.000            5237 -0.203250408    
   217140.000            5250  -1.29025030    
   217140.000            5261 -0.714250565    
   217200.000            5237 -0.139250278    
   217200.000            5250  -1.07625008    
   217200.000            5261 -0.500250340    
   217260.000            5237 -0.161749840    
   217260.000            5250  -1.09774995    
   217260.000            5261 -0.558750153    
   217320.000            5237 -0.125749588    
   217320.000            5250  -1.06774974    
   217320.000            5261 -0.544749737    
   217380.000            5237 -0.154499531    
   217380.000            5250  -1.06649971    
   217380.000            5261 -0.549499512    
   217440.000            5237  0.143000126    
   217440.000            5250  -1.12700009    
   217440.000            5261 -0.510000229    
   217500.000            5237  0.136499882    
   217500.000            5250  -1.03950024    
   217500.000            5261 -0.510499954    
   217560.000            5237  0.115250111    
   217560.000            5250  -1.03675008    
   217560.000            5261 -0.488749981    
   217620.000            5237  0.140249729    
   217620.000            5250  -1.08175015    
   217620.000            5261 -0.436750412    
   217680.000            5237   8.90002251E-02
   217680.000            5250  -1.06199980    
   217680.000            5261 -0.452999592    
   217740.000            5237 -0.150250435    
   217740.000            5250  -1.09225035    
   217740.000            5261 -0.558250427    
   217800.000            5237 -0.157499790    
   217800.000            5250  -1.08750010    
   217800.000            5261 -0.518499851    
   217860.000            5237 -0.139500141    
   217860.000            5250  -1.03850007    
   217860.000            5261 -0.502500057    
   217920.000            5237 -0.167999744    
   217920.000            5250  -1.06499982    
   217920.000            5261 -0.529999733    
   217980.000            5237   7.62500763E-02
   217980.000            5250  -1.10774994    
   217980.000            5261 -0.492749691    
   218040.000            5237   6.92501068E-02
   218040.000            5250  -1.03975010    
   218040.000            5261 -0.482749939    
   218100.000            5237  0.110499859    
   218100.000            5250  -1.06750011    
   218100.000            5261 -0.468500137    
   218160.000            5237  0.127749920    
   218160.000            5250  -1.08925009    
   218160.000            5261 -0.486249924    
   218220.000            5237  0.134999752    
   218220.000            5250  -1.05100012    
   218220.000            5261 -0.437000275    
   218280.000            5237  0.111249924    
   218280.000            5250 -0.853750229    
   218280.000            5261 -0.423749924    
   218340.000            5237  0.129749775    
   218340.000            5250 -0.848250389    
   218340.000            5261 -0.441250324    
   218400.000            5237  0.120749950    
   218400.000            5250 -0.813250065    
   218400.000            5261 -0.404250145    
   218460.000            5237  0.170750141    
   218460.000            5250 -0.865250111    
   218460.000            5261 -0.408249855    
   218520.000            5237  0.179749966    
   218520.000            5250 -0.725250244    
   218520.000            5261 -0.223249912    
   218580.000            5237  0.127749920    
   218580.000            5250 -0.841250420    
   218580.000            5261 -0.446249962    
   218640.000            5237  0.153499603    
   218640.000            5250 -0.813500404    
   218640.000            5261 -0.409500122    
   218700.000            5237  0.189249992    
   218700.000            5250 -0.720749855    
   218700.000            5261 -0.186749935    
   218760.000            5237  0.123499870    
   218760.000            5250 -0.838500023    
   218760.000            5261 -0.453499794    
   218820.000            5237  0.184750080    
   218820.000            5250 -0.665250301    
   218820.000            5261 -0.201250076    
   218820.000            5332  -1.31525016    
   218880.000            5237  0.209750175    
   218880.000            5250 -0.693250179    
   218880.000            5261 -0.181250095    
   218880.000            5332  -1.40725017    
   218940.000            5250 -0.712500572    
   218940.000            5261 -0.214500427    
   218940.000            5332  -1.29250050    
   219000.000            5250 -0.558499813    
   219000.000            5261 -0.148499966    
   219000.000            5332  -1.06649995    
   219060.000            5250 -0.478749752    
   219060.000            5261  -7.74955750E-03
   219060.000            5332  -1.06974983    
   219120.000            5250 -0.494250298    
   219120.000            5261 -0.117250443    
   219120.000            5332  -1.06625032    
   219180.000            5250 -0.455250263    
   219180.000            5261   8.97498131E-02
   219180.000            5332  -1.06825018    
   219240.000            5250 -0.484500408    
   219240.000            5261   9.64999199E-02
   219240.000            5332  -1.10050011    
   219300.000            5250 -0.499750137    
   219300.000            5261  0.117249489    
   219300.000            5332  -1.08475041    
   219360.000            5250 -0.477999687    
   219360.000            5261   9.40003395E-02
   219360.000            5332  -1.11499977    
   219420.000            5250 -0.472249985    
   219420.000            5261  0.128750324    
   219420.000            5332  -1.02724981    
   219480.000            5250 -0.532749653    
   219480.000            5261 -0.122749805    
   219480.000            5332  -1.08174968    
   219540.000            5250 -0.547749996    
   219540.000            5261 -0.148750305    
   219540.000            5332  -1.07875013    
   219600.000            5250 -0.530750275    
   219600.000            5261 -0.143750191    
   219600.000            5332  -1.04075027    
   219660.000            5250 -0.559499741    
   219660.000            5261 -0.156499863    
   219660.000            5332  -1.06649971    
   219720.000            5250 -0.519000053    
   219720.000            5261  -3.70001793E-02
   219720.000            5332  -1.07999992    
   219780.000            5250 -0.515000343    
   219780.000            5261 -0.138000011    
   219780.000            5332  -1.07300019    
   219840.000            5250 -0.719500065    
   219840.000            5261 -0.182499886    
   219840.000            5332  -1.30949998    
   219900.000            5250 -0.526750088    
   219900.000            5261 -0.136749744    
   219900.000            5332  -1.02874994    
   219960.000            5250 -0.495000362    
   219960.000            5261  0.110999584    
   219960.000            5332  -1.10600042    
   220020.000            5250 -0.474250317    
   220020.000            5261  0.101749897    
   220020.000            5332  -1.09725022    
   220080.000            5250 -0.571000099    
   220080.000            5261 -0.171000004    
   220080.000            5332  -1.10099983    
   220140.000            5250 -0.485999584    
   220140.000            5261   7.90004730E-02
   220140.000            5332  -1.09899950    
   220200.000            5250 -0.493249893    
   220200.000            5261  0.117750168    
   220200.000            5332  -1.08024979    
   220260.000            5246  -1.45600009    
   220260.000            5250 -0.455999851    
   220260.000            5261   9.39998627E-02
   220260.000            5332  -1.06800008    
   220320.000            5246  -1.30050015    
   220320.000            5250 -0.231500149    
   220320.000            5261  0.205500126    
   220320.000            5332 -0.735500336    
   220380.000            5246  -1.35850024    
   220380.000            5250 -0.207500458    
   220380.000            5261  0.183499813    
   220380.000            5332 -0.704500198    
   220440.000            5246  -1.31225014    
   220440.000            5250 -0.197249889    
   220440.000            5261  0.201749802    
   220440.000            5332 -0.723249912    
   220500.000            5246  -1.27125001    
   220500.000            5250 -0.195250034    
   220500.000            5261  0.211750031    
   220500.000            5332 -0.730249882    
   220560.000            5246  -1.26425028    
   220560.000            5250 -0.229250431    
   220560.000            5261  0.227749825    
   220560.000            5332 -0.702250481    
   220620.000            5246  -1.31275034    
   220620.000            5250 -0.240750313    
   220620.000            5261  0.197249889    
   220620.000            5332 -0.751750469    
   220680.000            5246  -1.22825027    
   220680.000            5250 -0.188250542    
   220680.000            5261  0.192749500    
   220680.000            5332 -0.703250408    
   220740.000            5246  -1.06325006    
   220740.000            5250 -0.101250172    
   220740.000            5332 -0.509250164    
   220800.000            5246  -1.08649993    
   220800.000            5250  0.137500286    
   220800.000            5332 -0.507499695    
   220860.000            5246  -1.05849981    
   220860.000            5250  0.110500336    
   220860.000            5332 -0.475499630    
   220920.000            5246  -1.03625011    
   220920.000            5250   9.07497406E-02
   220920.000            5332 -0.448250294    
   220980.000            5246  -1.02050018    
   220980.000            5250 -0.166500092    
   220980.000            5332 -0.523499966    
