# Supplementary material for: Molecular mechanism of a potassium channel gating through activation gate-selectivity filter coupling
Source: Nat Commun. 2019 Nov 26;10:5366. doi: 10.1038/s41467-019-13227-w (PMC6879586; doi:10.1038/s41467-019-13227-w)
Supplement: Supplementary file 6 — Supplementary Software [file 41467_2019_13227_MOESM6_ESM.tar › XTCK-README/xtc.gfortran/Intro.txt]

Data Compression

When large systems are simulated over long times, enormous output files of
Gigabyte sizes are produced. Using a large parallel machine for production
runs, the output files are generated on this production machine, but they
are usually further analysed on local computers. These local computers may
be located at a different site, requiring tape or network transport, and
they may use different definitions for binary data, rendering the use of
binary file formats useless. Therefore, although not strictly a matter of
parallel implementation, a portable data compressions scheme has been
worked out under EUROPORT project. It is described in more detail below.
The implementation is of general use for MD and will be made publicly
available.


Portable Data


One requirement of EUROPORT is to write portable code that runs
without modification on various types of parallel platforms.
Often users work in a heterogeneous environment, running CPU-intensive
programs on the parallel number-cruncher and doing
analysis on smaller computers (workstations). This situation
requires not only portable programs but also data that can be
exchanged between the various architectures. Binary data is not
always interpreted the same way; byte ordering of integers varies
and the floating point format is not fixed either.

The obvious way of porting data from one machine to another is by
using the ASCII standard and saving the data as a formatted file
(a file that could be shown on a screen and which represents the data in
human readable form). However, conversion from binary to ASCII and
back is very slow, and creates much larger data files as compared
to binary written data. This is the way GROMOS data is often
saved when it is run in heterogeneous environments.

It would be better (faster, smaller file size) to have a standard
way of writing binary data. For programs written in C, such a
standard exists in practice. XDR (External Data Representation)
defines a fixed format for exchanging data. It is normally used
in conjunction with RPC (Remote Procedure Call) routines to
enable one program to start subprograms on other machines and to
handle the various data formats. Conversion from the internal
format to the XDR format is faster than creating and ASCII
format. For a large class of machines the internal format matches
closely with XDR format and the extra cost of using XDR is almost
zero. 

For Fortran programs, no such library exists. However, any
operating system allows the programmer to call C routines from
Fortran. This, in general, conflicts with the Europort
requirement of producing portable code, because the way to call C
functions from Fortran depends very much on the operating system
(more precisely on the loader).

This conflict is now resolved by defining a fixed set Fortran XDR
routines, which can be used to write portable code again. The
exact implementation of these routines hides the different ways
of calling C functions. Of course these Fortran routines calling
the C functions should be portable as well and there is no
standard way of doing this. 

To achieve the required portability, the Fortran code is generated
by the standard Unix m4 macroprocessor. Together with some simple
rules defining each specific computer system, this creates the XDR
library for Fortran programs. The definitions of the various
computer systems are the same as used by pvm and it is expected
that the Fortran XDR routines will run on all platforms where pvm
runs. In fact because GROMOS uses the pvm system, the XDR
routines will run on each platform where GROMOS runs. 
To increase usability, two new routines for opening and closing
files are added to the C versions of the XDR library. This
Ensures that the Fortran library and the C library can share the
same open file.

Compressed Portable Data

A further addition is a routine for writing compressed GROMOS
coordinates. This routine is added because long runs on a fast
computer can create gigabytes of data. Having a routine
specialized in compressing coordinates, results in a much better
compression ratio than the ratio that could be achieved by
standard compression programs. Although it turns out that it is
possible to compress to as low as 25% of the normal binary
file size, the actual compression used, reaches only about 30%.
The difference is caused by allowing for random access
to each frame of coordinates.

With serial access, better compression can be achieved, because
the coordinates in one frame tend not to differ too much from
the coordinates in the next frame. Random access cannot exploit
this  redundancy; it can only use redundancy within a single
frame of coordinates. This redundancy comes from the limited
precision of the coordinates, from the limited range of the
coordinates (all are within a fixed sized simulation box), and
from the ordering of the atoms that tends to follow the bonds.
Redundancy could be increased a lot by using the topology
information, but this makes the routine complicated to use.

The implementation of the routine is best explained starting with
its function header:

 int xdr3dfcoord(XDR *xdrs, float *fp, int *size, float *precision)

The first argument points to the data structure holding all
relevant status information relating to the XDR stream (just like
a file pointer holds the informatation on an open file). The
second argument is a pointer to an array of floats. This array has
size * 3 elements, which defines the function of the third
parameter. The last parameter is a factor used in converting
floating point numbers to integers. All elements in the array are
multiplied with this factor and rounded to the nearest integer.
Only these integer values are written to the XDR file. The
subroutine compares each set of x,y and z coordinates in the
array from the previous one, and if the difference turns out to
be small, it writes only the difference, thereby taking advantage
of the reduced number of bits needed to store the difference. The
difference are combined into one big integer, saving even more
bits. 

// This is best explaned with an example:
   Suppose dx, dy, dz are all less than 80, then writing these 
   separatly would require 3 times 7 bits or 21 bits. However
   the integer created by calculating (dx * 80 + dy) * 80 + dz
   needs only 19 bits of storage. The mutiplication is special
   in the sense that, by using division, one can recover the exact
   values of dx, dy and dz. It is like writing the integer in a
   base 80 number system
\\

Even when the difference is not small, compression can be
achieved, because the routine first finds the minumum and maximum
values for x, y and z. The coordinates are then written as
   ( x * maxy + y) * maxz + z

Series of small differences are marked as such and only the
number of coordinates in such a series is stored in the file, removing the need to
mark every coordinate as being small or large. In fact only one
bit is used in the case that the number of small coordinates in
the new series is the same as in the previous one. This works very
well for many small molecules like water, where each molecule has
two small differences and one leading coordinate which id often
very different from the previous one (because the water molecules
are in unrelated positions).

There is one more trick used, which is very special for GROMOS
when using water melocules. GROMOS will first write the position
of the oxygen, followed by the two hydrogens. However when
written by first using one hydrogen, then the oxygen followed by
the other hydrogen, the internal differences are smaller. To take
advantage of this, the routine will interchange the first and
second coordinate of each run of small differences.

This set of routines, including documentation, is available on
request via the Web at URL: http://rugmd4.chem.rug.nl/hoesel/
