# Supplementary material for: Molecular mechanism of a potassium channel gating through activation gate-selectivity filter coupling
Source: Nat Commun. 2019 Nov 26;10:5366. doi: 10.1038/s41467-019-13227-w (PMC6879586; doi:10.1038/s41467-019-13227-w)
Supplement: Supplementary file 6 — Supplementary Software [file 41467_2019_13227_MOESM6_ESM.tar › XTCK-README/xtc.gfortran/xtc2tra.f]

      PROGRAM XTC2TRA

      IMPLICIT NONE

      INTEGER I,J,MAGIC,ID1,NAT,STEP,RET,MAXAT

      PARAMETER (MAGIC=1995,MAXAT=20000)

      CHARACTER*80 XTCNAM

      REAL*4 X(MAXAT*3),BOX(9),DT,TIME,PREC

      CALL GETARG(1,XTCNAM)

      CALL XTCOPEN(ID1,XTCNAM,"R",MAXAT)
      IF (RET.EQ.0) THEN
         WRITE(0,*) '> ERROR OPENING XTC FILE:'
         WRITE(0,*) '> ',XTCNAM
         STOP
      ENDIF

      WRITE(6,*) 'TRAJECTORY GENERATED BY XTC2TRA'

      DO I=1,1000000
         CALL READXTC(ID1,NAT,STEP,TIME,BOX,X,PREC,RET)
         IF (NAT.GT.MAXAT) THEN
            WRITE (0,*) '> NR OF ATOMS TOO LARGE FOR ARRAY BOUNDS'
            STOP
         ENDIF
         IF (RET.EQ.0) GOTO 50
         IF (RET.EQ.0) GOTO 50
         WRITE(6,100) (X(J),J=1,NAT*3)
         WRITE(6,100) BOX(1),BOX(5),BOX(9)
      ENDDO

 50   CONTINUE

 100  FORMAT(10F8.3)

      END
