# Supplementary material for: Molecular mechanism of a potassium channel gating through activation gate-selectivity filter coupling
Source: Nat Commun. 2019 Nov 26;10:5366. doi: 10.1038/s41467-019-13227-w (PMC6879586; doi:10.1038/s41467-019-13227-w)
Supplement: Supplementary file 6 — Supplementary Software [file 41467_2019_13227_MOESM6_ESM.tar › XTCK-README/xtc.gfortran/xdrf.h]

/*_________________________________________________________________
 |
 | xdrf.h - include file for C routines that want to use the 
 |	    functions below.
*/

int xdropen(XDR *xdrs, const char *filename, const char *type);
int xdrclose(XDR *xdrs) ;
int xdr3dfcoord(XDR *xdrs, float *fp, int *size, float *precision) ;
