# Supplementary material for: Molecular mechanism of a potassium channel gating through activation gate-selectivity filter coupling
Source: Nat Commun. 2019 Nov 26;10:5366. doi: 10.1038/s41467-019-13227-w (PMC6879586; doi:10.1038/s41467-019-13227-w)
Supplement: Supplementary file 6 — Supplementary Software [file 41467_2019_13227_MOESM6_ESM.tar › XTCK-README/xtc.gfortran/xtciof.f]

      subroutine xtccheck(ret,ivar)

      implicit none
c
c     Passed variables
c
      integer ret,ivar
      
      if ( ret .eq. 0 ) then
         if (ivar.eq.1) print *,'> XTC-Error reading/writing natoms'
         if (ivar.eq.2) print *,'> XTC-Error reading/writing step'
         if (ivar.eq.3) print *,'> XTC-Error reading/writing time'
         if (ivar.eq.4) print *,'> XTC-Error reading/writing box'
         if (ivar.eq.5) print *,'> XTC-Error reading/writing x'
c         stop
      endif
      
      return
      end
        
      subroutine xtcheader(xd,magic,natoms,step,time,ret)
      
      implicit none
c
c     Passed variables
c
      integer xd,natoms,step,ret,magic
      real*4 time
      
      call xdrfint(xd,magic,ret)
      if ( ret .eq. 0 ) then
         return
      endif
      
      call xdrfint(xd,natoms,ret)
      call xtccheck(ret,1)
      
      call xdrfint(xd,step,ret)
      call xtccheck(ret,2)
      
      call xdrffloat(xd,time,ret)
      call xtccheck(ret,3)

      return
      end
      
      subroutine xtccoord(xd,natoms,box,x,prec,ret)

      implicit none
c
c     Passed variables
c
      integer xd,natoms,ret
      real*4 box(9),x(*),prec
c     
c     local
c
      integer i
      
      do i=1,9
         call xdrffloat(xd,box(i),ret)
         call xtccheck(ret,4)
      end do
  
      call xdrf3dfcoord(xd,x,natoms,prec,ret)
      call xtccheck(ret,5)
      
      return
      end
              
      subroutine xtcio(xd,natoms,step,time,box,x,prec,mode,ret)

      implicit none
c
c     Passed variables
c
      integer xd,natoms,step,mode,ret
      real*4 box(9)
      real*4 x(*)
      real*4 time,prec
c
c     local variables
c
      integer xtcmagic
      integer magic
      
      xtcmagic=1995
      
      if (mode .eq. 0) magic=xtcmagic
      
      call xtcheader(xd,magic,natoms,step,time,ret)

      if (ret .eq. 0) return
            
      if (mode .eq. 1) then
         if (magic .ne. xtcmagic) then
            print *,'> Fatal error, magic number read as ',magic,
     &           ' should be ',xtcmagic
         endif
      endif

      call xtccoord(xd,natoms,box,x,prec,ret)
      
      return 
      end

      subroutine readxtc(xd,natoms,step,time,box,x,prec,ret)

      implicit none

      integer xd,natoms,step,ret

      real*4 time,box(9),x(*),prec

      call xtcio(xd,natoms,step,time,box,x,prec,1,ret)
      
      return 
      end

      subroutine writextc(xd,natoms,step,time,box,x,prec,ret)

      implicit none
      
      integer xd,natoms,step,ret

      real*4 time,box(9),x(*),prec
      
      call xtcio(xd,natoms,step,time,box,x,prec,0,ret)
      
      return 
      end

      subroutine xtcopen (xd,name,status,maxat)

      implicit none
      
      integer xd,ret,nat,maxat,magic,xtcmagic,step

      real*4 time

      character*1 status

      character*(*) name

      parameter (xtcmagic=1995)

      call xdrfopen(xd,name,status,ret)
      if (ret.eq.0) then
         print *, '> Fatal error, could not open ',name(1:20)
      endif

      call xtcheader(xd,magic,nat,step,time,ret)

      if (magic.ne.xtcmagic) then
         print *,'> Fatal error, magic number read as ',magic,
     &        ' should be ',xtcmagic
         stop
      endif         

      if (nat.lt.0) then
         print *,'> Fatal error, negative number of atoms'
         stop
      endif

      if (nat.gt.maxat) then
         print *, '> Fatal error, number of atoms (',nat,') ',
     &           'larger than allowed (',maxat,')' 
         stop
      endif

      call xdrfclose(xd,ret)

      call xdrfopen(xd,name,status,ret)

      end
