# Supplementary material for: Molecular mechanism of a potassium channel gating through activation gate-selectivity filter coupling
Source: Nat Commun. 2019 Nov 26;10:5366. doi: 10.1038/s41467-019-13227-w (PMC6879586; doi:10.1038/s41467-019-13227-w)
Supplement: Supplementary file 6 — Supplementary Software [file 41467_2019_13227_MOESM6_ESM.tar › XTCK-README/xtc.gfortran/xdrf.man]

.TH XDRF 3

.SH NAME
xdrf \- portable data compression library

.SH DESCRIPTION
 
This collection of routines is intended to write and read 
data in a portable way to a file, so that data written on 
one type of machine can be read back on a different type.
There is a section for C users and one for FORTRAN users.

.SH "C USERS ONLY:"

For writing data other than compressed coordinates you 
should use the standard C xdr routines (see xdr man
page), but if you plan to use xdr3dfcoord(), you
\fImust\fR inititialize the XDR stream with xdropen(),
and close it with xdrclose().
.br
#include "xdrf.h"
.br
Depending on your operating system you should also include
.br
.br
#include <rpc/rpc.h>
.br
#include <rpc/xdr.h>
.br
.br
.SS "int xdropen(XDR *xdrs, const char *filename, const char *mode)"
This will open the file with the given \fIfilename\fR and the 
given mode. You should pass it an allocated XDR struct
in \fIxdrs\fR, to be used in all other calls to xdr routines.
\fIMode\fR is 'w' to create, or update an file, and for all 
other values of mode the file is opened for reading. 
You need to call xdrclose to flush the output and close
the file.
.br
Note that you should not use xdrstdio_create, which
comes with the standard xdr library.

.SS "int xdrclose(XDR *xdrs)"
Flush the data to the file, and close the file;
You should not use xdr_destroy (which comes standard
with the xdr libraries).
 
.SS "int xdr3dfcoord(XDR *xdrs, float *fp, int *size, float *precision)"
This is \fInot\fR a standard xdr routine. I named it this 
way, because it invites people to use the other xdr 
routines.
.br
It is introduced to store specifically 3d coordinates of 
molecules (as found in molecular dynamics) and it writes 
them in a compressed format.
It starts by multiplying all numbers by \fI*precision\fR and
rounding the results to integers, effectively converting
all floating point numbers to fixed point. If you use a 
small number for precision, the compression is better.
It uses an algorithm for compression that is optimized 
for molecular data, but could be used for other 3d coordinates
as well. There are subtantial overheads involved, 
so call this routine only if you have a large number of 
coordinates to read/write.
.br
\fI*size\fR should be the number of coordinate triplets. On read
from a file it can either be zero, or it should match the
number used while writing.
\fIfp\fR points to the coordinates which are stored in
the order x0, y0, z0, x1, y1, z1, etc.


.SH "FORTRAN USERS ONLY:"

All FORTRAN routines use an integer 'xdrid', which is an id
to the current xdr file, and is set by xdrfopen. Most 
routines have in integer 'ret' which is the return value.
The value of 'ret' is zero on failure, and most of the time 
one on success.

.SS     xdrfopen(xdrid, filename, mode, ret)
.B integer xdrid
.br
.B character *(*) filename
.br
.B character *(*) mode
.br
.B integer ret
.br
This will open the file with the given filename (string)
and the given mode. It returns an id in xdrid, which is
to be used in all other calls to xdrf routines.
Mode is 'w' to create, or update an file, and for all 
other values of mode the file is opened for reading.
You need to call xdrfclose to flush the output and close
the file.
.br
Note that you should not use xdrstdio_create, which comes 
with the standard xdr library.

.SS "xdrfclose(xdrid, ret)"
.B integer xdrid
.br
.B integer ret
.br
Flush the data to the file, and close the file;
You should not use xdr_destroy (which comes standard with
the xdr libraries.
 
.SS "xdrfbool(xdrid, bp, ret)"
.B integer xdrid
.br
.B integer pb
.br 
.B integer ret
.br
This filter produces values of either 1 or 0.	
 
.SS "xdrfchar(xdrid, cp, ret)"
.B integer xdrid
.br
.B character cp
.br
.B integer ret
.br
Filter that translate between characters and their xdr 
representation. Note that the characters are not 
compressed and occupy 4 bytes.

.SS "xdrfdouble(xdrid, dp, ret)"
.B integer xdrid
.br
.B double dp
.br 
.B integer ret
.br
Read/write a double.

.SS "xdrffloat(xdrid, fp, ret)"
.B integer xdrid
.br
.B float fp
.br 
.B integer ret
.br
Read/write a float.

.SS "xdrfint(xdrid, ip, ret)"
.B integer xdrid
.br
.B integer ip
.br
.B integer ret
.br
Read/write integer.

.SS "xdrflong(xdrid, lp, ret)"
.B integer xdrid
.br
.B integer lp
.br
.B integer ret
.br
This routine has a possible portablility problem due to 
64 bit longs.

.SS "xdrfshort(xdrid, sp, ret)"
.B integer xdrid
.br
.B integer *2 sp
.br

.SS "xdrfstring(xdrid, sp, maxsize, ret)"
.B integer xdrid
.br
.B character *(*)
.br
.B integer maxsize
.br
.B integer ret
.br
Read/write a string, with maximum length given by 
maxsize.

.SS "xdrfwrapstring(xdris, sp, ret)"
.B integer xdrid
.br
.B character *(*)
.br
.B integer ret
.br
Read/write a string (it is the same as xdrfstring except 
that it finds the string length itself.

.SS "xdrfvector(xdrid, cp, size, xdrfproc, ret)"
.B integer xdrid
.br
.B character *(*)
.br
.B integer size
.br
.B external xdrfproc
.br
.B integer ret
.br
Read/write an array pointed to by cp, with number of 
elements defined by 'size'. The routine 'xdrfproc' is the 
name of one of the above routines to read/write data 
(such as xdrfdouble).
.br
In contrast with the C version you don't need to specify 
the byte size of an element.
xdrfstring is not allowed here (it is in the C version).

.SS "xdrf3dfcoord(xdrid, fp, size, precision, ret)"
.B integer xdrid
.br
.B real (*) fp
.br
.B real precision
.br
.B integer size
.br
.B integer ret
.br
This is \fInot\fR a standard xdr routine. I named it this 
way, because it invites people to use the other xdr 
routines.
.br
It is introduced to store specifically 3d coordinates of 
molecules (as found in molecular dynamics) and it writes 
them in a compressed way.
.br
It starts by multiplying all numbers by \fIprecision\fR and
rounding the result to integer, effectively converting
all floating point numbers to fixed point. If you use a 
small number for precision, the compression is better.
It uses an algorithm for compression that is optimized 
for molecular data, but could be used for other 3d 
coordinates as well. There are substantial overheads 
involved, so call this routine only if you have a large 
number of coordinates to read/write.
.br
\fISize\fR should be the number of coordinate triplets. On read
from a file it can either be zero, or it should match the
number used while writing.
.br
\fIfp\fR is the array holding the cordinates in the order
x1, y1, z1, x2, y2, z2, etc

.SH C LANGUAGE EXAMPLE
Here is an incomplete C program the writes one integer and a
set of 3d coordinates.
.br
.br
#include <rpc/rpc.h>
.br
#include <rpc/xdr.h>
.br
#include "xdrf.h"

.br
int main() {
.br
    XDR xd;
.br
    float prec = 1000.0;
.br
    float coord[3 * 100];
.br
    int num_of_coord = 100;
.br
    int some_int = 12345;
.br
    if (xdropen(&xd, "test.xdr","w") == 0) {
.br
       fprintf(stderr,"failed to open file\\n");
.br
    }
.br
    /* set the values of coord here */
.br
    ....
.br

.br
    if (xdr_int(&xd, &some_int) == 0) 
.br
       fprintf(stderr,"error writing some_int\\n");
.br
    if (xdr3dfcoord(&xd, coord, &num_of_coord, &prec) == 0) 
.br
       fprintf(stderr,"error writing coordinates\\n");
.br
    xdrclose(&xd);
.br
}
.br
.SH FORTRAN LANGUAGE EXAMPLE
Below is an incomplete FORTRAN program to read one integer and
a set of 3d coordinates from a xdr file:
.br
.br
       program xdr_test
.br
       integer xd, some_int, num_of_coord, ret
.br
       real *4 coord[3*100], prec
.bl
       call xdrfopen(xd, "test.xdr", "r", ret)
.br
       if (ret.eq.0)
.br
           call error
.br
       endif
.br
       call xdrfint(xd, some_int, ret)
.br
       prec = 1000.0
.br
       num_of_coord = 0
.br
       call xdrf3dfcoord(xd, coord, num_of_coord, prec, ret)
.br
       end

.SH "SEE ALSO"
xdr(3)
