# Supplementary material for: Molecular mechanism of a potassium channel gating through activation gate-selectivity filter coupling
Source: Nat Commun. 2019 Nov 26;10:5366. doi: 10.1038/s41467-019-13227-w (PMC6879586; doi:10.1038/s41467-019-13227-w)
Supplement: Supplementary file 6 — Supplementary Software [file 41467_2019_13227_MOESM6_ESM.tar › XTCK-README/xtc.gfortran/conf/TITN.m4]

divert(-1)
undefine(`len')
#
# FORTRAN function names are in upper case
#
define(`FUNCTION',`translit($1,abcdefghijklmnopqrstuvwxyz,ABCDEFGHIJKLMNOPQRSTUVWXYZ)')
#
# The Titan uses a special string descriptor to pass strings in FORTRAN.
# The descriptor is passed by reference.
#
divert(0)
typedef struct { char *ptr; int length; } FSD;
divert(-1)
define(`STRING_ARG',`$1_fsd')
define(`STRING_ARG_DECL',`FSD * $1_fsd')
define(`STRING_LEN',`($1_fsd)->length')
define(`STRING_PTR',`($1_fsd)->ptr')
define(`ARGS',`($1)')
divert(0)
