# Supplementary material for: Molecular mechanism of a potassium channel gating through activation gate-selectivity filter coupling
Source: Nat Commun. 2019 Nov 26;10:5366. doi: 10.1038/s41467-019-13227-w (PMC6879586; doi:10.1038/s41467-019-13227-w)
Supplement: Supplementary file 6 — Supplementary Software [file 41467_2019_13227_MOESM6_ESM.tar › XTCK-README/xtc.gfortran/conf/NEXT.m4]

divert(-1)
undefine(`len')
#
# do nothing special to FORTRAN function names
#
define(`FUNCTION',`$1')
#
# FORTRAN character strings are passed as follows:
# a pointer to the base of the string is passed in the normal
# argument list, and the length is passed by value as an extra
# argument, after all of the other arguments.
#   XXX I hope...
#
define(`ARGS',`($1`'undivert(1))')
define(`SAVE',`divert(1)$1`'divert(0)')
define(`STRING_ARG',`$1_ptr`'SAVE(`, $1_len')')
define(`STRING_ARG_DECL',`char * $1_ptr; int $1_len')
define(`STRING_LEN',`$1_len')
define(`STRING_PTR',`$1_ptr')
divert(0)
