# Supplementary material for: Molecular mechanism of a potassium channel gating through activation gate-selectivity filter coupling
Source: Nat Commun. 2019 Nov 26;10:5366. doi: 10.1038/s41467-019-13227-w (PMC6879586; doi:10.1038/s41467-019-13227-w)
Supplement: Supplementary file 6 — Supplementary Software [file 41467_2019_13227_MOESM6_ESM.tar › XTCK-README/xtc.gfortran/conf/CRAY.m4]

#include <fortran.h>

undefine(`len')
define(`FUNCTION',`translit($1,abcdefghijklmnopqrstuvwxyz,ABCDEFGHIJKLMNOPQRSTUVWXYZ)')
define(`STRING_ARG',`$1_fcd')
define(`STRING_ARG_DECL',`_fcd $1_fcd')
define(`STRING_LEN',`_fcdlen($1_fcd)')
define(`STRING_PTR',`_fcdtocp($1_fcd)')
define(`ARGS',`($1)')
