# Supplementary material for: Molecular mechanism of a potassium channel gating through activation gate-selectivity filter coupling
Source: Nat Commun. 2019 Nov 26;10:5366. doi: 10.1038/s41467-019-13227-w (PMC6879586; doi:10.1038/s41467-019-13227-w)
Supplement: Supplementary file 6 — Supplementary Software [file 41467_2019_13227_MOESM6_ESM.tar › XTCK-README/xtc.gfortran/conf/U370.m4]

undefine(`len')
define(`FUNCTION',`$1_')
define(`STRING_ARG',`$1_ptr, $1_len')
define(`STRING_ARG_DECL',`char * $1_ptr; int * $1_len')
define(`STRING_LEN',`(*$1_len)')
define(`STRING_PTR',`$1_ptr')
define(`ARGS',`($1)')
